# Supplementary material for: Transcriptome analysis of Corvus splendens reveals a repertoire of antimicrobial peptides
Source: Sci Rep. 2023 Oct 31;13:18728. doi: 10.1038/s41598-023-45875-w (PMC10618271; doi:10.1038/s41598-023-45875-w)
Supplement: Supplementary file 1 — Supplementary Table S1. [file 41598_2023_45875_MOESM1_ESM.xlsx]

## Sheet: Unigene_Annotations_Trinotate (
Fuctional annotation of Corvus splendens transcriptome
X.gene_id	transcript_id	sprot_Top_BLASTX_hit	prot_id	prot_coords	sprot_Top_BLASTP_hit	eggnog	Kegg	gene_ontology_BLASTX	gene_ontology_BLASTP
CL1Contig3	CL1Contig3	CLD10_BOVIN^CLD10_BOVIN^Q:66-749,H:1-231^81%ID^E:4.9e-91^RecName: Full=Claudin-10;^Eukaryota; Metazoa; Chordata; Craniata; Vertebrata; Euteleostomi; Mammalia; Eutheria; Laurasiatheria; Artiodactyla; Ruminantia; Pecora; Bovidae; Bovinae; Bos	CL1Contig3.p1	66-752[+]	CLD10_BOVIN^CLD10_BOVIN^Q:1-228,H:1-231^81%ID^E:6.1e-91^RecName: Full=Claudin-10;^Eukaryota; Metazoa; Chordata; Craniata; Vertebrata; Euteleostomi; Mammalia; Eutheria; Laurasiatheria; Artiodactyla; Ruminantia; Pecora; Bovidae; Bovinae; Bos`CLD10_PONAB^CLD10_PONAB^Q:1-228,H:1-228^82.2%ID^E:1.2e-89^RecName: Full=Claudin-10;^Eukaryota; Metazoa; Chordata; Craniata; Vertebrata; Euteleostomi; Mammalia;…	ENOG410YF7U^Claudin 10	KEGG:bta:506545`KO:K06087	GO:0005923^cellular_component^bicellular tight junction`GO:0005737^cellular_component^cytoplasm`GO:0016021^cellular_component^integral component of membrane`GO:0005886^cellular_component^plasma membrane`GO:0005198^molecular_function^structural molecule activity`GO:0006811^biological_process^ion transport`GO:0043269^biological_process^regulation of ion transport	GO:0005923^cellular_component^bicellular tight junction`GO:0005737^cellular_component^cytoplasm`GO:0016021^cellular_component^integral component of membrane`GO:0005886^cellular_component^plasma membrane`GO:0005198^molecular_function^structural molecule activity`GO:0006811^biological_process^ion transport`GO:0043269^biological_process^regulation of ion transport
CL1Contig6	CL1Contig6	CPSF3_BOVIN^CPSF3_BOVIN^Q:59-985,H:4-312^100%ID^E:1.1e-182^RecName: Full=Cleavage and polyadenylation specificity factor subunit 3;^Eukaryota; Metazoa; Chordata; Craniata; Vertebrata; Euteleostomi; Mammalia; Eutheria; Laurasiatheria; Artiodactyla; Ruminantia; Pecora; Bovidae; Bovinae; Bos	CL1Contig6.p1	29-1045[+]	CPSF3_BOVIN^CPSF3_BOVIN^Q:11-319,H:4-312^100%ID^E:1e-182^RecName: Full=Cleavage and polyadenylation specificity factor subunit 3;^Eukaryota; Metazoa; Chordata; Craniata; Vertebrata; Euteleostomi; Mammalia; Eutheria; Laurasiatheria; Artiodactyla; Ruminantia; Pecora; Bovidae; Bovinae; Bos`CPSF3_HUMAN^CPSF3_HUMAN^Q:11-319,H:4-312^100%ID^E:1e-182^RecName: Full=Cleavage and polyadenylation specificity…	COG1236^cleavage and polyadenylation	KEGG:bta:281712`KO:K14403	GO:0005847^cellular_component^mRNA cleavage and polyadenylation specificity factor complex`GO:0008409^molecular_function^5'-3' exonuclease activity`GO:0004521^molecular_function^endoribonuclease activity`GO:0046872^molecular_function^metal ion binding`GO:0003723^molecular_function^RNA binding`GO:0006398^biological_process^mRNA 3'-end processing by stem-loop binding and cleavage`GO:0006378^biologi…	GO:0005847^cellular_component^mRNA cleavage and polyadenylation specificity factor complex`GO:0008409^molecular_function^5'-3' exonuclease activity`GO:0004521^molecular_function^endoribonuclease activity`GO:0046872^molecular_function^metal ion binding`GO:0003723^molecular_function^RNA binding`GO:0006398^biological_process^mRNA 3'-end processing by stem-loop binding and cleavage`GO:0006378^biologi…
CL1Contig11	CL1Contig11	CD151_HUMAN^CD151_HUMAN^Q:3037-3444,H:117-253^73.7%ID^E:7.8e-55^RecName: Full=CD151 antigen;^Eukaryota; Metazoa; Chordata; Craniata; Vertebrata; Euteleostomi; Mammalia; Eutheria; Euarchontoglires; Primates; Haplorrhini; Catarrhini; Hominidae; Homo`CD151_HUMAN^CD151_HUMAN^Q:239-595,H:1-119^81.5%ID^E:5.6e-45^RecName: Full=CD151 antigen;^Eukaryota; Metazoa; Chordata; Craniata; Vertebrata; Euteleosto…	CL1Contig11.p4	239-604[+]	CD151_MOUSE^CD151_MOUSE^Q:1-119,H:1-119^83.2%ID^E:4.5e-48^RecName: Full=CD151 antigen;^Eukaryota; Metazoa; Chordata; Craniata; Vertebrata; Euteleostomi; Mammalia; Eutheria; Euarchontoglires; Glires; Rodentia; Myomorpha; Muroidea; Muridae; Murinae; Mus; Mus`CD151_RAT^CD151_RAT^Q:1-119,H:1-119^83.2%ID^E:4.5e-48^RecName: Full=CD151 antigen;^Eukaryota; Metazoa; Chordata; Craniata; Vertebrata; Euteleo…	ENOG4111IRY^tetraspanin	KEGG:mmu:12476`KO:K06537	GO:0005604^cellular_component^basement membrane`GO:0009986^cellular_component^cell surface`GO:0005829^cellular_component^cytosol`GO:0005925^cellular_component^focal adhesion`GO:0005887^cellular_component^integral component of plasma membrane`GO:0016020^cellular_component^membrane`GO:0005886^cellular_component^plasma membrane`GO:0005178^molecular_function^integrin binding`GO:0007155^biological_pro…	GO:0005604^cellular_component^basement membrane`GO:0009986^cellular_component^cell surface`GO:0005887^cellular_component^integral component of plasma membrane`GO:0005178^molecular_function^integrin binding`GO:0016477^biological_process^cell migration`GO:0030335^biological_process^positive regulation of cell migration`GO:0045807^biological_process^positive regulation of endocytosis`GO:0042098^biol…
CL1Contig11	CL1Contig11	CD151_HUMAN^CD151_HUMAN^Q:3037-3444,H:117-253^73.7%ID^E:7.8e-55^RecName: Full=CD151 antigen;^Eukaryota; Metazoa; Chordata; Craniata; Vertebrata; Euteleostomi; Mammalia; Eutheria; Euarchontoglires; Primates; Haplorrhini; Catarrhini; Hominidae; Homo`CD151_HUMAN^CD151_HUMAN^Q:239-595,H:1-119^81.5%ID^E:5.6e-45^RecName: Full=CD151 antigen;^Eukaryota; Metazoa; Chordata; Craniata; Vertebrata; Euteleosto…	CL1Contig11.p1	2707-3342[-]	NA	ENOG4111IRY^tetraspanin	KEGG:hsa:977`KO:K06537	GO:0005604^cellular_component^basement membrane`GO:0009986^cellular_component^cell surface`GO:0005829^cellular_component^cytosol`GO:0005925^cellular_component^focal adhesion`GO:0005887^cellular_component^integral component of plasma membrane`GO:0016020^cellular_component^membrane`GO:0005886^cellular_component^plasma membrane`GO:0005178^molecular_function^integrin binding`GO:0007155^biological_pro…	NA
CL1Contig12	CL1Contig12	CD151_HUMAN^CD151_HUMAN^Q:3957-3202,H:1-253^77.9%ID^E:4e-108^RecName: Full=CD151 antigen;^Eukaryota; Metazoa; Chordata; Craniata; Vertebrata; Euteleostomi; Mammalia; Eutheria; Euarchontoglires; Primates; Haplorrhini; Catarrhini; Hominidae; Homo	CL1Contig12.p1	3199-3957[-]	CD151_HUMAN^CD151_HUMAN^Q:1-252,H:1-253^77.9%ID^E:3.2e-109^RecName: Full=CD151 antigen;^Eukaryota; Metazoa; Chordata; Craniata; Vertebrata; Euteleostomi; Mammalia; Eutheria; Euarchontoglires; Primates; Haplorrhini; Catarrhini; Hominidae; Homo`CD151_MOUSE^CD151_MOUSE^Q:1-252,H:1-253^77.5%ID^E:3.6e-108^RecName: Full=CD151 antigen;^Eukaryota; Metazoa; Chordata; Craniata; Vertebrata; Euteleostomi; Ma…	ENOG4111IRY^tetraspanin	KEGG:hsa:977`KO:K06537	GO:0005604^cellular_component^basement membrane`GO:0009986^cellular_component^cell surface`GO:0005829^cellular_component^cytosol`GO:0005925^cellular_component^focal adhesion`GO:0005887^cellular_component^integral component of plasma membrane`GO:0016020^cellular_component^membrane`GO:0005886^cellular_component^plasma membrane`GO:0005178^molecular_function^integrin binding`GO:0007155^biological_pro…	GO:0005604^cellular_component^basement membrane`GO:0009986^cellular_component^cell surface`GO:0005829^cellular_component^cytosol`GO:0005925^cellular_component^focal adhesion`GO:0005887^cellular_component^integral component of plasma membrane`GO:0016020^cellular_component^membrane`GO:0005886^cellular_component^plasma membrane`GO:0005178^molecular_function^integrin binding`GO:0007155^biological_pro…
CL1Contig13	CL1Contig13	CD151_HUMAN^CD151_HUMAN^Q:3681-3202,H:93-253^76.4%ID^E:1.9e-64^RecName: Full=CD151 antigen;^Eukaryota; Metazoa; Chordata; Craniata; Vertebrata; Euteleostomi; Mammalia; Eutheria; Euarchontoglires; Primates; Haplorrhini; Catarrhini; Hominidae; Homo	CL1Contig13.p1	3199-3570[-]	CD151_HUMAN^CD151_HUMAN^Q:1-123,H:130-253^74.2%ID^E:7.5e-51^RecName: Full=CD151 antigen;^Eukaryota; Metazoa; Chordata; Craniata; Vertebrata; Euteleostomi; Mammalia; Eutheria; Euarchontoglires; Primates; Haplorrhini; Catarrhini; Hominidae; Homo`CD151_BOVIN^CD151_BOVIN^Q:1-123,H:130-253^75%ID^E:2.2e-50^RecName: Full=CD151 antigen;^Eukaryota; Metazoa; Chordata; Craniata; Vertebrata; Euteleostomi; Ma…	ENOG4111IRY^tetraspanin	KEGG:hsa:977`KO:K06537	GO:0005604^cellular_component^basement membrane`GO:0009986^cellular_component^cell surface`GO:0005829^cellular_component^cytosol`GO:0005925^cellular_component^focal adhesion`GO:0005887^cellular_component^integral component of plasma membrane`GO:0016020^cellular_component^membrane`GO:0005886^cellular_component^plasma membrane`GO:0005178^molecular_function^integrin binding`GO:0007155^biological_pro…	GO:0005604^cellular_component^basement membrane`GO:0009986^cellular_component^cell surface`GO:0005829^cellular_component^cytosol`GO:0005925^cellular_component^focal adhesion`GO:0005887^cellular_component^integral component of plasma membrane`GO:0016020^cellular_component^membrane`GO:0005886^cellular_component^plasma membrane`GO:0005178^molecular_function^integrin binding`GO:0007155^biological_pro…
CL1Contig13	CL1Contig13	CD151_HUMAN^CD151_HUMAN^Q:3681-3202,H:93-253^76.4%ID^E:1.9e-64^RecName: Full=CD151 antigen;^Eukaryota; Metazoa; Chordata; Craniata; Vertebrata; Euteleostomi; Mammalia; Eutheria; Euarchontoglires; Primates; Haplorrhini; Catarrhini; Hominidae; Homo	CL1Contig13.p3	4607-4918[-]	NA	ENOG4111IRY^tetraspanin	KEGG:hsa:977`KO:K06537	GO:0005604^cellular_component^basement membrane`GO:0009986^cellular_component^cell surface`GO:0005829^cellular_component^cytosol`GO:0005925^cellular_component^focal adhesion`GO:0005887^cellular_component^integral component of plasma membrane`GO:0016020^cellular_component^membrane`GO:0005886^cellular_component^plasma membrane`GO:0005178^molecular_function^integrin binding`GO:0007155^biological_pro…	NA
CL1Contig14	CL1Contig14	CD151_HUMAN^CD151_HUMAN^Q:3923-4330,H:117-253^73.7%ID^E:8.9e-55^RecName: Full=CD151 antigen;^Eukaryota; Metazoa; Chordata; Craniata; Vertebrata; Euteleostomi; Mammalia; Eutheria; Euarchontoglires; Primates; Haplorrhini; Catarrhini; Hominidae; Homo	CL1Contig14.p5	164-475[+]	NA	ENOG4111IRY^tetraspanin	KEGG:hsa:977`KO:K06537	GO:0005604^cellular_component^basement membrane`GO:0009986^cellular_component^cell surface`GO:0005829^cellular_component^cytosol`GO:0005925^cellular_component^focal adhesion`GO:0005887^cellular_component^integral component of plasma membrane`GO:0016020^cellular_component^membrane`GO:0005886^cellular_component^plasma membrane`GO:0005178^molecular_function^integrin binding`GO:0007155^biological_pro…	NA
CL1Contig14	CL1Contig14	CD151_HUMAN^CD151_HUMAN^Q:3923-4330,H:117-253^73.7%ID^E:8.9e-55^RecName: Full=CD151 antigen;^Eukaryota; Metazoa; Chordata; Craniata; Vertebrata; Euteleostomi; Mammalia; Eutheria; Euarchontoglires; Primates; Haplorrhini; Catarrhini; Hominidae; Homo	CL1Contig14.p1	3593-4228[-]	NA	ENOG4111IRY^tetraspanin	KEGG:hsa:977`KO:K06537	GO:0005604^cellular_component^basement membrane`GO:0009986^cellular_component^cell surface`GO:0005829^cellular_component^cytosol`GO:0005925^cellular_component^focal adhesion`GO:0005887^cellular_component^integral component of plasma membrane`GO:0016020^cellular_component^membrane`GO:0005886^cellular_component^plasma membrane`GO:0005178^molecular_function^integrin binding`GO:0007155^biological_pro…	NA
CL1Contig15	CL1Contig15	RM12_BOVIN^RM12_BOVIN^Q:98-613,H:8-198^63.4%ID^E:5.1e-51^RecName: Full=39S ribosomal protein L12, mitochondrial;^Eukaryota; Metazoa; Chordata; Craniata; Vertebrata; Euteleostomi; Mammalia; Eutheria; Laurasiatheria; Artiodactyla; Ruminantia; Pecora; Bovidae; Bovinae; Bos	CL1Contig15.p1	32-616[+]	RM12_BOVIN^RM12_BOVIN^Q:23-194,H:8-198^63.4%ID^E:6.9e-51^RecName: Full=39S ribosomal protein L12, mitochondrial;^Eukaryota; Metazoa; Chordata; Craniata; Vertebrata; Euteleostomi; Mammalia; Eutheria; Laurasiatheria; Artiodactyla; Ruminantia; Pecora; Bovidae; Bovinae; Bos`RM12_MOUSE^RM12_MOUSE^Q:32-194,H:36-201^70.5%ID^E:1.2e-50^RecName: Full=39S ribosomal protein L12, mitochondrial;^Eukaryota; Met…	ENOG410XQHU^Mitochondrial	KEGG:bta:399560`KO:K02935	GO:0005743^cellular_component^mitochondrial inner membrane`GO:0005762^cellular_component^mitochondrial large ribosomal subunit`GO:0003735^molecular_function^structural constituent of ribosome`GO:0006390^biological_process^mitochondrial transcription`GO:0045893^biological_process^positive regulation of transcription, DNA-templated`GO:0006412^biological_process^translation	GO:0005743^cellular_component^mitochondrial inner membrane`GO:0005762^cellular_component^mitochondrial large ribosomal subunit`GO:0003735^molecular_function^structural constituent of ribosome`GO:0006390^biological_process^mitochondrial transcription`GO:0045893^biological_process^positive regulation of transcription, DNA-templated`GO:0006412^biological_process^translation
CL1Contig16	CL1Contig16	ARL8B_BOVIN^ARL8B_BOVIN^Q:223-429,H:1-69^97.1%ID^E:3.2e-30^RecName: Full=ADP-ribosylation factor-like protein 8B;^Eukaryota; Metazoa; Chordata; Craniata; Vertebrata; Euteleostomi; Mammalia; Eutheria; Laurasiatheria; Artiodactyla; Ruminantia; Pecora; Bovidae; Bovinae; Bos`ARL8B_BOVIN^ARL8B_BOVIN^Q:2166-2360,H:122-186^95.4%ID^E:8.8e-28^RecName: Full=ADP-ribosylation factor-like protein 8B;^Eukaryot…	CL1Contig16.p1	1-444[+]	ARL8B_BOVIN^ARL8B_BOVIN^Q:75-143,H:1-69^97.1%ID^E:1.6e-31^RecName: Full=ADP-ribosylation factor-like protein 8B;^Eukaryota; Metazoa; Chordata; Craniata; Vertebrata; Euteleostomi; Mammalia; Eutheria; Laurasiatheria; Artiodactyla; Ruminantia; Pecora; Bovidae; Bovinae; Bos`ARL8B_HUMAN^ARL8B_HUMAN^Q:75-143,H:1-69^97.1%ID^E:1.6e-31^RecName: Full=ADP-ribosylation factor-like protein 8B;^Eukaryota; Meta…	ENOG410XNUK^ADP-ribosylation factor-like	KEGG:bta:511009`KO:K07955	GO:0030424^cellular_component^axon`GO:0031902^cellular_component^late endosome membrane`GO:0005765^cellular_component^lysosomal membrane`GO:0005819^cellular_component^spindle`GO:0045202^cellular_component^synapse`GO:0005774^cellular_component^vacuolar membrane`GO:0005525^molecular_function^GTP binding`GO:0007049^biological_process^cell cycle`GO:0051301^biological_process^cell division`GO:0007059^…	GO:0030424^cellular_component^axon`GO:0031902^cellular_component^late endosome membrane`GO:0005765^cellular_component^lysosomal membrane`GO:0005819^cellular_component^spindle`GO:0045202^cellular_component^synapse`GO:0005774^cellular_component^vacuolar membrane`GO:0005525^molecular_function^GTP binding`GO:0007049^biological_process^cell cycle`GO:0051301^biological_process^cell division`GO:0007059^…
CL1Contig16	CL1Contig16	ARL8B_BOVIN^ARL8B_BOVIN^Q:223-429,H:1-69^97.1%ID^E:3.2e-30^RecName: Full=ADP-ribosylation factor-like protein 8B;^Eukaryota; Metazoa; Chordata; Craniata; Vertebrata; Euteleostomi; Mammalia; Eutheria; Laurasiatheria; Artiodactyla; Ruminantia; Pecora; Bovidae; Bovinae; Bos`ARL8B_BOVIN^ARL8B_BOVIN^Q:2166-2360,H:122-186^95.4%ID^E:8.8e-28^RecName: Full=ADP-ribosylation factor-like protein 8B;^Eukaryot…	CL1Contig16.p7	2052-2363[+]	AR8BA_DANRE^AR8BA_DANRE^Q:39-103,H:122-186^96.9%ID^E:1.4e-29^RecName: Full=ADP-ribosylation factor-like protein 8B-A;^Eukaryota; Metazoa; Chordata; Craniata; Vertebrata; Euteleostomi; Actinopterygii; Neopterygii; Teleostei; Ostariophysi; Cypriniformes; Cyprinidae; Danio`ARL8B_BOVIN^ARL8B_BOVIN^Q:39-103,H:122-186^95.4%ID^E:3e-29^RecName: Full=ADP-ribosylation factor-like protein 8B;^Eukaryota; Met…	ENOG410XNUK^ADP-ribosylation factor-like	KEGG:dre:337424`KO:K07955	GO:0030424^cellular_component^axon`GO:0031902^cellular_component^late endosome membrane`GO:0005765^cellular_component^lysosomal membrane`GO:0005819^cellular_component^spindle`GO:0045202^cellular_component^synapse`GO:0005774^cellular_component^vacuolar membrane`GO:0005525^molecular_function^GTP binding`GO:0007049^biological_process^cell cycle`GO:0051301^biological_process^cell division`GO:0007059^…	GO:0031902^cellular_component^late endosome membrane`GO:0005765^cellular_component^lysosomal membrane`GO:0005819^cellular_component^spindle`GO:0005774^cellular_component^vacuolar membrane`GO:0005525^molecular_function^GTP binding`GO:0007049^biological_process^cell cycle`GO:0051301^biological_process^cell division`GO:0007059^biological_process^chromosome segregation
CL1Contig16	CL1Contig16	ARL8B_BOVIN^ARL8B_BOVIN^Q:223-429,H:1-69^97.1%ID^E:3.2e-30^RecName: Full=ADP-ribosylation factor-like protein 8B;^Eukaryota; Metazoa; Chordata; Craniata; Vertebrata; Euteleostomi; Mammalia; Eutheria; Laurasiatheria; Artiodactyla; Ruminantia; Pecora; Bovidae; Bovinae; Bos`ARL8B_BOVIN^ARL8B_BOVIN^Q:2166-2360,H:122-186^95.4%ID^E:8.8e-28^RecName: Full=ADP-ribosylation factor-like protein 8B;^Eukaryot…	CL1Contig16.p6	8707-9042[+]	NA	ENOG410XNUK^ADP-ribosylation factor-like	KEGG:bta:511009`KO:K07955	GO:0030424^cellular_component^axon`GO:0031902^cellular_component^late endosome membrane`GO:0005765^cellular_component^lysosomal membrane`GO:0005819^cellular_component^spindle`GO:0045202^cellular_component^synapse`GO:0005774^cellular_component^vacuolar membrane`GO:0005525^molecular_function^GTP binding`GO:0007049^biological_process^cell cycle`GO:0051301^biological_process^cell division`GO:0007059^…	NA
CL1Contig16	CL1Contig16	ARL8B_BOVIN^ARL8B_BOVIN^Q:223-429,H:1-69^97.1%ID^E:3.2e-30^RecName: Full=ADP-ribosylation factor-like protein 8B;^Eukaryota; Metazoa; Chordata; Craniata; Vertebrata; Euteleostomi; Mammalia; Eutheria; Laurasiatheria; Artiodactyla; Ruminantia; Pecora; Bovidae; Bovinae; Bos`ARL8B_BOVIN^ARL8B_BOVIN^Q:2166-2360,H:122-186^95.4%ID^E:8.8e-28^RecName: Full=ADP-ribosylation factor-like protein 8B;^Eukaryot…	CL1Contig16.p3	5172-5567[-]	NA	ENOG410XNUK^ADP-ribosylation factor-like	KEGG:bta:511009`KO:K07955	GO:0030424^cellular_component^axon`GO:0031902^cellular_component^late endosome membrane`GO:0005765^cellular_component^lysosomal membrane`GO:0005819^cellular_component^spindle`GO:0045202^cellular_component^synapse`GO:0005774^cellular_component^vacuolar membrane`GO:0005525^molecular_function^GTP binding`GO:0007049^biological_process^cell cycle`GO:0051301^biological_process^cell division`GO:0007059^…	NA
CL1Contig19	CL1Contig19	MYRF_HUMAN^MYRF_HUMAN^Q:50-2734,H:197-1151^66.5%ID^E:0^RecName: Full=Myelin regulatory factor;^Eukaryota; Metazoa; Chordata; Craniata; Vertebrata; Euteleostomi; Mammalia; Eutheria; Euarchontoglires; Primates; Haplorrhini; Catarrhini; Hominidae; Homo	CL1Contig19.p14	3544-3846[+]	NA	ENOG410XPRK^Open reading frame	KEGG:hsa:745	GO:0005737^cellular_component^cytoplasm`GO:0005829^cellular_component^cytosol`GO:0005789^cellular_component^endoplasmic reticulum membrane`GO:0005794^cellular_component^Golgi apparatus`GO:0016021^cellular_component^integral component of membrane`GO:0005654^cellular_component^nucleoplasm`GO:0005634^cellular_component^nucleus`GO:0003677^molecular_function^DNA binding`GO:0003700^molecular_function^D…	NA
CL1Contig19	CL1Contig19	MYRF_HUMAN^MYRF_HUMAN^Q:50-2734,H:197-1151^66.5%ID^E:0^RecName: Full=Myelin regulatory factor;^Eukaryota; Metazoa; Chordata; Craniata; Vertebrata; Euteleostomi; Mammalia; Eutheria; Euarchontoglires; Primates; Haplorrhini; Catarrhini; Hominidae; Homo	CL1Contig19.p15	5355-5657[+]	NA	ENOG410XPRK^Open reading frame	KEGG:hsa:745	GO:0005737^cellular_component^cytoplasm`GO:0005829^cellular_component^cytosol`GO:0005789^cellular_component^endoplasmic reticulum membrane`GO:0005794^cellular_component^Golgi apparatus`GO:0016021^cellular_component^integral component of membrane`GO:0005654^cellular_component^nucleoplasm`GO:0005634^cellular_component^nucleus`GO:0003677^molecular_function^DNA binding`GO:0003700^molecular_function^D…	NA
CL1Contig19	CL1Contig19	MYRF_HUMAN^MYRF_HUMAN^Q:50-2734,H:197-1151^66.5%ID^E:0^RecName: Full=Myelin regulatory factor;^Eukaryota; Metazoa; Chordata; Craniata; Vertebrata; Euteleostomi; Mammalia; Eutheria; Euarchontoglires; Primates; Haplorrhini; Catarrhini; Hominidae; Homo	CL1Contig19.p1	125-2737[+]	MYRF_HUMAN^MYRF_HUMAN^Q:1-870,H:223-1151^66.8%ID^E:0^RecName: Full=Myelin regulatory factor;^Eukaryota; Metazoa; Chordata; Craniata; Vertebrata; Euteleostomi; Mammalia; Eutheria; Euarchontoglires; Primates; Haplorrhini; Catarrhini; Hominidae; Homo`MYRF_MOUSE^MYRF_MOUSE^Q:1-870,H:223-1138^65.9%ID^E:0^RecName: Full=Myelin regulatory factor;^Eukaryota; Metazoa; Chordata; Craniata; Vertebrata; Eutele…	ENOG410XPRK^Open reading frame	KEGG:hsa:745	GO:0005737^cellular_component^cytoplasm`GO:0005829^cellular_component^cytosol`GO:0005789^cellular_component^endoplasmic reticulum membrane`GO:0005794^cellular_component^Golgi apparatus`GO:0016021^cellular_component^integral component of membrane`GO:0005654^cellular_component^nucleoplasm`GO:0005634^cellular_component^nucleus`GO:0003677^molecular_function^DNA binding`GO:0003700^molecular_function^D…	GO:0005737^cellular_component^cytoplasm`GO:0005829^cellular_component^cytosol`GO:0005789^cellular_component^endoplasmic reticulum membrane`GO:0005794^cellular_component^Golgi apparatus`GO:0016021^cellular_component^integral component of membrane`GO:0005654^cellular_component^nucleoplasm`GO:0005634^cellular_component^nucleus`GO:0003677^molecular_function^DNA binding`GO:0003700^molecular_function^D…
CL1Contig19	CL1Contig19	MYRF_HUMAN^MYRF_HUMAN^Q:50-2734,H:197-1151^66.5%ID^E:0^RecName: Full=Myelin regulatory factor;^Eukaryota; Metazoa; Chordata; Craniata; Vertebrata; Euteleostomi; Mammalia; Eutheria; Euarchontoglires; Primates; Haplorrhini; Catarrhini; Hominidae; Homo	CL1Contig19.p3	2898-3428[-]	NA	ENOG410XPRK^Open reading frame	KEGG:hsa:745	GO:0005737^cellular_component^cytoplasm`GO:0005829^cellular_component^cytosol`GO:0005789^cellular_component^endoplasmic reticulum membrane`GO:0005794^cellular_component^Golgi apparatus`GO:0016021^cellular_component^integral component of membrane`GO:0005654^cellular_component^nucleoplasm`GO:0005634^cellular_component^nucleus`GO:0003677^molecular_function^DNA binding`GO:0003700^molecular_function^D…	NA
CL1Contig20	CL1Contig20	MYRF_HUMAN^MYRF_HUMAN^Q:50-2635,H:197-1151^66%ID^E:0^RecName: Full=Myelin regulatory factor;^Eukaryota; Metazoa; Chordata; Craniata; Vertebrata; Euteleostomi; Mammalia; Eutheria; Euarchontoglires; Primates; Haplorrhini; Catarrhini; Hominidae; Homo	CL1Contig20.p1	125-2638[+]	MYRF_HUMAN^MYRF_HUMAN^Q:1-837,H:223-1151^66.4%ID^E:0^RecName: Full=Myelin regulatory factor;^Eukaryota; Metazoa; Chordata; Craniata; Vertebrata; Euteleostomi; Mammalia; Eutheria; Euarchontoglires; Primates; Haplorrhini; Catarrhini; Hominidae; Homo`MYRF_MOUSE^MYRF_MOUSE^Q:1-837,H:223-1138^65.6%ID^E:0^RecName: Full=Myelin regulatory factor;^Eukaryota; Metazoa; Chordata; Craniata; Vertebrata; Eutele…	ENOG410XPRK^Open reading frame	KEGG:hsa:745	GO:0005737^cellular_component^cytoplasm`GO:0005829^cellular_component^cytosol`GO:0005789^cellular_component^endoplasmic reticulum membrane`GO:0005794^cellular_component^Golgi apparatus`GO:0016021^cellular_component^integral component of membrane`GO:0005654^cellular_component^nucleoplasm`GO:0005634^cellular_component^nucleus`GO:0003677^molecular_function^DNA binding`GO:0003700^molecular_function^D…	GO:0005737^cellular_component^cytoplasm`GO:0005829^cellular_component^cytosol`GO:0005789^cellular_component^endoplasmic reticulum membrane`GO:0005794^cellular_component^Golgi apparatus`GO:0016021^cellular_component^integral component of membrane`GO:0005654^cellular_component^nucleoplasm`GO:0005634^cellular_component^nucleus`GO:0003677^molecular_function^DNA binding`GO:0003700^molecular_function^D…
CL1Contig20	CL1Contig20	MYRF_HUMAN^MYRF_HUMAN^Q:50-2635,H:197-1151^66%ID^E:0^RecName: Full=Myelin regulatory factor;^Eukaryota; Metazoa; Chordata; Craniata; Vertebrata; Euteleostomi; Mammalia; Eutheria; Euarchontoglires; Primates; Haplorrhini; Catarrhini; Hominidae; Homo	CL1Contig20.p2	2799-3329[-]	NA	ENOG410XPRK^Open reading frame	KEGG:hsa:745	GO:0005737^cellular_component^cytoplasm`GO:0005829^cellular_component^cytosol`GO:0005789^cellular_component^endoplasmic reticulum membrane`GO:0005794^cellular_component^Golgi apparatus`GO:0016021^cellular_component^integral component of membrane`GO:0005654^cellular_component^nucleoplasm`GO:0005634^cellular_component^nucleus`GO:0003677^molecular_function^DNA binding`GO:0003700^molecular_function^D…	NA
CL1Contig20	CL1Contig20	MYRF_HUMAN^MYRF_HUMAN^Q:50-2635,H:197-1151^66%ID^E:0^RecName: Full=Myelin regulatory factor;^Eukaryota; Metazoa; Chordata; Craniata; Vertebrata; Euteleostomi; Mammalia; Eutheria; Euarchontoglires; Primates; Haplorrhini; Catarrhini; Hominidae; Homo	CL1Contig20.p13	3445-3747[+]	NA	ENOG410XPRK^Open reading frame	KEGG:hsa:745	GO:0005737^cellular_component^cytoplasm`GO:0005829^cellular_component^cytosol`GO:0005789^cellular_component^endoplasmic reticulum membrane`GO:0005794^cellular_component^Golgi apparatus`GO:0016021^cellular_component^integral component of membrane`GO:0005654^cellular_component^nucleoplasm`GO:0005634^cellular_component^nucleus`GO:0003677^molecular_function^DNA binding`GO:0003700^molecular_function^D…	NA
CL1Contig26	CL1Contig26	TDH_BOVIN^TDH_BOVIN^Q:3744-4655,H:80-373^82.6%ID^E:1.7e-145^RecName: Full=L-threonine 3-dehydrogenase, mitochondrial {ECO:0000305};^Eukaryota; Metazoa; Chordata; Craniata; Vertebrata; Euteleostomi; Mammalia; Eutheria; Laurasiatheria; Artiodactyla; Ruminantia; Pecora; Bovidae; Bovinae; Bos`TDH_BOVIN^TDH_BOVIN^Q:1879-2106,H:1-76^61.8%ID^E:3.2e-19^RecName: Full=L-threonine 3-dehydrogenase, mitochond…	CL1Contig26.p6	1626-1973[-]	NA	COG0451^Nad-dependent epimerase dehydratase	KEGG:bta:511957`KO:K15789	GO:0005739^cellular_component^mitochondrion`GO:0050662^molecular_function^obsolete coenzyme binding`GO:0042802^molecular_function^identical protein binding`GO:0008743^molecular_function^L-threonine 3-dehydrogenase activity`GO:0019518^biological_process^L-threonine catabolic process to glycine`GO:0006567^biological_process^threonine catabolic process	NA
CL1Contig26	CL1Contig26	TDH_BOVIN^TDH_BOVIN^Q:3744-4655,H:80-373^82.6%ID^E:1.7e-145^RecName: Full=L-threonine 3-dehydrogenase, mitochondrial {ECO:0000305};^Eukaryota; Metazoa; Chordata; Craniata; Vertebrata; Euteleostomi; Mammalia; Eutheria; Laurasiatheria; Artiodactyla; Ruminantia; Pecora; Bovidae; Bovinae; Bos`TDH_BOVIN^TDH_BOVIN^Q:1879-2106,H:1-76^61.8%ID^E:3.2e-19^RecName: Full=L-threonine 3-dehydrogenase, mitochond…	CL1Contig26.p1	3735-4658[+]	TDH_BOVIN^TDH_BOVIN^Q:34-307,H:100-373^89.1%ID^E:2.4e-146^RecName: Full=L-threonine 3-dehydrogenase, mitochondrial {ECO:0000305};^Eukaryota; Metazoa; Chordata; Craniata; Vertebrata; Euteleostomi; Mammalia; Eutheria; Laurasiatheria; Artiodactyla; Ruminantia; Pecora; Bovidae; Bovinae; Bos`TDH_PIG^TDH_PIG^Q:34-307,H:100-373^85.8%ID^E:3e-141^RecName: Full=L-threonine 3-dehydrogenase, mitochondrial {E…	COG0451^Nad-dependent epimerase dehydratase	KEGG:bta:511957`KO:K15789	GO:0005739^cellular_component^mitochondrion`GO:0050662^molecular_function^obsolete coenzyme binding`GO:0042802^molecular_function^identical protein binding`GO:0008743^molecular_function^L-threonine 3-dehydrogenase activity`GO:0019518^biological_process^L-threonine catabolic process to glycine`GO:0006567^biological_process^threonine catabolic process	GO:0005739^cellular_component^mitochondrion`GO:0050662^molecular_function^obsolete coenzyme binding`GO:0042802^molecular_function^identical protein binding`GO:0008743^molecular_function^L-threonine 3-dehydrogenase activity`GO:0019518^biological_process^L-threonine catabolic process to glycine`GO:0006567^biological_process^threonine catabolic process
CL1Contig26	CL1Contig26	TDH_BOVIN^TDH_BOVIN^Q:3744-4655,H:80-373^82.6%ID^E:1.7e-145^RecName: Full=L-threonine 3-dehydrogenase, mitochondrial {ECO:0000305};^Eukaryota; Metazoa; Chordata; Craniata; Vertebrata; Euteleostomi; Mammalia; Eutheria; Laurasiatheria; Artiodactyla; Ruminantia; Pecora; Bovidae; Bovinae; Bos`TDH_BOVIN^TDH_BOVIN^Q:1879-2106,H:1-76^61.8%ID^E:3.2e-19^RecName: Full=L-threonine 3-dehydrogenase, mitochond…	CL1Contig26.p4	6296-6697[+]	NA	COG0451^Nad-dependent epimerase dehydratase	KEGG:bta:511957`KO:K15789	GO:0005739^cellular_component^mitochondrion`GO:0050662^molecular_function^obsolete coenzyme binding`GO:0042802^molecular_function^identical protein binding`GO:0008743^molecular_function^L-threonine 3-dehydrogenase activity`GO:0019518^biological_process^L-threonine catabolic process to glycine`GO:0006567^biological_process^threonine catabolic process	NA
CL1Contig27	CL1Contig27	YTHD3_HUMAN^YTHD3_HUMAN^Q:7277-5529,H:1-585^95.4%ID^E:1.7e-303^RecName: Full=YTH domain-containing family protein 3 {ECO:0000305};^Eukaryota; Metazoa; Chordata; Craniata; Vertebrata; Euteleostomi; Mammalia; Eutheria; Euarchontoglires; Primates; Haplorrhini; Catarrhini; Hominidae; Homo	CL1Contig27.p1	5526-7277[-]	YTHD3_HUMAN^YTHD3_HUMAN^Q:1-583,H:1-585^95.4%ID^E:1.2e-303^RecName: Full=YTH domain-containing family protein 3 {ECO:0000305};^Eukaryota; Metazoa; Chordata; Craniata; Vertebrata; Euteleostomi; Mammalia; Eutheria; Euarchontoglires; Primates; Haplorrhini; Catarrhini; Hominidae; Homo`YTHD3_PONAB^YTHD3_PONAB^Q:1-583,H:1-585^95.4%ID^E:1.2e-303^RecName: Full=YTH domain-containing family protein 3 {ECO:…	NA	KEGG:hsa:253943`KO:K20102	GO:0005829^cellular_component^cytosol`GO:1990247^molecular_function^N6-methyladenosine-containing RNA binding`GO:0043022^molecular_function^ribosome binding`GO:0003723^molecular_function^RNA binding`GO:0061157^biological_process^mRNA destabilization`GO:0060339^biological_process^negative regulation of type I interferon-mediated signaling pathway`GO:0045727^biological_process^positive regulation o…	GO:0005829^cellular_component^cytosol`GO:1990247^molecular_function^N6-methyladenosine-containing RNA binding`GO:0043022^molecular_function^ribosome binding`GO:0003723^molecular_function^RNA binding`GO:0061157^biological_process^mRNA destabilization`GO:0060339^biological_process^negative regulation of type I interferon-mediated signaling pathway`GO:0045727^biological_process^positive regulation o…
CL1Contig28	CL1Contig28	WDFY2_HUMAN^WDFY2_HUMAN^Q:294-1214,H:94-400^85.3%ID^E:3.7e-156^RecName: Full=WD repeat and FYVE domain-containing protein 2;^Eukaryota; Metazoa; Chordata; Craniata; Vertebrata; Euteleostomi; Mammalia; Eutheria; Euarchontoglires; Primates; Haplorrhini; Catarrhini; Hominidae; Homo`WDFY2_HUMAN^WDFY2_HUMAN^Q:89-292,H:1-68^86.8%ID^E:5.5e-27^RecName: Full=WD repeat and FYVE domain-containing protein 2;…	CL1Contig28.p4	3092-3406[+]	NA	COG2319^wd repeat	KEGG:hsa:115825`KO:K23532	GO:0005769^cellular_component^early endosome`GO:0031982^cellular_component^vesicle`GO:0046872^molecular_function^metal ion binding`GO:0045600^biological_process^positive regulation of fat cell differentiation`GO:0001934^biological_process^positive regulation of protein phosphorylation	NA
CL1Contig28	CL1Contig28	WDFY2_HUMAN^WDFY2_HUMAN^Q:294-1214,H:94-400^85.3%ID^E:3.7e-156^RecName: Full=WD repeat and FYVE domain-containing protein 2;^Eukaryota; Metazoa; Chordata; Craniata; Vertebrata; Euteleostomi; Mammalia; Eutheria; Euarchontoglires; Primates; Haplorrhini; Catarrhini; Hominidae; Homo`WDFY2_HUMAN^WDFY2_HUMAN^Q:89-292,H:1-68^86.8%ID^E:5.5e-27^RecName: Full=WD repeat and FYVE domain-containing protein 2;…	CL1Contig28.p1	282-1217[+]	WDFY2_HUMAN^WDFY2_HUMAN^Q:5-311,H:94-400^85.3%ID^E:1.1e-156^RecName: Full=WD repeat and FYVE domain-containing protein 2;^Eukaryota; Metazoa; Chordata; Craniata; Vertebrata; Euteleostomi; Mammalia; Eutheria; Euarchontoglires; Primates; Haplorrhini; Catarrhini; Hominidae; Homo`WDFY2_MOUSE^WDFY2_MOUSE^Q:5-311,H:94-400^84.4%ID^E:9.7e-156^RecName: Full=WD repeat and FYVE domain-containing protein 2;^…	COG2319^wd repeat	KEGG:hsa:115825`KO:K23532	GO:0005769^cellular_component^early endosome`GO:0031982^cellular_component^vesicle`GO:0046872^molecular_function^metal ion binding`GO:0045600^biological_process^positive regulation of fat cell differentiation`GO:0001934^biological_process^positive regulation of protein phosphorylation	GO:0005769^cellular_component^early endosome`GO:0031982^cellular_component^vesicle`GO:0046872^molecular_function^metal ion binding`GO:0045600^biological_process^positive regulation of fat cell differentiation`GO:0001934^biological_process^positive regulation of protein phosphorylation
CL1Contig35	CL1Contig35	DQB1_HUMAN^DQB1_HUMAN^Q:279-4,H:51-140^51.1%ID^E:4.3e-19^RecName: Full=HLA class II histocompatibility antigen, DQ beta 1 chain;^Eukaryota; Metazoa; Chordata; Craniata; Vertebrata; Euteleostomi; Mammalia; Eutheria; Euarchontoglires; Primates; Haplorrhini; Catarrhini; Hominidae; Homo	NA	NA	NA	NA	KEGG:hsa:3119`KO:K06752	GO:0030669^cellular_component^clathrin-coated endocytic vesicle membrane`GO:0030666^cellular_component^endocytic vesicle membrane`GO:0010008^cellular_component^endosome membrane`GO:0012507^cellular_component^ER to Golgi transport vesicle membrane`GO:0000139^cellular_component^Golgi membrane`GO:0071556^cellular_component^integral component of lumenal side of endoplasmic reticulum membrane`GO:00057…	NA
CL1Contig39	CL1Contig39	SC61B_CANLF^SC61B_CANLF^Q:2497-2414,H:69-96^100%ID^E:1.7e-07^RecName: Full=Protein transport protein Sec61 subunit beta;^Eukaryota; Metazoa; Chordata; Craniata; Vertebrata; Euteleostomi; Mammalia; Eutheria; Laurasiatheria; Carnivora; Caniformia; Canidae; Canis	NA	NA	NA	ENOG4111UAR^protein transport protein SEC61 subunit	KEGG:cfa:404018`KO:K09481	GO:0005783^cellular_component^endoplasmic reticulum`GO:0005789^cellular_component^endoplasmic reticulum membrane`GO:0031205^cellular_component^endoplasmic reticulum Sec complex`GO:0016021^cellular_component^integral component of membrane`GO:0005784^cellular_component^Sec61 translocon complex`GO:0005086^molecular_function^ARF guanyl-nucleotide exchange factor activity`GO:0048408^molecular_function…	NA
CL1Contig42	CL1Contig42	SAMH1_CHICK^SAMH1_CHICK^Q:3508-3882,H:490-614^68.8%ID^E:1.1e-47^RecName: Full=Deoxynucleoside triphosphate triphosphohydrolase SAMHD1 {ECO:0000305};^Eukaryota; Metazoa; Chordata; Craniata; Vertebrata; Euteleostomi; Archelosauria; Archosauria; Dinosauria; Saurischia; Theropoda; Coelurosauria; Aves; Neognathae; Galloanserae; Galliformes; Phasianidae; Phasianinae; Gallus	CL1Contig42.p2	3529-3885[+]	SAMH1_CHICK^SAMH1_CHICK^Q:1-116,H:497-612^72.4%ID^E:3.7e-47^RecName: Full=Deoxynucleoside triphosphate triphosphohydrolase SAMHD1 {ECO:0000305};^Eukaryota; Metazoa; Chordata; Craniata; Vertebrata; Euteleostomi; Archelosauria; Archosauria; Dinosauria; Saurischia; Theropoda; Coelurosauria; Aves; Neognathae; Galloanserae; Galliformes; Phasianidae; Phasianinae; Gallus`SAMH1_DANRE^SAMH1_DANRE^Q:1-115,…	COG1078^Metal Dependent Phosphohydrolase	KEGG:gga:419125`KO:K22544	GO:0005654^cellular_component^nucleoplasm`GO:0005634^cellular_component^nucleus`GO:0035861^cellular_component^site of double-strand break`GO:0097197^cellular_component^tetraspanin-enriched microdomain`GO:0032567^molecular_function^dGTP binding`GO:0008832^molecular_function^dGTPase activity`GO:0005525^molecular_function^GTP binding`GO:0042802^molecular_function^identical protein binding`GO:0003676…	GO:0005654^cellular_component^nucleoplasm`GO:0005634^cellular_component^nucleus`GO:0035861^cellular_component^site of double-strand break`GO:0097197^cellular_component^tetraspanin-enriched microdomain`GO:0032567^molecular_function^dGTP binding`GO:0008832^molecular_function^dGTPase activity`GO:0005525^molecular_function^GTP binding`GO:0042802^molecular_function^identical protein binding`GO:0003676…
CL1Contig42	CL1Contig42	SAMH1_CHICK^SAMH1_CHICK^Q:3508-3882,H:490-614^68.8%ID^E:1.1e-47^RecName: Full=Deoxynucleoside triphosphate triphosphohydrolase SAMHD1 {ECO:0000305};^Eukaryota; Metazoa; Chordata; Craniata; Vertebrata; Euteleostomi; Archelosauria; Archosauria; Dinosauria; Saurischia; Theropoda; Coelurosauria; Aves; Neognathae; Galloanserae; Galliformes; Phasianidae; Phasianinae; Gallus	CL1Contig42.p3	3010-3318[-]	NA	COG1078^Metal Dependent Phosphohydrolase	KEGG:gga:419125`KO:K22544	GO:0005654^cellular_component^nucleoplasm`GO:0005634^cellular_component^nucleus`GO:0035861^cellular_component^site of double-strand break`GO:0097197^cellular_component^tetraspanin-enriched microdomain`GO:0032567^molecular_function^dGTP binding`GO:0008832^molecular_function^dGTPase activity`GO:0005525^molecular_function^GTP binding`GO:0042802^molecular_function^identical protein binding`GO:0003676…	NA
CL1Contig42	CL1Contig42	SAMH1_CHICK^SAMH1_CHICK^Q:3508-3882,H:490-614^68.8%ID^E:1.1e-47^RecName: Full=Deoxynucleoside triphosphate triphosphohydrolase SAMHD1 {ECO:0000305};^Eukaryota; Metazoa; Chordata; Craniata; Vertebrata; Euteleostomi; Archelosauria; Archosauria; Dinosauria; Saurischia; Theropoda; Coelurosauria; Aves; Neognathae; Galloanserae; Galliformes; Phasianidae; Phasianinae; Gallus	CL1Contig42.p1	520-975[-]	NA	COG1078^Metal Dependent Phosphohydrolase	KEGG:gga:419125`KO:K22544	GO:0005654^cellular_component^nucleoplasm`GO:0005634^cellular_component^nucleus`GO:0035861^cellular_component^site of double-strand break`GO:0097197^cellular_component^tetraspanin-enriched microdomain`GO:0032567^molecular_function^dGTP binding`GO:0008832^molecular_function^dGTPase activity`GO:0005525^molecular_function^GTP binding`GO:0042802^molecular_function^identical protein binding`GO:0003676…	NA
CL1Contig45	CL1Contig45	GALD1_MOUSE^GALD1_MOUSE^Q:3186-2536,H:3-220^80.7%ID^E:2.9e-98^RecName: Full=Glutamine amidotransferase-like class 1 domain-containing protein 1 {ECO:0000305};^Eukaryota; Metazoa; Chordata; Craniata; Vertebrata; Euteleostomi; Mammalia; Eutheria; Euarchontoglires; Glires; Rodentia; Myomorpha; Muroidea; Muridae; Murinae; Mus; Mus	CL1Contig45.p3	2533-3189[-]	GALD1_MOUSE^GALD1_MOUSE^Q:2-218,H:3-220^80.7%ID^E:4.5e-99^RecName: Full=Glutamine amidotransferase-like class 1 domain-containing protein 1 {ECO:0000305};^Eukaryota; Metazoa; Chordata; Craniata; Vertebrata; Euteleostomi; Mammalia; Eutheria; Euarchontoglires; Glires; Rodentia; Myomorpha; Muroidea; Muridae; Murinae; Mus; Mus`GALD1_XENLA^GALD1_XENLA^Q:2-218,H:13-229^77%ID^E:8.5e-98^RecName: Full=Glu…	ENOG410XSJZ^Parkinson disease 7 domain containing 1	KEGG:mmu:213350	GO:0005576^cellular_component^extracellular region	GO:0005576^cellular_component^extracellular region
CL1Contig46	CL1Contig46	ETS1A_CHICK^ETS1A_CHICK^Q:773-988,H:370-441^93.1%ID^E:1.9e-32^RecName: Full=Transforming protein p54/c-ets-1;^Eukaryota; Metazoa; Chordata; Craniata; Vertebrata; Euteleostomi; Archelosauria; Archosauria; Dinosauria; Saurischia; Theropoda; Coelurosauria; Aves; Neognathae; Galloanserae; Galliformes; Phasianidae; Phasianinae; Gallus	CL1Contig46.p1	1969-2574[-]	NA	ENOG410Z0ZF^ets variant	KEGG:gga:396235`KO:K02678	GO:0042025^cellular_component^host cell nucleus`GO:0005634^cellular_component^nucleus`GO:0000981^molecular_function^DNA-binding transcription factor activity, RNA polymerase II-specific`GO:0043565^molecular_function^sequence-specific DNA binding`GO:0030154^biological_process^cell differentiation`GO:0010595^biological_process^positive regulation of endothelial cell migration`GO:0045765^biological_…	NA
CL1Contig46	CL1Contig46	ETS1A_CHICK^ETS1A_CHICK^Q:773-988,H:370-441^93.1%ID^E:1.9e-32^RecName: Full=Transforming protein p54/c-ets-1;^Eukaryota; Metazoa; Chordata; Craniata; Vertebrata; Euteleostomi; Archelosauria; Archosauria; Dinosauria; Saurischia; Theropoda; Coelurosauria; Aves; Neognathae; Galloanserae; Galliformes; Phasianidae; Phasianinae; Gallus	CL1Contig46.p4	316-720[+]	NA	ENOG410Z0ZF^ets variant	KEGG:gga:396235`KO:K02678	GO:0042025^cellular_component^host cell nucleus`GO:0005634^cellular_component^nucleus`GO:0000981^molecular_function^DNA-binding transcription factor activity, RNA polymerase II-specific`GO:0043565^molecular_function^sequence-specific DNA binding`GO:0030154^biological_process^cell differentiation`GO:0010595^biological_process^positive regulation of endothelial cell migration`GO:0045765^biological_…	NA
CL1Contig46	CL1Contig46	ETS1A_CHICK^ETS1A_CHICK^Q:773-988,H:370-441^93.1%ID^E:1.9e-32^RecName: Full=Transforming protein p54/c-ets-1;^Eukaryota; Metazoa; Chordata; Craniata; Vertebrata; Euteleostomi; Archelosauria; Archosauria; Dinosauria; Saurischia; Theropoda; Coelurosauria; Aves; Neognathae; Galloanserae; Galliformes; Phasianidae; Phasianinae; Gallus	CL1Contig46.p5	3888-4265[-]	NA	ENOG410Z0ZF^ets variant	KEGG:gga:396235`KO:K02678	GO:0042025^cellular_component^host cell nucleus`GO:0005634^cellular_component^nucleus`GO:0000981^molecular_function^DNA-binding transcription factor activity, RNA polymerase II-specific`GO:0043565^molecular_function^sequence-specific DNA binding`GO:0030154^biological_process^cell differentiation`GO:0010595^biological_process^positive regulation of endothelial cell migration`GO:0045765^biological_…	NA
CL1Contig51	CL1Contig51	PHF11_BOVIN^PHF11_BOVIN^Q:987-1784,H:32-337^37.9%ID^E:1.4e-48^RecName: Full=PHD finger protein 11;^Eukaryota; Metazoa; Chordata; Craniata; Vertebrata; Euteleostomi; Mammalia; Eutheria; Laurasiatheria; Artiodactyla; Ruminantia; Pecora; Bovidae; Bovinae; Bos	CL1Contig51.p1	1002-1787[+]	PHF11_BOVIN^PHF11_BOVIN^Q:3-260,H:39-336^38.3%ID^E:2.1e-47^RecName: Full=PHD finger protein 11;^Eukaryota; Metazoa; Chordata; Craniata; Vertebrata; Euteleostomi; Mammalia; Eutheria; Laurasiatheria; Artiodactyla; Ruminantia; Pecora; Bovidae; Bovinae; Bos`PHF11_HUMAN^PHF11_HUMAN^Q:3-260,H:39-325^40.1%ID^E:8.1e-47^RecName: Full=PHD finger protein 11;^Eukaryota; Metazoa; Chordata; Craniata; Vertebrat…	COG2940^Histone-lysine N-methyltransferase	KEGG:bta:513331	GO:0005634^cellular_component^nucleus`GO:0046872^molecular_function^metal ion binding	GO:0005634^cellular_component^nucleus`GO:0046872^molecular_function^metal ion binding
CL1Contig58	CL1Contig58	POL_MMTVB^POL_MMTVB^Q:2628-607,H:977-1631^37%ID^E:3.5e-113^RecName: Full=Gag-Pro-Pol polyprotein;^Viruses; Ortervirales; Retroviridae; Orthoretrovirinae; Betaretrovirus	CL1Contig58.p1	676-1386[-]	POL_MMTVB^POL_MMTVB^Q:9-233,H:1387-1604^45.6%ID^E:2.6e-52^RecName: Full=Gag-Pro-Pol polyprotein;^Viruses; Ortervirales; Retroviridae; Orthoretrovirinae; Betaretrovirus`POL_MMTVC^POL_MMTVC^Q:9-233,H:1387-1604^45.6%ID^E:9.9e-52^RecName: Full=Gag-Pro-Pol polyprotein;^Viruses; Ortervirales; Retroviridae; Orthoretrovirinae; Betaretrovirus`POL_JSRV^POL_JSRV^Q:6-236,H:1391-1617^41.4%ID^E:1.4e-45^RecName…	NA	NA	GO:0019013^cellular_component^viral nucleocapsid`GO:0004190^molecular_function^aspartic-type endopeptidase activity`GO:0003677^molecular_function^DNA binding`GO:0003887^molecular_function^DNA-directed DNA polymerase activity`GO:0004170^molecular_function^dUTP diphosphatase activity`GO:0003723^molecular_function^RNA binding`GO:0003964^molecular_function^RNA-directed DNA polymerase activity`GO:0004…	GO:0019013^cellular_component^viral nucleocapsid`GO:0004190^molecular_function^aspartic-type endopeptidase activity`GO:0003677^molecular_function^DNA binding`GO:0003887^molecular_function^DNA-directed DNA polymerase activity`GO:0004170^molecular_function^dUTP diphosphatase activity`GO:0003723^molecular_function^RNA binding`GO:0003964^molecular_function^RNA-directed DNA polymerase activity`GO:0004…
CL1Contig59	CL1Contig59	TSC2_RAT^TSC2_RAT^Q:3854-1344,H:989-1809^78.1%ID^E:0^RecName: Full=Tuberin;^Eukaryota; Metazoa; Chordata; Craniata; Vertebrata; Euteleostomi; Mammalia; Eutheria; Euarchontoglires; Glires; Rodentia; Myomorpha; Muroidea; Muridae; Murinae; Rattus	CL1Contig59.p4	489-824[+]	NA	ENOG410XPFJ^Tuberous sclerosis 2	KEGG:rno:24855`KO:K07207	GO:0005901^cellular_component^caveola`GO:0042995^cellular_component^cell projection`GO:0005737^cellular_component^cytoplasm`GO:0005856^cellular_component^cytoskeleton`GO:0005829^cellular_component^cytosol`GO:0030425^cellular_component^dendrite`GO:0098978^cellular_component^glutamatergic synapse`GO:0005794^cellular_component^Golgi apparatus`GO:0030426^cellular_component^growth cone`GO:0043231^cell…	NA
CL1Contig59	CL1Contig59	TSC2_RAT^TSC2_RAT^Q:3854-1344,H:989-1809^78.1%ID^E:0^RecName: Full=Tuberin;^Eukaryota; Metazoa; Chordata; Craniata; Vertebrata; Euteleostomi; Mammalia; Eutheria; Euarchontoglires; Glires; Rodentia; Myomorpha; Muroidea; Muridae; Murinae; Rattus	CL1Contig59.p1	1341-3995[-]	TSC2_RAT^TSC2_RAT^Q:48-884,H:989-1809^78.1%ID^E:0^RecName: Full=Tuberin;^Eukaryota; Metazoa; Chordata; Craniata; Vertebrata; Euteleostomi; Mammalia; Eutheria; Euarchontoglires; Glires; Rodentia; Myomorpha; Muroidea; Muridae; Murinae; Rattus`TSC2_HUMAN^TSC2_HUMAN^Q:48-884,H:989-1807^77.6%ID^E:0^RecName: Full=Tuberin;^Eukaryota; Metazoa; Chordata; Craniata; Vertebrata; Euteleostomi; Mammalia; Euthe…	ENOG410XPFJ^Tuberous sclerosis 2	KEGG:rno:24855`KO:K07207	GO:0005901^cellular_component^caveola`GO:0042995^cellular_component^cell projection`GO:0005737^cellular_component^cytoplasm`GO:0005856^cellular_component^cytoskeleton`GO:0005829^cellular_component^cytosol`GO:0030425^cellular_component^dendrite`GO:0098978^cellular_component^glutamatergic synapse`GO:0005794^cellular_component^Golgi apparatus`GO:0030426^cellular_component^growth cone`GO:0043231^cell…	GO:0005901^cellular_component^caveola`GO:0042995^cellular_component^cell projection`GO:0005737^cellular_component^cytoplasm`GO:0005856^cellular_component^cytoskeleton`GO:0005829^cellular_component^cytosol`GO:0030425^cellular_component^dendrite`GO:0098978^cellular_component^glutamatergic synapse`GO:0005794^cellular_component^Golgi apparatus`GO:0030426^cellular_component^growth cone`GO:0043231^cell…
CL1Contig61	CL1Contig61	LYPD2_MOUSE^LYPD2_MOUSE^Q:154-453,H:8-108^46.1%ID^E:4.3e-15^RecName: Full=Ly6/PLAUR domain-containing protein 2;^Eukaryota; Metazoa; Chordata; Craniata; Vertebrata; Euteleostomi; Mammalia; Eutheria; Euarchontoglires; Glires; Rodentia; Myomorpha; Muroidea; Muridae; Murinae; Mus; Mus	CL1Contig61.p2	1-525[+]	LYPD2_MOUSE^LYPD2_MOUSE^Q:52-151,H:8-108^46.1%ID^E:2.2e-16^RecName: Full=Ly6/PLAUR domain-containing protein 2;^Eukaryota; Metazoa; Chordata; Craniata; Vertebrata; Euteleostomi; Mammalia; Eutheria; Euarchontoglires; Glires; Rodentia; Myomorpha; Muroidea; Muridae; Murinae; Mus; Mus	ENOG410Z9QV^LY6 PLAUR domain containing 2	KEGG:mmu:68311	GO:0031225^cellular_component^anchored component of membrane`GO:0005886^cellular_component^plasma membrane	GO:0031225^cellular_component^anchored component of membrane`GO:0005886^cellular_component^plasma membrane
CL1Contig61	CL1Contig61	LYPD2_MOUSE^LYPD2_MOUSE^Q:154-453,H:8-108^46.1%ID^E:4.3e-15^RecName: Full=Ly6/PLAUR domain-containing protein 2;^Eukaryota; Metazoa; Chordata; Craniata; Vertebrata; Euteleostomi; Mammalia; Eutheria; Euarchontoglires; Glires; Rodentia; Myomorpha; Muroidea; Muridae; Murinae; Mus; Mus	CL1Contig61.p3	795-1286[+]	NA	ENOG410Z9QV^LY6 PLAUR domain containing 2	KEGG:mmu:68311	GO:0031225^cellular_component^anchored component of membrane`GO:0005886^cellular_component^plasma membrane	NA
CL1Contig64	CL1Contig64	NA	CL1Contig64.p1	165-1397[-]	FOXQ1_RAT^FOXQ1_RAT^Q:72-410,H:103-399^45.7%ID^E:5e-59^RecName: Full=Forkhead box protein Q1;^Eukaryota; Metazoa; Chordata; Craniata; Vertebrata; Euteleostomi; Mammalia; Eutheria; Euarchontoglires; Glires; Rodentia; Myomorpha; Muroidea; Muridae; Murinae; Rattus`FOXQ1_MOUSE^FOXQ1_MOUSE^Q:72-410,H:103-400^46.8%ID^E:5.5e-58^RecName: Full=Forkhead box protein Q1;^Eukaryota; Metazoa; Chordata; Craniat…	NA	NA	NA	GO:0005634^cellular_component^nucleus`GO:0000981^molecular_function^DNA-binding transcription factor activity, RNA polymerase II-specific`GO:0001227^molecular_function^DNA-binding transcription repressor activity, RNA polymerase II-specific`GO:0000978^molecular_function^RNA polymerase II cis-regulatory region sequence-specific DNA binding`GO:0009653^biological_process^anatomical structure morphog…
CL1Contig65	CL1Contig65	SYT16_HUMAN^SYT16_HUMAN^Q:304-1983,H:1-645^50.2%ID^E:1.1e-158^RecName: Full=Synaptotagmin-16;^Eukaryota; Metazoa; Chordata; Craniata; Vertebrata; Euteleostomi; Mammalia; Eutheria; Euarchontoglires; Primates; Haplorrhini; Catarrhini; Hominidae; Homo	CL1Contig65.p1	316-1986[+]	SYT16_HUMAN^SYT16_HUMAN^Q:1-556,H:5-645^50.2%ID^E:1.1e-157^RecName: Full=Synaptotagmin-16;^Eukaryota; Metazoa; Chordata; Craniata; Vertebrata; Euteleostomi; Mammalia; Eutheria; Euarchontoglires; Primates; Haplorrhini; Catarrhini; Hominidae; Homo`SYT16_MOUSE^SYT16_MOUSE^Q:1-556,H:5-639^49.8%ID^E:1.7e-147^RecName: Full=Synaptotagmin-16;^Eukaryota; Metazoa; Chordata; Craniata; Vertebrata; Euteleosto…	ENOG410XT5D^synaptotagmin XVI	NA	GO:0042802^molecular_function^identical protein binding`GO:0005543^molecular_function^phospholipid binding`GO:0006887^biological_process^exocytosis	GO:0042802^molecular_function^identical protein binding`GO:0005543^molecular_function^phospholipid binding`GO:0006887^biological_process^exocytosis
CL1Contig67	CL1Contig67	SPAT7_MOUSE^SPAT7_MOUSE^Q:55-1050,H:2-329^40.1%ID^E:1.9e-47^RecName: Full=Spermatogenesis-associated protein 7 homolog;^Eukaryota; Metazoa; Chordata; Craniata; Vertebrata; Euteleostomi; Mammalia; Eutheria; Euarchontoglires; Glires; Rodentia; Myomorpha; Muroidea; Muridae; Murinae; Mus; Mus	CL1Contig67.p1	37-1095[+]	SPAT7_MOUSE^SPAT7_MOUSE^Q:7-338,H:2-329^40.1%ID^E:9.9e-48^RecName: Full=Spermatogenesis-associated protein 7 homolog;^Eukaryota; Metazoa; Chordata; Craniata; Vertebrata; Euteleostomi; Mammalia; Eutheria; Euarchontoglires; Glires; Rodentia; Myomorpha; Muroidea; Muridae; Murinae; Mus; Mus`SPAT7_HUMAN^SPAT7_HUMAN^Q:7-346,H:2-343^40.3%ID^E:7.1e-46^RecName: Full=Spermatogenesis-associated protein 7;^E…	ENOG4111WP7^Spermatogenesis associated 7	KEGG:mmu:104871`KO:K19655	GO:0005930^cellular_component^axoneme`GO:0036064^cellular_component^ciliary basal body`GO:0005829^cellular_component^cytosol`GO:0015630^cellular_component^microtubule cytoskeleton`GO:0005739^cellular_component^mitochondrion`GO:0005654^cellular_component^nucleoplasm`GO:0032391^cellular_component^photoreceptor connecting cilium`GO:0120206^cellular_component^photoreceptor distal connecting cilium`GO…	GO:0005930^cellular_component^axoneme`GO:0036064^cellular_component^ciliary basal body`GO:0005829^cellular_component^cytosol`GO:0015630^cellular_component^microtubule cytoskeleton`GO:0005739^cellular_component^mitochondrion`GO:0005654^cellular_component^nucleoplasm`GO:0032391^cellular_component^photoreceptor connecting cilium`GO:0120206^cellular_component^photoreceptor distal connecting cilium`GO…
CL1Contig70	CL1Contig70	BOK_CHICK^BOK_CHICK^Q:676-975,H:114-213^95%ID^E:8.2e-51^RecName: Full=Bcl-2-related ovarian killer protein {ECO:0000303|PubMed:11034351, ECO:0000303|Ref.2};^Eukaryota; Metazoa; Chordata; Craniata; Vertebrata; Euteleostomi; Archelosauria; Archosauria; Dinosauria; Saurischia; Theropoda; Coelurosauria; Aves; Neognathae; Galloanserae; Galliformes; Phasianidae; Phasianinae; Gallus	CL1Contig70.p3	667-978[+]	BOK_CHICK^BOK_CHICK^Q:8-103,H:118-213^97.9%ID^E:3.7e-51^RecName: Full=Bcl-2-related ovarian killer protein {ECO:0000303|PubMed:11034351, ECO:0000303|Ref.2};^Eukaryota; Metazoa; Chordata; Craniata; Vertebrata; Euteleostomi; Archelosauria; Archosauria; Dinosauria; Saurischia; Theropoda; Coelurosauria; Aves; Neognathae; Galloanserae; Galliformes; Phasianidae; Phasianinae; Gallus`BOK_HUMAN^BOK_HUMAN^…	ENOG41123S0^bcl-2-related	KEGG:gga:395445`KO:K02561	GO:0016021^cellular_component^integral component of membrane`GO:0005741^cellular_component^mitochondrial outer membrane`GO:0046982^molecular_function^protein heterodimerization activity`GO:0042803^molecular_function^protein homodimerization activity`GO:0097192^biological_process^extrinsic apoptotic signaling pathway in absence of ligand`GO:0008630^biological_process^intrinsic apoptotic signaling …	GO:0016021^cellular_component^integral component of membrane`GO:0005741^cellular_component^mitochondrial outer membrane`GO:0046982^molecular_function^protein heterodimerization activity`GO:0042803^molecular_function^protein homodimerization activity`GO:0097192^biological_process^extrinsic apoptotic signaling pathway in absence of ligand`GO:0008630^biological_process^intrinsic apoptotic signaling …
CL1Contig70	CL1Contig70	BOK_CHICK^BOK_CHICK^Q:676-975,H:114-213^95%ID^E:8.2e-51^RecName: Full=Bcl-2-related ovarian killer protein {ECO:0000303|PubMed:11034351, ECO:0000303|Ref.2};^Eukaryota; Metazoa; Chordata; Craniata; Vertebrata; Euteleostomi; Archelosauria; Archosauria; Dinosauria; Saurischia; Theropoda; Coelurosauria; Aves; Neognathae; Galloanserae; Galliformes; Phasianidae; Phasianinae; Gallus	CL1Contig70.p1	975-1385[+]	NA	ENOG41123S0^bcl-2-related	KEGG:gga:395445`KO:K02561	GO:0016021^cellular_component^integral component of membrane`GO:0005741^cellular_component^mitochondrial outer membrane`GO:0046982^molecular_function^protein heterodimerization activity`GO:0042803^molecular_function^protein homodimerization activity`GO:0097192^biological_process^extrinsic apoptotic signaling pathway in absence of ligand`GO:0008630^biological_process^intrinsic apoptotic signaling …	NA
CL1Contig72	CL1Contig72	PITM2_HUMAN^PITM2_HUMAN^Q:2591-66,H:1-857^76.3%ID^E:0^RecName: Full=Membrane-associated phosphatidylinositol transfer protein 2;^Eukaryota; Metazoa; Chordata; Craniata; Vertebrata; Euteleostomi; Mammalia; Eutheria; Euarchontoglires; Primates; Haplorrhini; Catarrhini; Hominidae; Homo	CL1Contig72.p1	3-2591[-]	PITM2_HUMAN^PITM2_HUMAN^Q:1-842,H:1-857^76.3%ID^E:0^RecName: Full=Membrane-associated phosphatidylinositol transfer protein 2;^Eukaryota; Metazoa; Chordata; Craniata; Vertebrata; Euteleostomi; Mammalia; Eutheria; Euarchontoglires; Primates; Haplorrhini; Catarrhini; Hominidae; Homo`PITM2_MOUSE^PITM2_MOUSE^Q:1-854,H:1-856^75.7%ID^E:0^RecName: Full=Membrane-associated phosphatidylinositol transfer p…	COG5083^phosphatidylinositol transfer protein	KEGG:hsa:57605	GO:0044297^cellular_component^cell body`GO:0005737^cellular_component^cytoplasm`GO:0005829^cellular_component^cytosol`GO:0012505^cellular_component^endomembrane system`GO:0016020^cellular_component^membrane`GO:0005509^molecular_function^calcium ion binding`GO:0031210^molecular_function^phosphatidylcholine binding`GO:0008525^molecular_function^phosphatidylcholine transporter activity`GO:0035091^mo…	GO:0044297^cellular_component^cell body`GO:0005737^cellular_component^cytoplasm`GO:0005829^cellular_component^cytosol`GO:0012505^cellular_component^endomembrane system`GO:0016020^cellular_component^membrane`GO:0005509^molecular_function^calcium ion binding`GO:0031210^molecular_function^phosphatidylcholine binding`GO:0008525^molecular_function^phosphatidylcholine transporter activity`GO:0035091^mo…
CL1Contig75	CL1Contig75	CEP89_HUMAN^CEP89_HUMAN^Q:3193-1439,H:199-782^46.6%ID^E:1.1e-124^RecName: Full=Centrosomal protein of 89 kDa;^Eukaryota; Metazoa; Chordata; Craniata; Vertebrata; Euteleostomi; Mammalia; Eutheria; Euarchontoglires; Primates; Haplorrhini; Catarrhini; Hominidae; Homo	CL1Contig75.p1	1409-2818[-]	CEP89_HUMAN^CEP89_HUMAN^Q:1-460,H:320-782^49.9%ID^E:2.3e-108^RecName: Full=Centrosomal protein of 89 kDa;^Eukaryota; Metazoa; Chordata; Craniata; Vertebrata; Euteleostomi; Mammalia; Eutheria; Euarchontoglires; Primates; Haplorrhini; Catarrhini; Hominidae; Homo`CEP89_MOUSE^CEP89_MOUSE^Q:1-341,H:320-662^56.9%ID^E:1.3e-100^RecName: Full=Centrosomal protein of 89 kDa;^Eukaryota; Metazoa; Chordata; Cr…	ENOG410ZNEI^centrosomal protein 89kDa	KEGG:hsa:84902`KO:K16543	GO:0005814^cellular_component^centriole`GO:0005813^cellular_component^centrosome`GO:0097539^cellular_component^ciliary transition fiber`GO:0005829^cellular_component^cytosol`GO:0005758^cellular_component^mitochondrial intermembrane space`GO:0031514^cellular_component^motile cilium`GO:0097730^cellular_component^non-motile cilium`GO:0005886^cellular_component^plasma membrane`GO:0000922^cellular_com…	GO:0005814^cellular_component^centriole`GO:0005813^cellular_component^centrosome`GO:0097539^cellular_component^ciliary transition fiber`GO:0005829^cellular_component^cytosol`GO:0005758^cellular_component^mitochondrial intermembrane space`GO:0031514^cellular_component^motile cilium`GO:0097730^cellular_component^non-motile cilium`GO:0005886^cellular_component^plasma membrane`GO:0000922^cellular_com…
CL1Contig75	CL1Contig75	CEP89_HUMAN^CEP89_HUMAN^Q:3193-1439,H:199-782^46.6%ID^E:1.1e-124^RecName: Full=Centrosomal protein of 89 kDa;^Eukaryota; Metazoa; Chordata; Craniata; Vertebrata; Euteleostomi; Mammalia; Eutheria; Euarchontoglires; Primates; Haplorrhini; Catarrhini; Hominidae; Homo	CL1Contig75.p2	4852-5433[-]	HPCL1_CHICK^HPCL1_CHICK^Q:1-193,H:1-193^100%ID^E:4.7e-108^RecName: Full=Hippocalcin-like protein 1;^Eukaryota; Metazoa; Chordata; Craniata; Vertebrata; Euteleostomi; Archelosauria; Archosauria; Dinosauria; Saurischia; Theropoda; Coelurosauria; Aves; Neognathae; Galloanserae; Galliformes; Phasianidae; Phasianinae; Gallus`HPCL1_TAEGU^HPCL1_TAEGU^Q:1-193,H:1-193^100%ID^E:4.7e-108^RecName: Full=Hippo…	COG5126^Calcium-binding protein	KEGG:gga:396161`KO:K23847	GO:0005814^cellular_component^centriole`GO:0005813^cellular_component^centrosome`GO:0097539^cellular_component^ciliary transition fiber`GO:0005829^cellular_component^cytosol`GO:0005758^cellular_component^mitochondrial intermembrane space`GO:0031514^cellular_component^motile cilium`GO:0097730^cellular_component^non-motile cilium`GO:0005886^cellular_component^plasma membrane`GO:0000922^cellular_com…	GO:0005509^molecular_function^calcium ion binding
CL1Contig76	CL1Contig76	CEP89_HUMAN^CEP89_HUMAN^Q:2608-4362,H:199-782^46.6%ID^E:1.9e-124^RecName: Full=Centrosomal protein of 89 kDa;^Eukaryota; Metazoa; Chordata; Craniata; Vertebrata; Euteleostomi; Mammalia; Eutheria; Euarchontoglires; Primates; Haplorrhini; Catarrhini; Hominidae; Homo	CL1Contig76.p2	369-950[+]	HPCL1_CHICK^HPCL1_CHICK^Q:1-193,H:1-193^100%ID^E:4.7e-108^RecName: Full=Hippocalcin-like protein 1;^Eukaryota; Metazoa; Chordata; Craniata; Vertebrata; Euteleostomi; Archelosauria; Archosauria; Dinosauria; Saurischia; Theropoda; Coelurosauria; Aves; Neognathae; Galloanserae; Galliformes; Phasianidae; Phasianinae; Gallus`HPCL1_TAEGU^HPCL1_TAEGU^Q:1-193,H:1-193^100%ID^E:4.7e-108^RecName: Full=Hippo…	COG5126^Calcium-binding protein	KEGG:gga:396161`KO:K23847	GO:0005814^cellular_component^centriole`GO:0005813^cellular_component^centrosome`GO:0097539^cellular_component^ciliary transition fiber`GO:0005829^cellular_component^cytosol`GO:0005758^cellular_component^mitochondrial intermembrane space`GO:0031514^cellular_component^motile cilium`GO:0097730^cellular_component^non-motile cilium`GO:0005886^cellular_component^plasma membrane`GO:0000922^cellular_com…	GO:0005509^molecular_function^calcium ion binding
CL1Contig76	CL1Contig76	CEP89_HUMAN^CEP89_HUMAN^Q:2608-4362,H:199-782^46.6%ID^E:1.9e-124^RecName: Full=Centrosomal protein of 89 kDa;^Eukaryota; Metazoa; Chordata; Craniata; Vertebrata; Euteleostomi; Mammalia; Eutheria; Euarchontoglires; Primates; Haplorrhini; Catarrhini; Hominidae; Homo	CL1Contig76.p1	2983-4392[+]	CEP89_HUMAN^CEP89_HUMAN^Q:1-460,H:320-782^49.9%ID^E:3.9e-108^RecName: Full=Centrosomal protein of 89 kDa;^Eukaryota; Metazoa; Chordata; Craniata; Vertebrata; Euteleostomi; Mammalia; Eutheria; Euarchontoglires; Primates; Haplorrhini; Catarrhini; Hominidae; Homo`CEP89_MOUSE^CEP89_MOUSE^Q:1-341,H:320-662^56.6%ID^E:8.7e-100^RecName: Full=Centrosomal protein of 89 kDa;^Eukaryota; Metazoa; Chordata; Cr…	ENOG410ZNEI^centrosomal protein 89kDa	KEGG:hsa:84902`KO:K16543	GO:0005814^cellular_component^centriole`GO:0005813^cellular_component^centrosome`GO:0097539^cellular_component^ciliary transition fiber`GO:0005829^cellular_component^cytosol`GO:0005758^cellular_component^mitochondrial intermembrane space`GO:0031514^cellular_component^motile cilium`GO:0097730^cellular_component^non-motile cilium`GO:0005886^cellular_component^plasma membrane`GO:0000922^cellular_com…	GO:0005814^cellular_component^centriole`GO:0005813^cellular_component^centrosome`GO:0097539^cellular_component^ciliary transition fiber`GO:0005829^cellular_component^cytosol`GO:0005758^cellular_component^mitochondrial intermembrane space`GO:0031514^cellular_component^motile cilium`GO:0097730^cellular_component^non-motile cilium`GO:0005886^cellular_component^plasma membrane`GO:0000922^cellular_com…
CL1Contig80	CL1Contig80	GLL8_CHICK^GLL8_CHICK^Q:825-1022,H:1-66^63.6%ID^E:1.7e-18^RecName: Full=Gallinacin-8;^Eukaryota; Metazoa; Chordata; Craniata; Vertebrata; Euteleostomi; Archelosauria; Archosauria; Dinosauria; Saurischia; Theropoda; Coelurosauria; Aves; Neognathae; Galloanserae; Galliformes; Phasianidae; Phasianinae; Gallus	CL1Contig80.p3	2-316[+]	NA	ENOG4110PNZ^Beta defensin	KEGG:gga:414875	GO:0005615^cellular_component^extracellular space`GO:0031731^molecular_function^CCR6 chemokine receptor binding`GO:0042056^molecular_function^chemoattractant activity`GO:0060326^biological_process^cell chemotaxis`GO:0006935^biological_process^chemotaxis`GO:0042742^biological_process^defense response to bacterium	NA
CL1Contig80	CL1Contig80	GLL8_CHICK^GLL8_CHICK^Q:825-1022,H:1-66^63.6%ID^E:1.7e-18^RecName: Full=Gallinacin-8;^Eukaryota; Metazoa; Chordata; Craniata; Vertebrata; Euteleostomi; Archelosauria; Archosauria; Dinosauria; Saurischia; Theropoda; Coelurosauria; Aves; Neognathae; Galloanserae; Galliformes; Phasianidae; Phasianinae; Gallus	CL1Contig80.p1	657-1025[+]	GLL8_CHICK^GLL8_CHICK^Q:57-122,H:1-66^63.6%ID^E:9.8e-19^RecName: Full=Gallinacin-8;^Eukaryota; Metazoa; Chordata; Craniata; Vertebrata; Euteleostomi; Archelosauria; Archosauria; Dinosauria; Saurischia; Theropoda; Coelurosauria; Aves; Neognathae; Galloanserae; Galliformes; Phasianidae; Phasianinae; Gallus	ENOG4110PNZ^Beta defensin	KEGG:gga:414875	GO:0005615^cellular_component^extracellular space`GO:0031731^molecular_function^CCR6 chemokine receptor binding`GO:0042056^molecular_function^chemoattractant activity`GO:0060326^biological_process^cell chemotaxis`GO:0006935^biological_process^chemotaxis`GO:0042742^biological_process^defense response to bacterium	GO:0005615^cellular_component^extracellular space`GO:0031731^molecular_function^CCR6 chemokine receptor binding`GO:0042056^molecular_function^chemoattractant activity`GO:0060326^biological_process^cell chemotaxis`GO:0006935^biological_process^chemotaxis`GO:0042742^biological_process^defense response to bacterium
CL1Contig82	CL1Contig82	DYN3_RAT^DYN3_RAT^Q:33-1526,H:6-503^91.4%ID^E:5.7e-263^RecName: Full=Dynamin-3;^Eukaryota; Metazoa; Chordata; Craniata; Vertebrata; Euteleostomi; Mammalia; Eutheria; Euarchontoglires; Glires; Rodentia; Myomorpha; Muroidea; Muridae; Murinae; Rattus`DYN3_RAT^DYN3_RAT^Q:1511-2551,H:526-869^83.9%ID^E:2.2e-126^RecName: Full=Dynamin-3;^Eukaryota; Metazoa; Chordata; Craniata; Vertebrata; Euteleostomi; M…	CL1Contig82.p2	1553-2554[+]	DYN3_MOUSE^DYN3_MOUSE^Q:1-333,H:530-863^85%ID^E:3.6e-124^RecName: Full=Dynamin-3;^Eukaryota; Metazoa; Chordata; Craniata; Vertebrata; Euteleostomi; Mammalia; Eutheria; Euarchontoglires; Glires; Rodentia; Myomorpha; Muroidea; Muridae; Murinae; Mus; Mus`DYN3_HUMAN^DYN3_HUMAN^Q:1-333,H:540-869^84.1%ID^E:1.9e-120^RecName: Full=Dynamin-3;^Eukaryota; Metazoa; Chordata; Craniata; Vertebrata; Euteleostom…	COG0699^Dynamin family	KEGG:mmu:103967`KO:K01528	GO:0061828^cellular_component^apical tubulobulbar complex`GO:0030424^cellular_component^axon`GO:0061829^cellular_component^basal tubulobulbar complex`GO:0005737^cellular_component^cytoplasm`GO:0031410^cellular_component^cytoplasmic vesicle`GO:0005829^cellular_component^cytosol`GO:0043197^cellular_component^dendritic spine`GO:0044327^cellular_component^dendritic spine head`GO:0098978^cellular_comp…	GO:0061828^cellular_component^apical tubulobulbar complex`GO:0030424^cellular_component^axon`GO:0061829^cellular_component^basal tubulobulbar complex`GO:0005737^cellular_component^cytoplasm`GO:0031410^cellular_component^cytoplasmic vesicle`GO:0043197^cellular_component^dendritic spine`GO:0044327^cellular_component^dendritic spine head`GO:0098978^cellular_component^glutamatergic synapse`GO:0005794…
CL1Contig82	CL1Contig82	DYN3_RAT^DYN3_RAT^Q:33-1526,H:6-503^91.4%ID^E:5.7e-263^RecName: Full=Dynamin-3;^Eukaryota; Metazoa; Chordata; Craniata; Vertebrata; Euteleostomi; Mammalia; Eutheria; Euarchontoglires; Glires; Rodentia; Myomorpha; Muroidea; Muridae; Murinae; Rattus`DYN3_RAT^DYN3_RAT^Q:1511-2551,H:526-869^83.9%ID^E:2.2e-126^RecName: Full=Dynamin-3;^Eukaryota; Metazoa; Chordata; Craniata; Vertebrata; Euteleostomi; M…	CL1Contig82.p1	33-1556[+]	DYN3_RAT^DYN3_RAT^Q:1-498,H:6-503^91.4%ID^E:7.9e-264^RecName: Full=Dynamin-3;^Eukaryota; Metazoa; Chordata; Craniata; Vertebrata; Euteleostomi; Mammalia; Eutheria; Euarchontoglires; Glires; Rodentia; Myomorpha; Muroidea; Muridae; Murinae; Rattus`DYN3_MOUSE^DYN3_MOUSE^Q:1-498,H:6-503^91.2%ID^E:1e-263^RecName: Full=Dynamin-3;^Eukaryota; Metazoa; Chordata; Craniata; Vertebrata; Euteleostomi; Mammali…	COG0699^Dynamin family	KEGG:rno:171574`KO:K01528	GO:0061828^cellular_component^apical tubulobulbar complex`GO:0030424^cellular_component^axon`GO:0061829^cellular_component^basal tubulobulbar complex`GO:0005737^cellular_component^cytoplasm`GO:0031410^cellular_component^cytoplasmic vesicle`GO:0005829^cellular_component^cytosol`GO:0043197^cellular_component^dendritic spine`GO:0044327^cellular_component^dendritic spine head`GO:0098978^cellular_comp…	GO:0061828^cellular_component^apical tubulobulbar complex`GO:0030424^cellular_component^axon`GO:0061829^cellular_component^basal tubulobulbar complex`GO:0005737^cellular_component^cytoplasm`GO:0031410^cellular_component^cytoplasmic vesicle`GO:0005829^cellular_component^cytosol`GO:0043197^cellular_component^dendritic spine`GO:0044327^cellular_component^dendritic spine head`GO:0098978^cellular_comp…
CL1Contig82	CL1Contig82	DYN3_RAT^DYN3_RAT^Q:33-1526,H:6-503^91.4%ID^E:5.7e-263^RecName: Full=Dynamin-3;^Eukaryota; Metazoa; Chordata; Craniata; Vertebrata; Euteleostomi; Mammalia; Eutheria; Euarchontoglires; Glires; Rodentia; Myomorpha; Muroidea; Muridae; Murinae; Rattus`DYN3_RAT^DYN3_RAT^Q:1511-2551,H:526-869^83.9%ID^E:2.2e-126^RecName: Full=Dynamin-3;^Eukaryota; Metazoa; Chordata; Craniata; Vertebrata; Euteleostomi; M…	CL1Contig82.p3	3253-3582[+]	NA	COG0699^Dynamin family	KEGG:rno:171574`KO:K01528	GO:0061828^cellular_component^apical tubulobulbar complex`GO:0030424^cellular_component^axon`GO:0061829^cellular_component^basal tubulobulbar complex`GO:0005737^cellular_component^cytoplasm`GO:0031410^cellular_component^cytoplasmic vesicle`GO:0005829^cellular_component^cytosol`GO:0043197^cellular_component^dendritic spine`GO:0044327^cellular_component^dendritic spine head`GO:0098978^cellular_comp…	NA
CL1Contig83	CL1Contig83	DYN3_MOUSE^DYN3_MOUSE^Q:4851-2278,H:6-863^88.8%ID^E:0^RecName: Full=Dynamin-3;^Eukaryota; Metazoa; Chordata; Craniata; Vertebrata; Euteleostomi; Mammalia; Eutheria; Euarchontoglires; Glires; Rodentia; Myomorpha; Muroidea; Muridae; Murinae; Mus; Mus	CL1Contig83.p1	2275-4851[-]	DYN3_MOUSE^DYN3_MOUSE^Q:1-858,H:6-863^88.8%ID^E:0^RecName: Full=Dynamin-3;^Eukaryota; Metazoa; Chordata; Craniata; Vertebrata; Euteleostomi; Mammalia; Eutheria; Euarchontoglires; Glires; Rodentia; Myomorpha; Muroidea; Muridae; Murinae; Mus; Mus`DYN3_HUMAN^DYN3_HUMAN^Q:1-858,H:6-869^87.8%ID^E:0^RecName: Full=Dynamin-3;^Eukaryota; Metazoa; Chordata; Craniata; Vertebrata; Euteleostomi; Mammalia; Eut…	COG0699^Dynamin family	KEGG:mmu:103967`KO:K01528	GO:0061828^cellular_component^apical tubulobulbar complex`GO:0030424^cellular_component^axon`GO:0061829^cellular_component^basal tubulobulbar complex`GO:0005737^cellular_component^cytoplasm`GO:0031410^cellular_component^cytoplasmic vesicle`GO:0043197^cellular_component^dendritic spine`GO:0044327^cellular_component^dendritic spine head`GO:0098978^cellular_component^glutamatergic synapse`GO:0005794…	GO:0061828^cellular_component^apical tubulobulbar complex`GO:0030424^cellular_component^axon`GO:0061829^cellular_component^basal tubulobulbar complex`GO:0005737^cellular_component^cytoplasm`GO:0031410^cellular_component^cytoplasmic vesicle`GO:0043197^cellular_component^dendritic spine`GO:0044327^cellular_component^dendritic spine head`GO:0098978^cellular_component^glutamatergic synapse`GO:0005794…
CL1Contig83	CL1Contig83	DYN3_MOUSE^DYN3_MOUSE^Q:4851-2278,H:6-863^88.8%ID^E:0^RecName: Full=Dynamin-3;^Eukaryota; Metazoa; Chordata; Craniata; Vertebrata; Euteleostomi; Mammalia; Eutheria; Euarchontoglires; Glires; Rodentia; Myomorpha; Muroidea; Muridae; Murinae; Mus; Mus	CL1Contig83.p2	1247-1576[-]	NA	COG0699^Dynamin family	KEGG:mmu:103967`KO:K01528	GO:0061828^cellular_component^apical tubulobulbar complex`GO:0030424^cellular_component^axon`GO:0061829^cellular_component^basal tubulobulbar complex`GO:0005737^cellular_component^cytoplasm`GO:0031410^cellular_component^cytoplasmic vesicle`GO:0043197^cellular_component^dendritic spine`GO:0044327^cellular_component^dendritic spine head`GO:0098978^cellular_component^glutamatergic synapse`GO:0005794…	NA
CL1Contig90	CL1Contig90	CBX3_HUMAN^CBX3_HUMAN^Q:4908-5309,H:10-142^95.5%ID^E:1.9e-64^RecName: Full=Chromobox protein homolog 3;^Eukaryota; Metazoa; Chordata; Craniata; Vertebrata; Euteleostomi; Mammalia; Eutheria; Euarchontoglires; Primates; Haplorrhini; Catarrhini; Hominidae; Homo`CBX3_HUMAN^CBX3_HUMAN^Q:6858-6980,H:143-183^97.6%ID^E:1.1e-16^RecName: Full=Chromobox protein homolog 3;^Eukaryota; Metazoa; Chordata; Crani…	CL1Contig90.p3	4911-5312[+]	CBX3_HUMAN^CBX3_HUMAN^Q:1-133,H:11-142^95.5%ID^E:3.4e-65^RecName: Full=Chromobox protein homolog 3;^Eukaryota; Metazoa; Chordata; Craniata; Vertebrata; Euteleostomi; Mammalia; Eutheria; Euarchontoglires; Primates; Haplorrhini; Catarrhini; Hominidae; Homo`CBX3_PONAB^CBX3_PONAB^Q:1-133,H:11-142^95.5%ID^E:3.4e-65^RecName: Full=Chromobox protein homolog 3;^Eukaryota; Metazoa; Chordata; Craniata; Vert…	ENOG4111JKD^chromobox homolog	KEGG:hsa:11335`KO:K11586	GO:0000785^cellular_component^chromatin`GO:0000775^cellular_component^chromosome, centromeric region`GO:0000779^cellular_component^condensed chromosome, centromeric region`GO:0000784^cellular_component^nuclear chromosome, telomeric region`GO:0005635^cellular_component^nuclear envelope`GO:0005719^cellular_component^nuclear euchromatin`GO:0005720^cellular_component^nuclear heterochromatin`GO:000563…	GO:0000785^cellular_component^chromatin`GO:0000775^cellular_component^chromosome, centromeric region`GO:0000779^cellular_component^condensed chromosome, centromeric region`GO:0000784^cellular_component^nuclear chromosome, telomeric region`GO:0005635^cellular_component^nuclear envelope`GO:0005719^cellular_component^nuclear euchromatin`GO:0005720^cellular_component^nuclear heterochromatin`GO:000563…
CL1Contig90	CL1Contig90	CBX3_HUMAN^CBX3_HUMAN^Q:4908-5309,H:10-142^95.5%ID^E:1.9e-64^RecName: Full=Chromobox protein homolog 3;^Eukaryota; Metazoa; Chordata; Craniata; Vertebrata; Euteleostomi; Mammalia; Eutheria; Euarchontoglires; Primates; Haplorrhini; Catarrhini; Hominidae; Homo`CBX3_HUMAN^CBX3_HUMAN^Q:6858-6980,H:143-183^97.6%ID^E:1.1e-16^RecName: Full=Chromobox protein homolog 3;^Eukaryota; Metazoa; Chordata; Crani…	CL1Contig90.p1	1-498[+]	NA	ENOG4111JKD^chromobox homolog	KEGG:hsa:11335`KO:K11586	GO:0000785^cellular_component^chromatin`GO:0000775^cellular_component^chromosome, centromeric region`GO:0000779^cellular_component^condensed chromosome, centromeric region`GO:0000784^cellular_component^nuclear chromosome, telomeric region`GO:0005635^cellular_component^nuclear envelope`GO:0005719^cellular_component^nuclear euchromatin`GO:0005720^cellular_component^nuclear heterochromatin`GO:000563…	NA
CL1Contig91	CL1Contig91	CBX3_HUMAN^CBX3_HUMAN^Q:4908-5432,H:10-183^96%ID^E:3.3e-90^RecName: Full=Chromobox protein homolog 3;^Eukaryota; Metazoa; Chordata; Craniata; Vertebrata; Euteleostomi; Mammalia; Eutheria; Euarchontoglires; Primates; Haplorrhini; Catarrhini; Hominidae; Homo	CL1Contig91.p2	1-498[+]	NA	ENOG4111JKD^chromobox homolog	KEGG:hsa:11335`KO:K11586	GO:0000785^cellular_component^chromatin`GO:0000775^cellular_component^chromosome, centromeric region`GO:0000779^cellular_component^condensed chromosome, centromeric region`GO:0000784^cellular_component^nuclear chromosome, telomeric region`GO:0005635^cellular_component^nuclear envelope`GO:0005719^cellular_component^nuclear euchromatin`GO:0005720^cellular_component^nuclear heterochromatin`GO:000563…	NA
CL1Contig91	CL1Contig91	CBX3_HUMAN^CBX3_HUMAN^Q:4908-5432,H:10-183^96%ID^E:3.3e-90^RecName: Full=Chromobox protein homolog 3;^Eukaryota; Metazoa; Chordata; Craniata; Vertebrata; Euteleostomi; Mammalia; Eutheria; Euarchontoglires; Primates; Haplorrhini; Catarrhini; Hominidae; Homo	CL1Contig91.p4	7254-7646[-]	NA	ENOG4111JKD^chromobox homolog	KEGG:hsa:11335`KO:K11586	GO:0000785^cellular_component^chromatin`GO:0000775^cellular_component^chromosome, centromeric region`GO:0000779^cellular_component^condensed chromosome, centromeric region`GO:0000784^cellular_component^nuclear chromosome, telomeric region`GO:0005635^cellular_component^nuclear envelope`GO:0005719^cellular_component^nuclear euchromatin`GO:0005720^cellular_component^nuclear heterochromatin`GO:000563…	NA
CL1Contig91	CL1Contig91	CBX3_HUMAN^CBX3_HUMAN^Q:4908-5432,H:10-183^96%ID^E:3.3e-90^RecName: Full=Chromobox protein homolog 3;^Eukaryota; Metazoa; Chordata; Craniata; Vertebrata; Euteleostomi; Mammalia; Eutheria; Euarchontoglires; Primates; Haplorrhini; Catarrhini; Hominidae; Homo	CL1Contig91.p1	4911-5435[+]	CBX3_HUMAN^CBX3_HUMAN^Q:1-174,H:11-183^96%ID^E:4e-90^RecName: Full=Chromobox protein homolog 3;^Eukaryota; Metazoa; Chordata; Craniata; Vertebrata; Euteleostomi; Mammalia; Eutheria; Euarchontoglires; Primates; Haplorrhini; Catarrhini; Hominidae; Homo`CBX3_PONAB^CBX3_PONAB^Q:1-174,H:11-183^96%ID^E:4e-90^RecName: Full=Chromobox protein homolog 3;^Eukaryota; Metazoa; Chordata; Craniata; Vertebrata; …	ENOG4111JKD^chromobox homolog	KEGG:hsa:11335`KO:K11586	GO:0000785^cellular_component^chromatin`GO:0000775^cellular_component^chromosome, centromeric region`GO:0000779^cellular_component^condensed chromosome, centromeric region`GO:0000784^cellular_component^nuclear chromosome, telomeric region`GO:0005635^cellular_component^nuclear envelope`GO:0005719^cellular_component^nuclear euchromatin`GO:0005720^cellular_component^nuclear heterochromatin`GO:000563…	GO:0000785^cellular_component^chromatin`GO:0000775^cellular_component^chromosome, centromeric region`GO:0000779^cellular_component^condensed chromosome, centromeric region`GO:0000784^cellular_component^nuclear chromosome, telomeric region`GO:0005635^cellular_component^nuclear envelope`GO:0005719^cellular_component^nuclear euchromatin`GO:0005720^cellular_component^nuclear heterochromatin`GO:000563…
CL1Contig91	CL1Contig91	CBX3_HUMAN^CBX3_HUMAN^Q:4908-5432,H:10-183^96%ID^E:3.3e-90^RecName: Full=Chromobox protein homolog 3;^Eukaryota; Metazoa; Chordata; Craniata; Vertebrata; Euteleostomi; Mammalia; Eutheria; Euarchontoglires; Primates; Haplorrhini; Catarrhini; Hominidae; Homo	CL1Contig91.p6	6859-7203[-]	NA	ENOG4111JKD^chromobox homolog	KEGG:hsa:11335`KO:K11586	GO:0000785^cellular_component^chromatin`GO:0000775^cellular_component^chromosome, centromeric region`GO:0000779^cellular_component^condensed chromosome, centromeric region`GO:0000784^cellular_component^nuclear chromosome, telomeric region`GO:0005635^cellular_component^nuclear envelope`GO:0005719^cellular_component^nuclear euchromatin`GO:0005720^cellular_component^nuclear heterochromatin`GO:000563…	NA
CL1Contig93	CL1Contig93	CEP83_HUMAN^CEP83_HUMAN^Q:2492-2205,H:603-701^69%ID^E:5.6e-23^RecName: Full=Centrosomal protein of 83 kDa;^Eukaryota; Metazoa; Chordata; Craniata; Vertebrata; Euteleostomi; Mammalia; Eutheria; Euarchontoglires; Primates; Haplorrhini; Catarrhini; Hominidae; Homo	CL1Contig93.p1	2127-2558[-]	CEP83_HUMAN^CEP83_HUMAN^Q:23-118,H:603-701^69%ID^E:6.9e-24^RecName: Full=Centrosomal protein of 83 kDa;^Eukaryota; Metazoa; Chordata; Craniata; Vertebrata; Euteleostomi; Mammalia; Eutheria; Euarchontoglires; Primates; Haplorrhini; Catarrhini; Hominidae; Homo`CEP83_RAT^CEP83_RAT^Q:24-114,H:595-688^71.6%ID^E:1.2e-23^RecName: Full=Centrosomal protein of 83 kDa;^Eukaryota; Metazoa; Chordata; Craniata…	ENOG410XX59^coiled-coil domain containing 41	KEGG:hsa:51134`KO:K16754	GO:0005623^cellular_component^obsolete cell`GO:0005814^cellular_component^centriole`GO:0097539^cellular_component^ciliary transition fiber`GO:0005829^cellular_component^cytosol`GO:0005794^cellular_component^Golgi apparatus`GO:0097711^biological_process^ciliary basal body-plasma membrane docking`GO:0060271^biological_process^cilium assembly`GO:0051660^biological_process^establishment of centrosome…	GO:0005623^cellular_component^obsolete cell`GO:0005814^cellular_component^centriole`GO:0097539^cellular_component^ciliary transition fiber`GO:0005829^cellular_component^cytosol`GO:0005794^cellular_component^Golgi apparatus`GO:0097711^biological_process^ciliary basal body-plasma membrane docking`GO:0060271^biological_process^cilium assembly`GO:0051660^biological_process^establishment of centrosome…
CL1Contig94	CL1Contig94	FERM2_HUMAN^FERM2_HUMAN^Q:214-2307,H:1-680^92.8%ID^E:0^RecName: Full=Fermitin family homolog 2;^Eukaryota; Metazoa; Chordata; Craniata; Vertebrata; Euteleostomi; Mammalia; Eutheria; Euarchontoglires; Primates; Haplorrhini; Catarrhini; Hominidae; Homo	CL1Contig94.p1	214-2310[+]	FERM2_HUMAN^FERM2_HUMAN^Q:1-698,H:1-680^92.8%ID^E:0^RecName: Full=Fermitin family homolog 2;^Eukaryota; Metazoa; Chordata; Craniata; Vertebrata; Euteleostomi; Mammalia; Eutheria; Euarchontoglires; Primates; Haplorrhini; Catarrhini; Hominidae; Homo`FERM2_MOUSE^FERM2_MOUSE^Q:1-698,H:1-680^91.7%ID^E:0^RecName: Full=Fermitin family homolog 2;^Eukaryota; Metazoa; Chordata; Craniata; Vertebrata; Eutele…	ENOG410XS1B^fermitin family member	KEGG:hsa:10979`KO:K17083	GO:0005938^cellular_component^cell cortex`GO:0009986^cellular_component^cell surface`GO:0005737^cellular_component^cytoplasm`GO:0005829^cellular_component^cytosol`GO:0031234^cellular_component^extrinsic component of cytoplasmic side of plasma membrane`GO:0005925^cellular_component^focal adhesion`GO:0031674^cellular_component^I band`GO:0031258^cellular_component^lamellipodium membrane`GO:0005654^c…	GO:0005938^cellular_component^cell cortex`GO:0009986^cellular_component^cell surface`GO:0005737^cellular_component^cytoplasm`GO:0005829^cellular_component^cytosol`GO:0031234^cellular_component^extrinsic component of cytoplasmic side of plasma membrane`GO:0005925^cellular_component^focal adhesion`GO:0031674^cellular_component^I band`GO:0031258^cellular_component^lamellipodium membrane`GO:0005654^c…
CL1Contig95	CL1Contig95	FERM2_HUMAN^FERM2_HUMAN^Q:2356-1145,H:284-680^94.1%ID^E:3.6e-222^RecName: Full=Fermitin family homolog 2;^Eukaryota; Metazoa; Chordata; Craniata; Vertebrata; Euteleostomi; Mammalia; Eutheria; Euarchontoglires; Primates; Haplorrhini; Catarrhini; Hominidae; Homo	CL1Contig95.p1	1142-2266[-]	FERM2_HUMAN^FERM2_HUMAN^Q:1-374,H:314-680^94.1%ID^E:2.3e-204^RecName: Full=Fermitin family homolog 2;^Eukaryota; Metazoa; Chordata; Craniata; Vertebrata; Euteleostomi; Mammalia; Eutheria; Euarchontoglires; Primates; Haplorrhini; Catarrhini; Hominidae; Homo`FERM2_MOUSE^FERM2_MOUSE^Q:1-374,H:314-680^92.8%ID^E:5.7e-203^RecName: Full=Fermitin family homolog 2;^Eukaryota; Metazoa; Chordata; Craniata; …	ENOG410XS1B^fermitin family member	KEGG:hsa:10979`KO:K17083	GO:0005938^cellular_component^cell cortex`GO:0009986^cellular_component^cell surface`GO:0005737^cellular_component^cytoplasm`GO:0005829^cellular_component^cytosol`GO:0031234^cellular_component^extrinsic component of cytoplasmic side of plasma membrane`GO:0005925^cellular_component^focal adhesion`GO:0031674^cellular_component^I band`GO:0031258^cellular_component^lamellipodium membrane`GO:0005654^c…	GO:0005938^cellular_component^cell cortex`GO:0009986^cellular_component^cell surface`GO:0005737^cellular_component^cytoplasm`GO:0005829^cellular_component^cytosol`GO:0031234^cellular_component^extrinsic component of cytoplasmic side of plasma membrane`GO:0005925^cellular_component^focal adhesion`GO:0031674^cellular_component^I band`GO:0031258^cellular_component^lamellipodium membrane`GO:0005654^c…
CL1Contig97	CL1Contig97	PLPL8_RABIT^PLPL8_RABIT^Q:2032-3675,H:9-546^52.5%ID^E:9.5e-139^RecName: Full=Calcium-independent phospholipase A2-gamma;^Eukaryota; Metazoa; Chordata; Craniata; Vertebrata; Euteleostomi; Mammalia; Eutheria; Euarchontoglires; Glires; Lagomorpha; Leporidae; Oryctolagus	CL1Contig97.p2	1184-1807[-]	T3HPD_HUMAN^T3HPD_HUMAN^Q:20-184,H:10-169^57.7%ID^E:3.8e-39^RecName: Full=Trans-3-hydroxy-L-proline dehydratase {ECO:0000303|PubMed:22528483, ECO:0000303|PubMed:24649405};^Eukaryota; Metazoa; Chordata; Craniata; Vertebrata; Euteleostomi; Mammalia; Eutheria; Euarchontoglires; Primates; Haplorrhini; Catarrhini; Hominidae; Homo`T3HPD_PONAB^T3HPD_PONAB^Q:20-184,H:10-169^57.1%ID^E:3.2e-38^RecName: Ful…	COG3938^Proline racemase	KEGG:hsa:112849`KO:K18384	GO:0005789^cellular_component^endoplasmic reticulum membrane`GO:0000139^cellular_component^Golgi membrane`GO:0016021^cellular_component^integral component of membrane`GO:0048471^cellular_component^perinuclear region of cytoplasm`GO:0004622^molecular_function^lysophospholipase activity`GO:0016042^biological_process^lipid catabolic process	GO:0016836^molecular_function^hydro-lyase activity`GO:0050346^molecular_function^trans-L-3-hydroxyproline dehydratase activity
CL1Contig97	CL1Contig97	PLPL8_RABIT^PLPL8_RABIT^Q:2032-3675,H:9-546^52.5%ID^E:9.5e-139^RecName: Full=Calcium-independent phospholipase A2-gamma;^Eukaryota; Metazoa; Chordata; Craniata; Vertebrata; Euteleostomi; Mammalia; Eutheria; Euarchontoglires; Glires; Lagomorpha; Leporidae; Oryctolagus	CL1Contig97.p1	2296-3711[+]	PLPL8_RABIT^PLPL8_RABIT^Q:1-468,H:101-554^53.9%ID^E:2.4e-121^RecName: Full=Calcium-independent phospholipase A2-gamma;^Eukaryota; Metazoa; Chordata; Craniata; Vertebrata; Euteleostomi; Mammalia; Eutheria; Euarchontoglires; Glires; Lagomorpha; Leporidae; Oryctolagus`PLPL8_MOUSE^PLPL8_MOUSE^Q:1-460,H:99-536^56%ID^E:9e-121^RecName: Full=Calcium-independent phospholipase A2-gamma {ECO:0000305};^Eukar…	ENOG410XQXJ^patatin-like phospholipase domain containing 8	KEGG:ocu:100328577`KO:K16815	GO:0005789^cellular_component^endoplasmic reticulum membrane`GO:0000139^cellular_component^Golgi membrane`GO:0016021^cellular_component^integral component of membrane`GO:0048471^cellular_component^perinuclear region of cytoplasm`GO:0004622^molecular_function^lysophospholipase activity`GO:0016042^biological_process^lipid catabolic process	GO:0005789^cellular_component^endoplasmic reticulum membrane`GO:0000139^cellular_component^Golgi membrane`GO:0016021^cellular_component^integral component of membrane`GO:0048471^cellular_component^perinuclear region of cytoplasm`GO:0004622^molecular_function^lysophospholipase activity`GO:0016042^biological_process^lipid catabolic process
CL1Contig97	CL1Contig97	PLPL8_RABIT^PLPL8_RABIT^Q:2032-3675,H:9-546^52.5%ID^E:9.5e-139^RecName: Full=Calcium-independent phospholipase A2-gamma;^Eukaryota; Metazoa; Chordata; Craniata; Vertebrata; Euteleostomi; Mammalia; Eutheria; Euarchontoglires; Glires; Lagomorpha; Leporidae; Oryctolagus	CL1Contig97.p3	411-1028[-]	T3HPD_HUMAN^T3HPD_HUMAN^Q:4-205,H:154-354^72.9%ID^E:1.4e-81^RecName: Full=Trans-3-hydroxy-L-proline dehydratase {ECO:0000303|PubMed:22528483, ECO:0000303|PubMed:24649405};^Eukaryota; Metazoa; Chordata; Craniata; Vertebrata; Euteleostomi; Mammalia; Eutheria; Euarchontoglires; Primates; Haplorrhini; Catarrhini; Hominidae; Homo`T3HPD_PONAB^T3HPD_PONAB^Q:4-205,H:154-354^73.4%ID^E:1.4e-81^RecName: Ful…	COG3938^Proline racemase	KEGG:hsa:112849`KO:K18384	GO:0005789^cellular_component^endoplasmic reticulum membrane`GO:0000139^cellular_component^Golgi membrane`GO:0016021^cellular_component^integral component of membrane`GO:0048471^cellular_component^perinuclear region of cytoplasm`GO:0004622^molecular_function^lysophospholipase activity`GO:0016042^biological_process^lipid catabolic process	GO:0016836^molecular_function^hydro-lyase activity`GO:0050346^molecular_function^trans-L-3-hydroxyproline dehydratase activity
CL1Contig98	CL1Contig98	PLPL8_RABIT^PLPL8_RABIT^Q:2004-3674,H:1-546^52.3%ID^E:5.8e-142^RecName: Full=Calcium-independent phospholipase A2-gamma;^Eukaryota; Metazoa; Chordata; Craniata; Vertebrata; Euteleostomi; Mammalia; Eutheria; Euarchontoglires; Glires; Lagomorpha; Leporidae; Oryctolagus	CL1Contig98.p3	411-1028[-]	T3HPD_HUMAN^T3HPD_HUMAN^Q:4-205,H:154-354^72.9%ID^E:1.4e-81^RecName: Full=Trans-3-hydroxy-L-proline dehydratase {ECO:0000303|PubMed:22528483, ECO:0000303|PubMed:24649405};^Eukaryota; Metazoa; Chordata; Craniata; Vertebrata; Euteleostomi; Mammalia; Eutheria; Euarchontoglires; Primates; Haplorrhini; Catarrhini; Hominidae; Homo`T3HPD_PONAB^T3HPD_PONAB^Q:4-205,H:154-354^73.4%ID^E:1.4e-81^RecName: Ful…	COG3938^Proline racemase	KEGG:hsa:112849`KO:K18384	GO:0005789^cellular_component^endoplasmic reticulum membrane`GO:0000139^cellular_component^Golgi membrane`GO:0016021^cellular_component^integral component of membrane`GO:0048471^cellular_component^perinuclear region of cytoplasm`GO:0004622^molecular_function^lysophospholipase activity`GO:0016042^biological_process^lipid catabolic process	GO:0016836^molecular_function^hydro-lyase activity`GO:0050346^molecular_function^trans-L-3-hydroxyproline dehydratase activity
CL1Contig98	CL1Contig98	PLPL8_RABIT^PLPL8_RABIT^Q:2004-3674,H:1-546^52.3%ID^E:5.8e-142^RecName: Full=Calcium-independent phospholipase A2-gamma;^Eukaryota; Metazoa; Chordata; Craniata; Vertebrata; Euteleostomi; Mammalia; Eutheria; Euarchontoglires; Glires; Lagomorpha; Leporidae; Oryctolagus	CL1Contig98.p1	2004-3677[+]	PLPL8_RABIT^PLPL8_RABIT^Q:1-557,H:1-546^52.3%ID^E:1.7e-142^RecName: Full=Calcium-independent phospholipase A2-gamma;^Eukaryota; Metazoa; Chordata; Craniata; Vertebrata; Euteleostomi; Mammalia; Eutheria; Euarchontoglires; Glires; Lagomorpha; Leporidae; Oryctolagus`PLPL8_MOUSE^PLPL8_MOUSE^Q:1-557,H:1-536^53.4%ID^E:4.9e-142^RecName: Full=Calcium-independent phospholipase A2-gamma {ECO:0000305};^Euka…	ENOG410XQXJ^patatin-like phospholipase domain containing 8	KEGG:ocu:100328577`KO:K16815	GO:0005789^cellular_component^endoplasmic reticulum membrane`GO:0000139^cellular_component^Golgi membrane`GO:0016021^cellular_component^integral component of membrane`GO:0048471^cellular_component^perinuclear region of cytoplasm`GO:0004622^molecular_function^lysophospholipase activity`GO:0016042^biological_process^lipid catabolic process	GO:0005789^cellular_component^endoplasmic reticulum membrane`GO:0000139^cellular_component^Golgi membrane`GO:0016021^cellular_component^integral component of membrane`GO:0048471^cellular_component^perinuclear region of cytoplasm`GO:0004622^molecular_function^lysophospholipase activity`GO:0016042^biological_process^lipid catabolic process
CL1Contig98	CL1Contig98	PLPL8_RABIT^PLPL8_RABIT^Q:2004-3674,H:1-546^52.3%ID^E:5.8e-142^RecName: Full=Calcium-independent phospholipase A2-gamma;^Eukaryota; Metazoa; Chordata; Craniata; Vertebrata; Euteleostomi; Mammalia; Eutheria; Euarchontoglires; Glires; Lagomorpha; Leporidae; Oryctolagus	CL1Contig98.p2	1184-1807[-]	T3HPD_HUMAN^T3HPD_HUMAN^Q:20-184,H:10-169^58.3%ID^E:3.4e-40^RecName: Full=Trans-3-hydroxy-L-proline dehydratase {ECO:0000303|PubMed:22528483, ECO:0000303|PubMed:24649405};^Eukaryota; Metazoa; Chordata; Craniata; Vertebrata; Euteleostomi; Mammalia; Eutheria; Euarchontoglires; Primates; Haplorrhini; Catarrhini; Hominidae; Homo`T3HPD_PONAB^T3HPD_PONAB^Q:20-184,H:10-169^57.7%ID^E:2.9e-39^RecName: Ful…	COG3938^Proline racemase	KEGG:hsa:112849`KO:K18384	GO:0005789^cellular_component^endoplasmic reticulum membrane`GO:0000139^cellular_component^Golgi membrane`GO:0016021^cellular_component^integral component of membrane`GO:0048471^cellular_component^perinuclear region of cytoplasm`GO:0004622^molecular_function^lysophospholipase activity`GO:0016042^biological_process^lipid catabolic process	GO:0016836^molecular_function^hydro-lyase activity`GO:0050346^molecular_function^trans-L-3-hydroxyproline dehydratase activity
CL1Contig99	CL1Contig99	SAP30_HUMAN^SAP30_HUMAN^Q:1009-365,H:1-220^71.5%ID^E:4.8e-84^RecName: Full=Histone deacetylase complex subunit SAP30;^Eukaryota; Metazoa; Chordata; Craniata; Vertebrata; Euteleostomi; Mammalia; Eutheria; Euarchontoglires; Primates; Haplorrhini; Catarrhini; Hominidae; Homo	CL1Contig99.p1	362-1009[-]	SAP30_HUMAN^SAP30_HUMAN^Q:1-215,H:1-220^79.2%ID^E:4e-84^RecName: Full=Histone deacetylase complex subunit SAP30;^Eukaryota; Metazoa; Chordata; Craniata; Vertebrata; Euteleostomi; Mammalia; Eutheria; Euarchontoglires; Primates; Haplorrhini; Catarrhini; Hominidae; Homo`SAP30_MOUSE^SAP30_MOUSE^Q:54-215,H:58-220^92%ID^E:4.9e-82^RecName: Full=Histone deacetylase complex subunit SAP30;^Eukaryota; Metaz…	ENOG4111GVC^Sin3A-associated protein, 30kDa	KEGG:hsa:8819`KO:K19202	GO:0000118^cellular_component^histone deacetylase complex`GO:0005654^cellular_component^nucleoplasm`GO:0003677^molecular_function^DNA binding`GO:0004407^molecular_function^histone deacetylase activity`GO:0046872^molecular_function^metal ion binding`GO:0003712^molecular_function^transcription coregulator activity`GO:0003714^molecular_function^transcription corepressor activity`GO:0000122^biologica…	GO:0000118^cellular_component^histone deacetylase complex`GO:0005654^cellular_component^nucleoplasm`GO:0003677^molecular_function^DNA binding`GO:0004407^molecular_function^histone deacetylase activity`GO:0046872^molecular_function^metal ion binding`GO:0003712^molecular_function^transcription coregulator activity`GO:0003714^molecular_function^transcription corepressor activity`GO:0000122^biologica…
CL1Contig100	CL1Contig100	BMAL1_TYTAL^BMAL1_TYTAL^Q:1358-546,H:363-633^98.5%ID^E:4.5e-146^RecName: Full=Aryl hydrocarbon receptor nuclear translocator-like protein 1;^Eukaryota; Metazoa; Chordata; Craniata; Vertebrata; Euteleostomi; Archelosauria; Archosauria; Dinosauria; Saurischia; Theropoda; Coelurosauria; Aves; Neognathae; Strigiformes; Tytonidae; Tyto`BMAL1_TYTAL^BMAL1_TYTAL^Q:4677-4429,H:281-363^100%ID^E:7.7e-45^Rec…	CL1Contig100.p1	543-1154[-]	BMAL1_TYTAL^BMAL1_TYTAL^Q:1-203,H:431-633^98.5%ID^E:2.5e-104^RecName: Full=Aryl hydrocarbon receptor nuclear translocator-like protein 1;^Eukaryota; Metazoa; Chordata; Craniata; Vertebrata; Euteleostomi; Archelosauria; Archosauria; Dinosauria; Saurischia; Theropoda; Coelurosauria; Aves; Neognathae; Strigiformes; Tytonidae; Tyto`BMAL1_CHICK^BMAL1_CHICK^Q:1-203,H:431-633^94.1%ID^E:1.1e-102^RecName:…	NA	NA	GO:0005737^cellular_component^cytoplasm`GO:0016605^cellular_component^PML body`GO:0005667^cellular_component^transcription regulator complex`GO:0003677^molecular_function^DNA binding`GO:0003700^molecular_function^DNA-binding transcription factor activity`GO:0046983^molecular_function^protein dimerization activity`GO:1901985^biological_process^positive regulation of protein acetylation`GO:0045893^…	GO:0005737^cellular_component^cytoplasm`GO:0016605^cellular_component^PML body`GO:0005667^cellular_component^transcription regulator complex`GO:0003677^molecular_function^DNA binding`GO:0003700^molecular_function^DNA-binding transcription factor activity`GO:0046983^molecular_function^protein dimerization activity`GO:1901985^biological_process^positive regulation of protein acetylation`GO:0045893^…
CL1Contig113	CL1Contig113	FOXC1_HUMAN^FOXC1_HUMAN^Q:10-444,H:1-146^80.1%ID^E:1.7e-57^RecName: Full=Forkhead box protein C1;^Eukaryota; Metazoa; Chordata; Craniata; Vertebrata; Euteleostomi; Mammalia; Eutheria; Euarchontoglires; Primates; Haplorrhini; Catarrhini; Hominidae; Homo	CL1Contig113.p1	1-444[+]	FOXC1_HUMAN^FOXC1_HUMAN^Q:4-148,H:1-146^80.1%ID^E:1.7e-57^RecName: Full=Forkhead box protein C1;^Eukaryota; Metazoa; Chordata; Craniata; Vertebrata; Euteleostomi; Mammalia; Eutheria; Euarchontoglires; Primates; Haplorrhini; Catarrhini; Hominidae; Homo`FOXC1_MOUSE^FOXC1_MOUSE^Q:4-148,H:1-146^80.1%ID^E:1.7e-57^RecName: Full=Forkhead box protein C1;^Eukaryota; Metazoa; Chordata; Craniata; Vertebrata…	COG5025^forkhead box	KEGG:hsa:2296`KO:K09396	GO:0005829^cellular_component^cytosol`GO:0000790^cellular_component^nuclear chromatin`GO:0005720^cellular_component^nuclear heterochromatin`GO:0005654^cellular_component^nucleoplasm`GO:0005634^cellular_component^nucleus`GO:0003677^molecular_function^DNA binding`GO:0008301^molecular_function^DNA binding, bending`GO:0001228^molecular_function^DNA-binding transcription activator activity, RNA polyme…	GO:0005829^cellular_component^cytosol`GO:0000790^cellular_component^nuclear chromatin`GO:0005720^cellular_component^nuclear heterochromatin`GO:0005654^cellular_component^nucleoplasm`GO:0005634^cellular_component^nucleus`GO:0003677^molecular_function^DNA binding`GO:0008301^molecular_function^DNA binding, bending`GO:0001228^molecular_function^DNA-binding transcription activator activity, RNA polyme…
CL1Contig118	CL1Contig118	LATS1_HUMAN^LATS1_HUMAN^Q:955-4368,H:1-1130^83.5%ID^E:0^RecName: Full=Serine/threonine-protein kinase LATS1;^Eukaryota; Metazoa; Chordata; Craniata; Vertebrata; Euteleostomi; Mammalia; Eutheria; Euarchontoglires; Primates; Haplorrhini; Catarrhini; Hominidae; Homo	CL1Contig118.p1	955-4371[+]	LATS1_HUMAN^LATS1_HUMAN^Q:1-1138,H:1-1130^83.5%ID^E:0^RecName: Full=Serine/threonine-protein kinase LATS1;^Eukaryota; Metazoa; Chordata; Craniata; Vertebrata; Euteleostomi; Mammalia; Eutheria; Euarchontoglires; Primates; Haplorrhini; Catarrhini; Hominidae; Homo`LATS1_MOUSE^LATS1_MOUSE^Q:1-1138,H:1-1129^81.9%ID^E:0^RecName: Full=Serine/threonine-protein kinase LATS1;^Eukaryota; Metazoa; Chordata; …	ENOG410XQC0^serine threonine-protein kinase	KEGG:hsa:9113`KO:K08791	GO:0005829^cellular_component^cytosol`GO:0005815^cellular_component^microtubule organizing center`GO:0000922^cellular_component^spindle pole`GO:0005524^molecular_function^ATP binding`GO:0030331^molecular_function^estrogen receptor binding`GO:0000287^molecular_function^magnesium ion binding`GO:0019901^molecular_function^protein kinase binding`GO:0004674^molecular_function^protein serine/threonine …	GO:0005829^cellular_component^cytosol`GO:0005815^cellular_component^microtubule organizing center`GO:0000922^cellular_component^spindle pole`GO:0005524^molecular_function^ATP binding`GO:0030331^molecular_function^estrogen receptor binding`GO:0000287^molecular_function^magnesium ion binding`GO:0019901^molecular_function^protein kinase binding`GO:0004674^molecular_function^protein serine/threonine …
CL1Contig119	CL1Contig119	IYD1_HUMAN^IYD1_HUMAN^Q:103-960,H:3-289^71.9%ID^E:2e-114^RecName: Full=Iodotyrosine deiodinase 1 {ECO:0000303|PubMed:25395621};^Eukaryota; Metazoa; Chordata; Craniata; Vertebrata; Euteleostomi; Mammalia; Eutheria; Euarchontoglires; Primates; Haplorrhini; Catarrhini; Hominidae; Homo	CL1Contig119.p2	1775-2236[+]	NA	COG0778^nitroreductase	KEGG:hsa:389434`KO:K17231	GO:0030659^cellular_component^cytoplasmic vesicle membrane`GO:0005887^cellular_component^integral component of plasma membrane`GO:0005654^cellular_component^nucleoplasm`GO:0005886^cellular_component^plasma membrane`GO:0010181^molecular_function^FMN binding`GO:0004447^molecular_function^iodide peroxidase activity`GO:0016491^molecular_function^oxidoreductase activity`GO:0055114^biological_process^o…	NA
CL1Contig119	CL1Contig119	IYD1_HUMAN^IYD1_HUMAN^Q:103-960,H:3-289^71.9%ID^E:2e-114^RecName: Full=Iodotyrosine deiodinase 1 {ECO:0000303|PubMed:25395621};^Eukaryota; Metazoa; Chordata; Craniata; Vertebrata; Euteleostomi; Mammalia; Eutheria; Euarchontoglires; Primates; Haplorrhini; Catarrhini; Hominidae; Homo	CL1Contig119.p1	88-963[+]	IYD1_HUMAN^IYD1_HUMAN^Q:6-291,H:3-289^71.9%ID^E:1e-114^RecName: Full=Iodotyrosine deiodinase 1 {ECO:0000303|PubMed:25395621};^Eukaryota; Metazoa; Chordata; Craniata; Vertebrata; Euteleostomi; Mammalia; Eutheria; Euarchontoglires; Primates; Haplorrhini; Catarrhini; Hominidae; Homo`IYD1_PONAB^IYD1_PONAB^Q:6-291,H:3-289^71.5%ID^E:5e-114^RecName: Full=Iodotyrosine deiodinase 1;^Eukaryota; Metazoa; Ch…	COG0778^nitroreductase	KEGG:hsa:389434`KO:K17231	GO:0030659^cellular_component^cytoplasmic vesicle membrane`GO:0005887^cellular_component^integral component of plasma membrane`GO:0005654^cellular_component^nucleoplasm`GO:0005886^cellular_component^plasma membrane`GO:0010181^molecular_function^FMN binding`GO:0004447^molecular_function^iodide peroxidase activity`GO:0016491^molecular_function^oxidoreductase activity`GO:0055114^biological_process^o…	GO:0030659^cellular_component^cytoplasmic vesicle membrane`GO:0005887^cellular_component^integral component of plasma membrane`GO:0005654^cellular_component^nucleoplasm`GO:0005886^cellular_component^plasma membrane`GO:0010181^molecular_function^FMN binding`GO:0004447^molecular_function^iodide peroxidase activity`GO:0016491^molecular_function^oxidoreductase activity`GO:0055114^biological_process^o…
CL1Contig124	CL1Contig124	DELE1_MOUSE^DELE1_MOUSE^Q:2191-2556,H:385-498^42.3%ID^E:5.7e-13^RecName: Full=DAP3-binding cell death enhancer 1 {ECO:0000312|MGI:MGI:1914089};^Eukaryota; Metazoa; Chordata; Craniata; Vertebrata; Euteleostomi; Mammalia; Eutheria; Euarchontoglires; Glires; Rodentia; Myomorpha; Muroidea; Muridae; Murinae; Mus; Mus	CL1Contig124.p1	2461-2913[-]	NA	COG0790^Sel1 domain protein repeat-containing protein	KEGG:mmu:66839	GO:0005739^cellular_component^mitochondrion`GO:0008625^biological_process^extrinsic apoptotic signaling pathway via death domain receptors`GO:0043281^biological_process^regulation of cysteine-type endopeptidase activity involved in apoptotic process	NA
CL1Contig124	CL1Contig124	DELE1_MOUSE^DELE1_MOUSE^Q:2191-2556,H:385-498^42.3%ID^E:5.7e-13^RecName: Full=DAP3-binding cell death enhancer 1 {ECO:0000312|MGI:MGI:1914089};^Eukaryota; Metazoa; Chordata; Craniata; Vertebrata; Euteleostomi; Mammalia; Eutheria; Euarchontoglires; Glires; Rodentia; Myomorpha; Muroidea; Muridae; Murinae; Mus; Mus	CL1Contig124.p3	2044-2364[-]	NA	COG0790^Sel1 domain protein repeat-containing protein	KEGG:mmu:66839	GO:0005739^cellular_component^mitochondrion`GO:0008625^biological_process^extrinsic apoptotic signaling pathway via death domain receptors`GO:0043281^biological_process^regulation of cysteine-type endopeptidase activity involved in apoptotic process	NA
CL1Contig126	CL1Contig126	POL_WMSV^POL_WMSV^Q:454-131,H:1445-1552^47.7%ID^E:8.2e-19^RecName: Full=Gag-Pol polyprotein;^Viruses; Ortervirales; Retroviridae; Orthoretrovirinae; Gammaretrovirus	NA	NA	NA	NA	KEGG:vg:5176146	GO:0044185^cellular_component^host cell late endosome membrane`GO:0020002^cellular_component^host cell plasma membrane`GO:0072494^cellular_component^host multivesicular body`GO:0016020^cellular_component^membrane`GO:0019013^cellular_component^viral nucleocapsid`GO:0004190^molecular_function^aspartic-type endopeptidase activity`GO:0003677^molecular_function^DNA binding`GO:0003887^molecular_functio…	NA
CL1Contig137	CL1Contig137	L2HDH_BOVIN^L2HDH_BOVIN^Q:100-1350,H:47-463^71.9%ID^E:3.9e-181^RecName: Full=L-2-hydroxyglutarate dehydrogenase, mitochondrial;^Eukaryota; Metazoa; Chordata; Craniata; Vertebrata; Euteleostomi; Mammalia; Eutheria; Laurasiatheria; Artiodactyla; Ruminantia; Pecora; Bovidae; Bovinae; Bos	CL1Contig137.p1	31-1353[+]	L2HDH_BOVIN^L2HDH_BOVIN^Q:24-440,H:47-463^71.9%ID^E:1.1e-181^RecName: Full=L-2-hydroxyglutarate dehydrogenase, mitochondrial;^Eukaryota; Metazoa; Chordata; Craniata; Vertebrata; Euteleostomi; Mammalia; Eutheria; Laurasiatheria; Artiodactyla; Ruminantia; Pecora; Bovidae; Bovinae; Bos`L2HDH_HUMAN^L2HDH_HUMAN^Q:19-440,H:42-463^71.1%ID^E:5.5e-181^RecName: Full=L-2-hydroxyglutarate dehydrogenase, mito…	COG0579^malate dehydrogenase (quinone)	KEGG:bta:514230`KO:K00109	GO:0016021^cellular_component^integral component of membrane`GO:0005739^cellular_component^mitochondrion`GO:0003973^molecular_function^(S)-2-hydroxy-acid oxidase activity`GO:0047545^molecular_function^2-hydroxyglutarate dehydrogenase activity`GO:0044267^biological_process^cellular protein metabolic process	GO:0016021^cellular_component^integral component of membrane`GO:0005739^cellular_component^mitochondrion`GO:0003973^molecular_function^(S)-2-hydroxy-acid oxidase activity`GO:0047545^molecular_function^2-hydroxyglutarate dehydrogenase activity`GO:0044267^biological_process^cellular protein metabolic process
CL1Contig138	CL1Contig138	L2HDH_HUMAN^L2HDH_HUMAN^Q:1363-431,H:42-352^72.3%ID^E:5.7e-136^RecName: Full=L-2-hydroxyglutarate dehydrogenase, mitochondrial;^Eukaryota; Metazoa; Chordata; Craniata; Vertebrata; Euteleostomi; Mammalia; Eutheria; Euarchontoglires; Primates; Haplorrhini; Catarrhini; Hominidae; Homo`L2HDH_HUMAN^L2HDH_HUMAN^Q:4970-4644,H:355-463^68.8%ID^E:6.7e-36^RecName: Full=L-2-hydroxyglutarate dehydrogenase, mi…	CL1Contig138.p4	4641-5285[-]	L2HDH_BOVIN^L2HDH_BOVIN^Q:106-214,H:355-463^72.5%ID^E:2.3e-39^RecName: Full=L-2-hydroxyglutarate dehydrogenase, mitochondrial;^Eukaryota; Metazoa; Chordata; Craniata; Vertebrata; Euteleostomi; Mammalia; Eutheria; Laurasiatheria; Artiodactyla; Ruminantia; Pecora; Bovidae; Bovinae; Bos`L2HDH_HUMAN^L2HDH_HUMAN^Q:106-214,H:355-463^68.8%ID^E:4.8e-37^RecName: Full=L-2-hydroxyglutarate dehydrogenase, mi…	COG0579^malate dehydrogenase (quinone)	KEGG:bta:514230`KO:K00109	GO:0016021^cellular_component^integral component of membrane`GO:0031305^cellular_component^integral component of mitochondrial inner membrane`GO:0005743^cellular_component^mitochondrial inner membrane`GO:0005739^cellular_component^mitochondrion`GO:0003973^molecular_function^(S)-2-hydroxy-acid oxidase activity`GO:0047545^molecular_function^2-hydroxyglutarate dehydrogenase activity`GO:0006103^biolo…	GO:0016021^cellular_component^integral component of membrane`GO:0005739^cellular_component^mitochondrion`GO:0003973^molecular_function^(S)-2-hydroxy-acid oxidase activity`GO:0047545^molecular_function^2-hydroxyglutarate dehydrogenase activity`GO:0044267^biological_process^cellular protein metabolic process
CL1Contig138	CL1Contig138	L2HDH_HUMAN^L2HDH_HUMAN^Q:1363-431,H:42-352^72.3%ID^E:5.7e-136^RecName: Full=L-2-hydroxyglutarate dehydrogenase, mitochondrial;^Eukaryota; Metazoa; Chordata; Craniata; Vertebrata; Euteleostomi; Mammalia; Eutheria; Euarchontoglires; Primates; Haplorrhini; Catarrhini; Hominidae; Homo`L2HDH_HUMAN^L2HDH_HUMAN^Q:4970-4644,H:355-463^68.8%ID^E:6.7e-36^RecName: Full=L-2-hydroxyglutarate dehydrogenase, mi…	CL1Contig138.p1	419-1417[-]	L2HDH_HUMAN^L2HDH_HUMAN^Q:19-329,H:42-352^72.3%ID^E:1.1e-136^RecName: Full=L-2-hydroxyglutarate dehydrogenase, mitochondrial;^Eukaryota; Metazoa; Chordata; Craniata; Vertebrata; Euteleostomi; Mammalia; Eutheria; Euarchontoglires; Primates; Haplorrhini; Catarrhini; Hominidae; Homo`L2HDH_BOVIN^L2HDH_BOVIN^Q:24-329,H:47-352^72.2%ID^E:4.5e-135^RecName: Full=L-2-hydroxyglutarate dehydrogenase, mitocho…	COG0579^malate dehydrogenase (quinone)	KEGG:hsa:79944`KO:K00109	GO:0016021^cellular_component^integral component of membrane`GO:0031305^cellular_component^integral component of mitochondrial inner membrane`GO:0005743^cellular_component^mitochondrial inner membrane`GO:0005739^cellular_component^mitochondrion`GO:0003973^molecular_function^(S)-2-hydroxy-acid oxidase activity`GO:0047545^molecular_function^2-hydroxyglutarate dehydrogenase activity`GO:0006103^biolo…	GO:0016021^cellular_component^integral component of membrane`GO:0031305^cellular_component^integral component of mitochondrial inner membrane`GO:0005743^cellular_component^mitochondrial inner membrane`GO:0005739^cellular_component^mitochondrion`GO:0003973^molecular_function^(S)-2-hydroxy-acid oxidase activity`GO:0047545^molecular_function^2-hydroxyglutarate dehydrogenase activity`GO:0006103^biolo…
CL1Contig138	CL1Contig138	L2HDH_HUMAN^L2HDH_HUMAN^Q:1363-431,H:42-352^72.3%ID^E:5.7e-136^RecName: Full=L-2-hydroxyglutarate dehydrogenase, mitochondrial;^Eukaryota; Metazoa; Chordata; Craniata; Vertebrata; Euteleostomi; Mammalia; Eutheria; Euarchontoglires; Primates; Haplorrhini; Catarrhini; Hominidae; Homo`L2HDH_HUMAN^L2HDH_HUMAN^Q:4970-4644,H:355-463^68.8%ID^E:6.7e-36^RecName: Full=L-2-hydroxyglutarate dehydrogenase, mi…	CL1Contig138.p3	1777-2763[+]	GOLI4_XENTR^GOLI4_XENTR^Q:1-220,H:1-220^59.5%ID^E:5.8e-50^RecName: Full=Golgi integral membrane protein 4;^Eukaryota; Metazoa; Chordata; Craniata; Vertebrata; Euteleostomi; Amphibia; Batrachia; Anura; Pipoidea; Pipidae; Xenopodinae; Xenopus; Silurana`GOLI4_HUMAN^GOLI4_HUMAN^Q:1-119,H:1-119^66.4%ID^E:1.1e-32^RecName: Full=Golgi integral membrane protein 4;^Eukaryota; Metazoa; Chordata; Craniata; V…	COG0579^malate dehydrogenase (quinone)	KEGG:xtr:780125`KO:K23540	GO:0016021^cellular_component^integral component of membrane`GO:0031305^cellular_component^integral component of mitochondrial inner membrane`GO:0005743^cellular_component^mitochondrial inner membrane`GO:0005739^cellular_component^mitochondrion`GO:0003973^molecular_function^(S)-2-hydroxy-acid oxidase activity`GO:0047545^molecular_function^2-hydroxyglutarate dehydrogenase activity`GO:0006103^biolo…	GO:0010008^cellular_component^endosome membrane`GO:0032580^cellular_component^Golgi cisterna membrane`GO:0016021^cellular_component^integral component of membrane
CL1Contig143	CL1Contig143	DEP1A_HUMAN^DEP1A_HUMAN^Q:3-2108,H:241-766^40%ID^E:5.2e-110^RecName: Full=DEP domain-containing protein 1A;^Eukaryota; Metazoa; Chordata; Craniata; Vertebrata; Euteleostomi; Mammalia; Eutheria; Euarchontoglires; Primates; Haplorrhini; Catarrhini; Hominidae; Homo`DEP1A_HUMAN^DEP1A_HUMAN^Q:2299-2436,H:766-811^80.4%ID^E:1e-12^RecName: Full=DEP domain-containing protein 1A;^Eukaryota; Metazoa; Chorda…	CL1Contig143.p2	1677-2171[+]	DEP1A_HUMAN^DEP1A_HUMAN^Q:1-144,H:623-766^70.8%ID^E:1e-50^RecName: Full=DEP domain-containing protein 1A;^Eukaryota; Metazoa; Chordata; Craniata; Vertebrata; Euteleostomi; Mammalia; Eutheria; Euarchontoglires; Primates; Haplorrhini; Catarrhini; Hominidae; Homo`DEP1A_MOUSE^DEP1A_MOUSE^Q:1-144,H:617-760^66%ID^E:7.2e-49^RecName: Full=DEP domain-containing protein 1A;^Eukaryota; Metazoa; Chordata; Cr…	ENOG410YMM7^GTPase activator activity	KEGG:hsa:55635	GO:0005634^cellular_component^nucleus`GO:0017053^cellular_component^transcription repressor complex`GO:0005096^molecular_function^GTPase activator activity`GO:0035556^biological_process^intracellular signal transduction`GO:0045892^biological_process^negative regulation of transcription, DNA-templated	GO:0005634^cellular_component^nucleus`GO:0017053^cellular_component^transcription repressor complex`GO:0005096^molecular_function^GTPase activator activity`GO:0035556^biological_process^intracellular signal transduction`GO:0045892^biological_process^negative regulation of transcription, DNA-templated
CL1Contig143	CL1Contig143	DEP1A_HUMAN^DEP1A_HUMAN^Q:3-2108,H:241-766^40%ID^E:5.2e-110^RecName: Full=DEP domain-containing protein 1A;^Eukaryota; Metazoa; Chordata; Craniata; Vertebrata; Euteleostomi; Mammalia; Eutheria; Euarchontoglires; Primates; Haplorrhini; Catarrhini; Hominidae; Homo`DEP1A_HUMAN^DEP1A_HUMAN^Q:2299-2436,H:766-811^80.4%ID^E:1e-12^RecName: Full=DEP domain-containing protein 1A;^Eukaryota; Metazoa; Chorda…	CL1Contig143.p1	3-1124[+]	DEP1A_MOUSE^DEP1A_MOUSE^Q:1-347,H:242-588^44.5%ID^E:9.8e-62^RecName: Full=DEP domain-containing protein 1A;^Eukaryota; Metazoa; Chordata; Craniata; Vertebrata; Euteleostomi; Mammalia; Eutheria; Euarchontoglires; Glires; Rodentia; Myomorpha; Muroidea; Muridae; Murinae; Mus; Mus`DEP1A_HUMAN^DEP1A_HUMAN^Q:1-347,H:241-594^45.3%ID^E:4.9e-61^RecName: Full=DEP domain-containing protein 1A;^Eukaryota; Me…	ENOG410YMM7^GTPase activator activity	KEGG:mmu:76131	GO:0005634^cellular_component^nucleus`GO:0017053^cellular_component^transcription repressor complex`GO:0005096^molecular_function^GTPase activator activity`GO:0035556^biological_process^intracellular signal transduction`GO:0045892^biological_process^negative regulation of transcription, DNA-templated	GO:0005634^cellular_component^nucleus`GO:0017053^cellular_component^transcription repressor complex`GO:0005096^molecular_function^GTPase activator activity`GO:0035556^biological_process^intracellular signal transduction`GO:0045892^biological_process^negative regulation of transcription, DNA-templated
CL1Contig144	CL1Contig144	DEP1A_HUMAN^DEP1A_HUMAN^Q:3430-539,H:11-811^46.3%ID^E:1.9e-209^RecName: Full=DEP domain-containing protein 1A;^Eukaryota; Metazoa; Chordata; Craniata; Vertebrata; Euteleostomi; Mammalia; Eutheria; Euarchontoglires; Primates; Haplorrhini; Catarrhini; Hominidae; Homo	CL1Contig144.p1	1658-3379[-]	DEP1A_HUMAN^DEP1A_HUMAN^Q:1-547,H:28-594^49.7%ID^E:3.1e-131^RecName: Full=DEP domain-containing protein 1A;^Eukaryota; Metazoa; Chordata; Craniata; Vertebrata; Euteleostomi; Mammalia; Eutheria; Euarchontoglires; Primates; Haplorrhini; Catarrhini; Hominidae; Homo`DEP1A_MOUSE^DEP1A_MOUSE^Q:1-547,H:28-588^48.3%ID^E:4.3e-125^RecName: Full=DEP domain-containing protein 1A;^Eukaryota; Metazoa; Chordata…	ENOG410YMM7^GTPase activator activity	KEGG:hsa:55635	GO:0005634^cellular_component^nucleus`GO:0017053^cellular_component^transcription repressor complex`GO:0005096^molecular_function^GTPase activator activity`GO:0035556^biological_process^intracellular signal transduction`GO:0045892^biological_process^negative regulation of transcription, DNA-templated	GO:0005634^cellular_component^nucleus`GO:0017053^cellular_component^transcription repressor complex`GO:0005096^molecular_function^GTPase activator activity`GO:0035556^biological_process^intracellular signal transduction`GO:0045892^biological_process^negative regulation of transcription, DNA-templated
CL1Contig144	CL1Contig144	DEP1A_HUMAN^DEP1A_HUMAN^Q:3430-539,H:11-811^46.3%ID^E:1.9e-209^RecName: Full=DEP domain-containing protein 1A;^Eukaryota; Metazoa; Chordata; Craniata; Vertebrata; Euteleostomi; Mammalia; Eutheria; Euarchontoglires; Primates; Haplorrhini; Catarrhini; Hominidae; Homo	CL1Contig144.p3	533-1105[-]	DEP1A_HUMAN^DEP1A_HUMAN^Q:1-189,H:623-811^73%ID^E:1.6e-71^RecName: Full=DEP domain-containing protein 1A;^Eukaryota; Metazoa; Chordata; Craniata; Vertebrata; Euteleostomi; Mammalia; Eutheria; Euarchontoglires; Primates; Haplorrhini; Catarrhini; Hominidae; Homo`DEP1A_XENLA^DEP1A_XENLA^Q:1-190,H:623-806^70.5%ID^E:5e-70^RecName: Full=DEP domain-containing protein 1A;^Eukaryota; Metazoa; Chordata; Cr…	ENOG410YMM7^GTPase activator activity	KEGG:hsa:55635	GO:0005634^cellular_component^nucleus`GO:0017053^cellular_component^transcription repressor complex`GO:0005096^molecular_function^GTPase activator activity`GO:0035556^biological_process^intracellular signal transduction`GO:0045892^biological_process^negative regulation of transcription, DNA-templated	GO:0005634^cellular_component^nucleus`GO:0017053^cellular_component^transcription repressor complex`GO:0005096^molecular_function^GTPase activator activity`GO:0035556^biological_process^intracellular signal transduction`GO:0045892^biological_process^negative regulation of transcription, DNA-templated
CL1Contig146	CL1Contig146	FRS2_HUMAN^FRS2_HUMAN^Q:8215-6692,H:1-508^92.9%ID^E:1.4e-264^RecName: Full=Fibroblast growth factor receptor substrate 2;^Eukaryota; Metazoa; Chordata; Craniata; Vertebrata; Euteleostomi; Mammalia; Eutheria; Euarchontoglires; Primates; Haplorrhini; Catarrhini; Hominidae; Homo	CL1Contig146.p1	6689-8215[-]	FRS2_HUMAN^FRS2_HUMAN^Q:1-508,H:1-508^92.9%ID^E:2.4e-265^RecName: Full=Fibroblast growth factor receptor substrate 2;^Eukaryota; Metazoa; Chordata; Craniata; Vertebrata; Euteleostomi; Mammalia; Eutheria; Euarchontoglires; Primates; Haplorrhini; Catarrhini; Hominidae; Homo`FRS2_MOUSE^FRS2_MOUSE^Q:1-508,H:1-508^90.4%ID^E:4.9e-258^RecName: Full=Fibroblast growth factor receptor substrate 2;^Eukaryot…	ENOG410XS2S^docking protein	KEGG:hsa:10818`KO:K12461	GO:0005912^cellular_component^adherens junction`GO:0005829^cellular_component^cytosol`GO:0012505^cellular_component^endomembrane system`GO:0005887^cellular_component^integral component of plasma membrane`GO:0016020^cellular_component^membrane`GO:0005886^cellular_component^plasma membrane`GO:0005104^molecular_function^fibroblast growth factor receptor binding`GO:0005168^molecular_function^neurotro…	GO:0005912^cellular_component^adherens junction`GO:0005829^cellular_component^cytosol`GO:0012505^cellular_component^endomembrane system`GO:0005887^cellular_component^integral component of plasma membrane`GO:0016020^cellular_component^membrane`GO:0005886^cellular_component^plasma membrane`GO:0005104^molecular_function^fibroblast growth factor receptor binding`GO:0005168^molecular_function^neurotro…
CL1Contig150	CL1Contig150	USH2A_HUMAN^USH2A_HUMAN^Q:2083-1841,H:5018-5098^70.4%ID^E:1.7e-25^RecName: Full=Usherin;^Eukaryota; Metazoa; Chordata; Craniata; Vertebrata; Euteleostomi; Mammalia; Eutheria; Euarchontoglires; Primates; Haplorrhini; Catarrhini; Hominidae; Homo`USH2A_HUMAN^USH2A_HUMAN^Q:5131-4949,H:4932-4992^63.9%ID^E:2.4e-16^RecName: Full=Usherin;^Eukaryota; Metazoa; Chordata; Craniata; Vertebrata; Euteleostomi; …	CL1Contig150.p3	2546-2854[+]	NA	ENOG410Y1E5^Usher syndrome 2A (autosomal recessive, mild)	KEGG:hsa:7399`KO:K19636	GO:0016324^cellular_component^apical plasma membrane`GO:0005604^cellular_component^basement membrane`GO:0036064^cellular_component^ciliary basal body`GO:0005737^cellular_component^cytoplasm`GO:0016021^cellular_component^integral component of membrane`GO:1990075^cellular_component^periciliary membrane compartment`GO:0032391^cellular_component^photoreceptor connecting cilium`GO:0001917^cellular_com…	NA
CL1Contig151	CL1Contig151	FBXL5_BOVIN^FBXL5_BOVIN^Q:790-692,H:656-691^72.2%ID^E:1.6e-07^RecName: Full=F-box/LRR-repeat protein 5;^Eukaryota; Metazoa; Chordata; Craniata; Vertebrata; Euteleostomi; Mammalia; Eutheria; Laurasiatheria; Artiodactyla; Ruminantia; Pecora; Bovidae; Bovinae; Bos	NA	NA	NA	ENOG410ZKEM^SCF-dependent proteasomal ubiquitin-dependent protein catabolic process	KEGG:bta:519695`KO:K10271	GO:0048471^cellular_component^perinuclear region of cytoplasm`GO:0019005^cellular_component^SCF ubiquitin ligase complex`GO:0005506^molecular_function^iron ion binding`GO:0055072^biological_process^iron ion homeostasis`GO:1903364^biological_process^positive regulation of cellular protein catabolic process`GO:0016567^biological_process^protein ubiquitination`GO:0031146^biological_process^SCF-depen…	NA
CL1Contig153	CL1Contig153	DCBD2_HUMAN^DCBD2_HUMAN^Q:741-1451,H:525-762^81.1%ID^E:8.8e-94^RecName: Full=Discoidin, CUB and LCCL domain-containing protein 2;^Eukaryota; Metazoa; Chordata; Craniata; Vertebrata; Euteleostomi; Mammalia; Eutheria; Euarchontoglires; Primates; Haplorrhini; Catarrhini; Hominidae; Homo	CL1Contig153.p1	783-1469[+]	DCBD2_RAT^DCBD2_RAT^Q:12-226,H:545-760^75.9%ID^E:7.8e-94^RecName: Full=Discoidin, CUB and LCCL domain-containing protein 2;^Eukaryota; Metazoa; Chordata; Craniata; Vertebrata; Euteleostomi; Mammalia; Eutheria; Euarchontoglires; Glires; Rodentia; Myomorpha; Muroidea; Muridae; Murinae; Rattus`DCBD2_MOUSE^DCBD2_MOUSE^Q:12-226,H:545-760^76.4%ID^E:1.3e-93^RecName: Full=Discoidin, CUB and LCCL domain-c…	ENOG4110JCT^Discoidin, CUB and LCCL domain containing	KEGG:rno:155696	GO:0009986^cellular_component^cell surface`GO:0005887^cellular_component^integral component of plasma membrane`GO:0030522^biological_process^intracellular receptor signaling pathway`GO:0030308^biological_process^negative regulation of cell growth`GO:0042060^biological_process^wound healing	GO:0009986^cellular_component^cell surface`GO:0005887^cellular_component^integral component of plasma membrane`GO:0030308^biological_process^negative regulation of cell growth`GO:0042060^biological_process^wound healing
CL1Contig153	CL1Contig153	DCBD2_HUMAN^DCBD2_HUMAN^Q:741-1451,H:525-762^81.1%ID^E:8.8e-94^RecName: Full=Discoidin, CUB and LCCL domain-containing protein 2;^Eukaryota; Metazoa; Chordata; Craniata; Vertebrata; Euteleostomi; Mammalia; Eutheria; Euarchontoglires; Primates; Haplorrhini; Catarrhini; Hominidae; Homo	CL1Contig153.p3	3135-3539[+]	NA	ENOG4110JCT^Discoidin, CUB and LCCL domain containing	KEGG:hsa:131566	GO:0009986^cellular_component^cell surface`GO:0005887^cellular_component^integral component of plasma membrane`GO:0030522^biological_process^intracellular receptor signaling pathway`GO:0030308^biological_process^negative regulation of cell growth`GO:0042060^biological_process^wound healing	NA
CL1Contig161	CL1Contig161	STK26_HUMAN^STK26_HUMAN^Q:4999-6615,H:90-415^54.4%ID^E:2.7e-143^RecName: Full=Serine/threonine-protein kinase 26 {ECO:0000305};^Eukaryota; Metazoa; Chordata; Craniata; Vertebrata; Euteleostomi; Mammalia; Eutheria; Euarchontoglires; Primates; Haplorrhini; Catarrhini; Hominidae; Homo	CL1Contig161.p2	6226-6621[+]	STK26_HUMAN^STK26_HUMAN^Q:27-130,H:312-415^78.8%ID^E:8.8e-42^RecName: Full=Serine/threonine-protein kinase 26 {ECO:0000305};^Eukaryota; Metazoa; Chordata; Craniata; Vertebrata; Euteleostomi; Mammalia; Eutheria; Euarchontoglires; Primates; Haplorrhini; Catarrhini; Hominidae; Homo`STK26_MOUSE^STK26_MOUSE^Q:33-130,H:318-415^79.6%ID^E:1.2e-38^RecName: Full=Serine/threonine-protein kinase 26 {ECO:0000…	ENOG410XP9G^mitogen-activated protein kinase kinase kinase kinase	KEGG:hsa:51765`KO:K08838	GO:0016324^cellular_component^apical plasma membrane`GO:0071944^cellular_component^cell periphery`GO:0005737^cellular_component^cytoplasm`GO:0005829^cellular_component^cytosol`GO:0070062^cellular_component^extracellular exosome`GO:0005794^cellular_component^Golgi apparatus`GO:0000139^cellular_component^Golgi membrane`GO:0005798^cellular_component^Golgi-associated vesicle`GO:0016020^cellular_compo…	GO:0016324^cellular_component^apical plasma membrane`GO:0071944^cellular_component^cell periphery`GO:0005737^cellular_component^cytoplasm`GO:0005829^cellular_component^cytosol`GO:0070062^cellular_component^extracellular exosome`GO:0005794^cellular_component^Golgi apparatus`GO:0000139^cellular_component^Golgi membrane`GO:0005798^cellular_component^Golgi-associated vesicle`GO:0016020^cellular_compo…
CL1Contig161	CL1Contig161	STK26_HUMAN^STK26_HUMAN^Q:4999-6615,H:90-415^54.4%ID^E:2.7e-143^RecName: Full=Serine/threonine-protein kinase 26 {ECO:0000305};^Eukaryota; Metazoa; Chordata; Craniata; Vertebrata; Euteleostomi; Mammalia; Eutheria; Euarchontoglires; Primates; Haplorrhini; Catarrhini; Hominidae; Homo	CL1Contig161.p1	4990-5667[+]	STK26_HUMAN^STK26_HUMAN^Q:4-225,H:90-311^95%ID^E:6.2e-120^RecName: Full=Serine/threonine-protein kinase 26 {ECO:0000305};^Eukaryota; Metazoa; Chordata; Craniata; Vertebrata; Euteleostomi; Mammalia; Eutheria; Euarchontoglires; Primates; Haplorrhini; Catarrhini; Hominidae; Homo`STK26_MOUSE^STK26_MOUSE^Q:4-221,H:90-307^94.5%ID^E:1.3e-117^RecName: Full=Serine/threonine-protein kinase 26 {ECO:0000305}…	ENOG410XP9G^mitogen-activated protein kinase kinase kinase kinase	KEGG:hsa:51765`KO:K08838	GO:0016324^cellular_component^apical plasma membrane`GO:0071944^cellular_component^cell periphery`GO:0005737^cellular_component^cytoplasm`GO:0005829^cellular_component^cytosol`GO:0070062^cellular_component^extracellular exosome`GO:0005794^cellular_component^Golgi apparatus`GO:0000139^cellular_component^Golgi membrane`GO:0005798^cellular_component^Golgi-associated vesicle`GO:0016020^cellular_compo…	GO:0016324^cellular_component^apical plasma membrane`GO:0071944^cellular_component^cell periphery`GO:0005737^cellular_component^cytoplasm`GO:0005829^cellular_component^cytosol`GO:0070062^cellular_component^extracellular exosome`GO:0005794^cellular_component^Golgi apparatus`GO:0000139^cellular_component^Golgi membrane`GO:0005798^cellular_component^Golgi-associated vesicle`GO:0016020^cellular_compo…
CL1Contig164	CL1Contig164	POK19_HUMAN^POK19_HUMAN^Q:1095-67,H:263-596^38.6%ID^E:3.2e-49^RecName: Full=Endogenous retrovirus group K member 19 Pol protein;^Eukaryota; Metazoa; Chordata; Craniata; Vertebrata; Euteleostomi; Mammalia; Eutheria; Euarchontoglires; Primates; Haplorrhini; Catarrhini; Hominidae; Homo	CL1Contig164.p1	151-681[-]	POL_MPMV^POL_MPMV^Q:4-176,H:1298-1466^30.9%ID^E:4.1e-10^RecName: Full=Gag-Pro-Pol polyprotein;^Viruses; Ortervirales; Retroviridae; Orthoretrovirinae; Betaretrovirus`POL_SRV1^POL_SRV1^Q:4-176,H:1299-1467^29.7%ID^E:4.5e-09^RecName: Full=Gag-Pro-Pol polyprotein;^Viruses; Ortervirales; Retroviridae; Orthoretrovirinae; Betaretrovirus	NA	KEGG:vg:2746973	GO:0003677^molecular_function^DNA binding`GO:0035613^molecular_function^RNA stem-loop binding`GO:0003964^molecular_function^RNA-directed DNA polymerase activity`GO:0004523^molecular_function^RNA-DNA hybrid ribonuclease activity`GO:0008270^molecular_function^zinc ion binding`GO:0015074^biological_process^DNA integration`GO:0006310^biological_process^DNA recombination	GO:0019013^cellular_component^viral nucleocapsid`GO:0004190^molecular_function^aspartic-type endopeptidase activity`GO:0003677^molecular_function^DNA binding`GO:0003887^molecular_function^DNA-directed DNA polymerase activity`GO:0004170^molecular_function^dUTP diphosphatase activity`GO:0003723^molecular_function^RNA binding`GO:0003964^molecular_function^RNA-directed DNA polymerase activity`GO:0004…
CL1Contig166	CL1Contig166	ZBT39_HUMAN^ZBT39_HUMAN^Q:2331-205,H:1-712^71.9%ID^E:2.4e-246^RecName: Full=Zinc finger and BTB domain-containing protein 39;^Eukaryota; Metazoa; Chordata; Craniata; Vertebrata; Euteleostomi; Mammalia; Eutheria; Euarchontoglires; Primates; Haplorrhini; Catarrhini; Hominidae; Homo	CL1Contig166.p2	202-2331[-]	ZBT39_HUMAN^ZBT39_HUMAN^Q:1-709,H:1-712^71.9%ID^E:9.3e-247^RecName: Full=Zinc finger and BTB domain-containing protein 39;^Eukaryota; Metazoa; Chordata; Craniata; Vertebrata; Euteleostomi; Mammalia; Eutheria; Euarchontoglires; Primates; Haplorrhini; Catarrhini; Hominidae; Homo	COG5048^Zinc finger protein	KEGG:hsa:9880`KO:K10511	GO:0005634^cellular_component^nucleus`GO:0003677^molecular_function^DNA binding`GO:0046872^molecular_function^metal ion binding	GO:0005634^cellular_component^nucleus`GO:0003677^molecular_function^DNA binding`GO:0046872^molecular_function^metal ion binding
CL1Contig167	CL1Contig167	PPME1_RAT^PPME1_RAT^Q:3596-3138,H:237-386^87.6%ID^E:9.9e-63^RecName: Full=Protein phosphatase methylesterase 1;^Eukaryota; Metazoa; Chordata; Craniata; Vertebrata; Euteleostomi; Mammalia; Eutheria; Euarchontoglires; Glires; Rodentia; Myomorpha; Muroidea; Muridae; Murinae; Rattus	CL1Contig167.p2	3135-3644[-]	PPME1_RAT^PPME1_RAT^Q:17-169,H:237-386^87.6%ID^E:1.1e-63^RecName: Full=Protein phosphatase methylesterase 1;^Eukaryota; Metazoa; Chordata; Craniata; Vertebrata; Euteleostomi; Mammalia; Eutheria; Euarchontoglires; Glires; Rodentia; Myomorpha; Muroidea; Muridae; Murinae; Rattus`PPME1_HUMAN^PPME1_HUMAN^Q:17-169,H:237-386^87.6%ID^E:1.8e-63^RecName: Full=Protein phosphatase methylesterase 1;^Eukaryota…	COG0596^Alpha beta hydrolase	KEGG:rno:361613`KO:K13617	GO:0051722^molecular_function^protein C-terminal methylesterase activity`GO:0019901^molecular_function^protein kinase binding`GO:0051723^molecular_function^protein methylesterase activity`GO:0051721^molecular_function^protein phosphatase 2A binding`GO:0019903^molecular_function^protein phosphatase binding`GO:0019888^molecular_function^protein phosphatase regulator activity`GO:0006482^biological_p…	GO:0051722^molecular_function^protein C-terminal methylesterase activity`GO:0019901^molecular_function^protein kinase binding`GO:0051723^molecular_function^protein methylesterase activity`GO:0051721^molecular_function^protein phosphatase 2A binding`GO:0019903^molecular_function^protein phosphatase binding`GO:0019888^molecular_function^protein phosphatase regulator activity`GO:0006482^biological_p…
CL1Contig167	CL1Contig167	PPME1_RAT^PPME1_RAT^Q:3596-3138,H:237-386^87.6%ID^E:9.9e-63^RecName: Full=Protein phosphatase methylesterase 1;^Eukaryota; Metazoa; Chordata; Craniata; Vertebrata; Euteleostomi; Mammalia; Eutheria; Euarchontoglires; Glires; Rodentia; Myomorpha; Muroidea; Muridae; Murinae; Rattus	CL1Contig167.p1	716-1255[+]	NA	COG0596^Alpha beta hydrolase	KEGG:rno:361613`KO:K13617	GO:0051722^molecular_function^protein C-terminal methylesterase activity`GO:0019901^molecular_function^protein kinase binding`GO:0051723^molecular_function^protein methylesterase activity`GO:0051721^molecular_function^protein phosphatase 2A binding`GO:0019903^molecular_function^protein phosphatase binding`GO:0019888^molecular_function^protein phosphatase regulator activity`GO:0006482^biological_p…	NA
CL1Contig167	CL1Contig167	PPME1_RAT^PPME1_RAT^Q:3596-3138,H:237-386^87.6%ID^E:9.9e-63^RecName: Full=Protein phosphatase methylesterase 1;^Eukaryota; Metazoa; Chordata; Craniata; Vertebrata; Euteleostomi; Mammalia; Eutheria; Euarchontoglires; Glires; Rodentia; Myomorpha; Muroidea; Muridae; Murinae; Rattus	CL1Contig167.p3	1544-1906[-]	NA	COG0596^Alpha beta hydrolase	KEGG:rno:361613`KO:K13617	GO:0051722^molecular_function^protein C-terminal methylesterase activity`GO:0019901^molecular_function^protein kinase binding`GO:0051723^molecular_function^protein methylesterase activity`GO:0051721^molecular_function^protein phosphatase 2A binding`GO:0019903^molecular_function^protein phosphatase binding`GO:0019888^molecular_function^protein phosphatase regulator activity`GO:0006482^biological_p…	NA
CL1Contig168	CL1Contig168	POL_MMTVB^POL_MMTVB^Q:6068-3255,H:824-1722^41%ID^E:1.5e-188^RecName: Full=Gag-Pro-Pol polyprotein;^Viruses; Ortervirales; Retroviridae; Orthoretrovirinae; Betaretrovirus	CL1Contig168.p1	3279-6083[-]	POL_MMTVB^POL_MMTVB^Q:6-929,H:824-1717^41.2%ID^E:3.4e-188^RecName: Full=Gag-Pro-Pol polyprotein;^Viruses; Ortervirales; Retroviridae; Orthoretrovirinae; Betaretrovirus`POL_MMTVC^POL_MMTVC^Q:6-929,H:824-1717^40.7%ID^E:6e-185^RecName: Full=Gag-Pro-Pol polyprotein;^Viruses; Ortervirales; Retroviridae; Orthoretrovirinae; Betaretrovirus`POK11_HUMAN^POK11_HUMAN^Q:38-914,H:11-855^41%ID^E:3.1e-181^RecNam…	NA	NA	GO:0019013^cellular_component^viral nucleocapsid`GO:0004190^molecular_function^aspartic-type endopeptidase activity`GO:0003677^molecular_function^DNA binding`GO:0003887^molecular_function^DNA-directed DNA polymerase activity`GO:0004170^molecular_function^dUTP diphosphatase activity`GO:0003723^molecular_function^RNA binding`GO:0003964^molecular_function^RNA-directed DNA polymerase activity`GO:0004…	GO:0019013^cellular_component^viral nucleocapsid`GO:0004190^molecular_function^aspartic-type endopeptidase activity`GO:0003677^molecular_function^DNA binding`GO:0003887^molecular_function^DNA-directed DNA polymerase activity`GO:0004170^molecular_function^dUTP diphosphatase activity`GO:0003723^molecular_function^RNA binding`GO:0003964^molecular_function^RNA-directed DNA polymerase activity`GO:0004…
CL1Contig168	CL1Contig168	POL_MMTVB^POL_MMTVB^Q:6068-3255,H:824-1722^41%ID^E:1.5e-188^RecName: Full=Gag-Pro-Pol polyprotein;^Viruses; Ortervirales; Retroviridae; Orthoretrovirinae; Betaretrovirus	CL1Contig168.p2	2642-3181[-]	NA	NA	NA	GO:0019013^cellular_component^viral nucleocapsid`GO:0004190^molecular_function^aspartic-type endopeptidase activity`GO:0003677^molecular_function^DNA binding`GO:0003887^molecular_function^DNA-directed DNA polymerase activity`GO:0004170^molecular_function^dUTP diphosphatase activity`GO:0003723^molecular_function^RNA binding`GO:0003964^molecular_function^RNA-directed DNA polymerase activity`GO:0004…	NA
CL1Contig171	CL1Contig171	POL_MMTVB^POL_MMTVB^Q:2739-1105,H:1205-1722^39.6%ID^E:1.1e-93^RecName: Full=Gag-Pro-Pol polyprotein;^Viruses; Ortervirales; Retroviridae; Orthoretrovirinae; Betaretrovirus	CL1Contig171.p4	145-495[+]	NA	NA	NA	GO:0019013^cellular_component^viral nucleocapsid`GO:0004190^molecular_function^aspartic-type endopeptidase activity`GO:0003677^molecular_function^DNA binding`GO:0003887^molecular_function^DNA-directed DNA polymerase activity`GO:0004170^molecular_function^dUTP diphosphatase activity`GO:0003723^molecular_function^RNA binding`GO:0003964^molecular_function^RNA-directed DNA polymerase activity`GO:0004…	NA
CL1Contig171	CL1Contig171	POL_MMTVB^POL_MMTVB^Q:2739-1105,H:1205-1722^39.6%ID^E:1.1e-93^RecName: Full=Gag-Pro-Pol polyprotein;^Viruses; Ortervirales; Retroviridae; Orthoretrovirinae; Betaretrovirus	CL1Contig171.p1	1129-2088[-]	POL_MMTVB^POL_MMTVB^Q:2-314,H:1410-1717^44.1%ID^E:1.5e-66^RecName: Full=Gag-Pro-Pol polyprotein;^Viruses; Ortervirales; Retroviridae; Orthoretrovirinae; Betaretrovirus`POL_MMTVC^POL_MMTVC^Q:2-314,H:1410-1717^43.4%ID^E:1.6e-65^RecName: Full=Gag-Pro-Pol polyprotein;^Viruses; Ortervirales; Retroviridae; Orthoretrovirinae; Betaretrovirus`POL_JSRV^POL_JSRV^Q:2-299,H:1417-1710^44.6%ID^E:1.8e-64^RecName…	NA	NA	GO:0019013^cellular_component^viral nucleocapsid`GO:0004190^molecular_function^aspartic-type endopeptidase activity`GO:0003677^molecular_function^DNA binding`GO:0003887^molecular_function^DNA-directed DNA polymerase activity`GO:0004170^molecular_function^dUTP diphosphatase activity`GO:0003723^molecular_function^RNA binding`GO:0003964^molecular_function^RNA-directed DNA polymerase activity`GO:0004…	GO:0019013^cellular_component^viral nucleocapsid`GO:0004190^molecular_function^aspartic-type endopeptidase activity`GO:0003677^molecular_function^DNA binding`GO:0003887^molecular_function^DNA-directed DNA polymerase activity`GO:0004170^molecular_function^dUTP diphosphatase activity`GO:0003723^molecular_function^RNA binding`GO:0003964^molecular_function^RNA-directed DNA polymerase activity`GO:0004…
CL1Contig171	CL1Contig171	POL_MMTVB^POL_MMTVB^Q:2739-1105,H:1205-1722^39.6%ID^E:1.1e-93^RecName: Full=Gag-Pro-Pol polyprotein;^Viruses; Ortervirales; Retroviridae; Orthoretrovirinae; Betaretrovirus	CL1Contig171.p3	492-1031[-]	NA	NA	NA	GO:0019013^cellular_component^viral nucleocapsid`GO:0004190^molecular_function^aspartic-type endopeptidase activity`GO:0003677^molecular_function^DNA binding`GO:0003887^molecular_function^DNA-directed DNA polymerase activity`GO:0004170^molecular_function^dUTP diphosphatase activity`GO:0003723^molecular_function^RNA binding`GO:0003964^molecular_function^RNA-directed DNA polymerase activity`GO:0004…	NA
CL1Contig172	CL1Contig172	RM32_BOVIN^RM32_BOVIN^Q:116-679,H:2-188^62.2%ID^E:8.4e-61^RecName: Full=39S ribosomal protein L32, mitochondrial;^Eukaryota; Metazoa; Chordata; Craniata; Vertebrata; Euteleostomi; Mammalia; Eutheria; Laurasiatheria; Artiodactyla; Ruminantia; Pecora; Bovidae; Bovinae; Bos	CL1Contig172.p4	1646-2071[-]	NA	COG0333^50s ribosomal protein l32	KEGG:bta:532842`KO:K02911	GO:0005743^cellular_component^mitochondrial inner membrane`GO:0005762^cellular_component^mitochondrial large ribosomal subunit`GO:0003735^molecular_function^structural constituent of ribosome`GO:0006412^biological_process^translation	NA
CL1Contig172	CL1Contig172	RM32_BOVIN^RM32_BOVIN^Q:116-679,H:2-188^62.2%ID^E:8.4e-61^RecName: Full=39S ribosomal protein L32, mitochondrial;^Eukaryota; Metazoa; Chordata; Craniata; Vertebrata; Euteleostomi; Mammalia; Eutheria; Laurasiatheria; Artiodactyla; Ruminantia; Pecora; Bovidae; Bovinae; Bos	CL1Contig172.p1	119-682[+]	RM32_BOVIN^RM32_BOVIN^Q:4-187,H:6-188^63%ID^E:1.2e-60^RecName: Full=39S ribosomal protein L32, mitochondrial;^Eukaryota; Metazoa; Chordata; Craniata; Vertebrata; Euteleostomi; Mammalia; Eutheria; Laurasiatheria; Artiodactyla; Ruminantia; Pecora; Bovidae; Bovinae; Bos`RM32_HUMAN^RM32_HUMAN^Q:1-187,H:3-188^63.1%ID^E:2.3e-59^RecName: Full=39S ribosomal protein L32, mitochondrial;^Eukaryota; Metazoa;…	COG0333^50s ribosomal protein l32	KEGG:bta:532842`KO:K02911	GO:0005743^cellular_component^mitochondrial inner membrane`GO:0005762^cellular_component^mitochondrial large ribosomal subunit`GO:0003735^molecular_function^structural constituent of ribosome`GO:0006412^biological_process^translation	GO:0005743^cellular_component^mitochondrial inner membrane`GO:0005762^cellular_component^mitochondrial large ribosomal subunit`GO:0003735^molecular_function^structural constituent of ribosome`GO:0006412^biological_process^translation
CL1Contig181	CL1Contig181	KHDC4_CHICK^KHDC4_CHICK^Q:3918-2260,H:1-553^84.8%ID^E:5.2e-259^RecName: Full=KH homology domain-containing protein 4 {ECO:0000250|UniProtKB:Q7Z7F0};^Eukaryota; Metazoa; Chordata; Craniata; Vertebrata; Euteleostomi; Archelosauria; Archosauria; Dinosauria; Saurischia; Theropoda; Coelurosauria; Aves; Neognathae; Galloanserae; Galliformes; Phasianidae; Phasianinae; Gallus`KHDC4_CHICK^KHDC4_CHICK^Q:12…	CL1Contig181.p1	2158-3927[-]	KHDC4_CHICK^KHDC4_CHICK^Q:4-556,H:1-553^84.8%ID^E:8.8e-259^RecName: Full=KH homology domain-containing protein 4 {ECO:0000250|UniProtKB:Q7Z7F0};^Eukaryota; Metazoa; Chordata; Craniata; Vertebrata; Euteleostomi; Archelosauria; Archosauria; Dinosauria; Saurischia; Theropoda; Coelurosauria; Aves; Neognathae; Galloanserae; Galliformes; Phasianidae; Phasianinae; Gallus`KHDC4_HUMAN^KHDC4_HUMAN^Q:17-556…	ENOG4111HJ7^KH domain protein	KEGG:gga:425070	GO:0005737^cellular_component^cytoplasm`GO:0005634^cellular_component^nucleus`GO:0005681^cellular_component^spliceosomal complex`GO:0003723^molecular_function^RNA binding`GO:0006376^biological_process^mRNA splice site selection	GO:0005737^cellular_component^cytoplasm`GO:0005634^cellular_component^nucleus`GO:0005681^cellular_component^spliceosomal complex`GO:0003723^molecular_function^RNA binding`GO:0006376^biological_process^mRNA splice site selection
CL1Contig182	CL1Contig182	A4GAT_PANTR^A4GAT_PANTR^Q:211-1266,H:1-350^57.8%ID^E:2.9e-116^RecName: Full=Lactosylceramide 4-alpha-galactosyltransferase;^Eukaryota; Metazoa; Chordata; Craniata; Vertebrata; Euteleostomi; Mammalia; Eutheria; Euarchontoglires; Primates; Haplorrhini; Catarrhini; Hominidae; Pan	CL1Contig182.p1	211-1302[+]	A4GAT_PANTR^A4GAT_PANTR^Q:5-352,H:5-350^58.2%ID^E:1.8e-116^RecName: Full=Lactosylceramide 4-alpha-galactosyltransferase;^Eukaryota; Metazoa; Chordata; Craniata; Vertebrata; Euteleostomi; Mammalia; Eutheria; Euarchontoglires; Primates; Haplorrhini; Catarrhini; Hominidae; Pan`A4GAT_HUMAN^A4GAT_HUMAN^Q:5-352,H:5-350^57.9%ID^E:5.1e-116^RecName: Full=Lactosylceramide 4-alpha-galactosyltransferase;^Euk…	NA	KEGG:ptr:470230`KO:K01988	GO:0000139^cellular_component^Golgi membrane`GO:0016021^cellular_component^integral component of membrane`GO:0008378^molecular_function^galactosyltransferase activity`GO:0050512^molecular_function^lactosylceramide 4-alpha-galactosyltransferase activity`GO:0006629^biological_process^lipid metabolic process	GO:0000139^cellular_component^Golgi membrane`GO:0016021^cellular_component^integral component of membrane`GO:0008378^molecular_function^galactosyltransferase activity`GO:0050512^molecular_function^lactosylceramide 4-alpha-galactosyltransferase activity`GO:0006629^biological_process^lipid metabolic process
CL1Contig182	CL1Contig182	A4GAT_PANTR^A4GAT_PANTR^Q:211-1266,H:1-350^57.8%ID^E:2.9e-116^RecName: Full=Lactosylceramide 4-alpha-galactosyltransferase;^Eukaryota; Metazoa; Chordata; Craniata; Vertebrata; Euteleostomi; Mammalia; Eutheria; Euarchontoglires; Primates; Haplorrhini; Catarrhini; Hominidae; Pan	CL1Contig182.p3	1820-2311[-]	NA	NA	KEGG:ptr:470230`KO:K01988	GO:0000139^cellular_component^Golgi membrane`GO:0016021^cellular_component^integral component of membrane`GO:0008378^molecular_function^galactosyltransferase activity`GO:0050512^molecular_function^lactosylceramide 4-alpha-galactosyltransferase activity`GO:0006629^biological_process^lipid metabolic process	NA
CL1Contig183	CL1Contig183	ISCU_MOUSE^ISCU_MOUSE^Q:2770-2315,H:12-167^82.8%ID^E:9.1e-64^RecName: Full=Iron-sulfur cluster assembly enzyme ISCU, mitochondrial;^Eukaryota; Metazoa; Chordata; Craniata; Vertebrata; Euteleostomi; Mammalia; Eutheria; Euarchontoglires; Glires; Rodentia; Myomorpha; Muroidea; Muridae; Murinae; Mus; Mus	CL1Contig183.p1	2300-2782[-]	ISCU_MOUSE^ISCU_MOUSE^Q:5-156,H:12-167^82.8%ID^E:3.4e-64^RecName: Full=Iron-sulfur cluster assembly enzyme ISCU, mitochondrial;^Eukaryota; Metazoa; Chordata; Craniata; Vertebrata; Euteleostomi; Mammalia; Eutheria; Euarchontoglires; Glires; Rodentia; Myomorpha; Muroidea; Muridae; Murinae; Mus; Mus`ISCU_HUMAN^ISCU_HUMAN^Q:5-156,H:11-167^82.3%ID^E:3.8e-63^RecName: Full=Iron-sulfur cluster assembly e…	COG0822^sUF system Fes assembly protein, NifU family	KEGG:mmu:66383`KO:K22068	GO:0005623^cellular_component^obsolete cell`GO:0005737^cellular_component^cytoplasm`GO:0005829^cellular_component^cytosol`GO:0005759^cellular_component^mitochondrial matrix`GO:0005739^cellular_component^mitochondrion`GO:0051537^molecular_function^2 iron, 2 sulfur cluster binding`GO:0051539^molecular_function^4 iron, 4 sulfur cluster binding`GO:0008198^molecular_function^ferrous iron binding`GO:00…	GO:0005623^cellular_component^obsolete cell`GO:0005737^cellular_component^cytoplasm`GO:0005829^cellular_component^cytosol`GO:0005759^cellular_component^mitochondrial matrix`GO:0005739^cellular_component^mitochondrion`GO:0051537^molecular_function^2 iron, 2 sulfur cluster binding`GO:0051539^molecular_function^4 iron, 4 sulfur cluster binding`GO:0008198^molecular_function^ferrous iron binding`GO:00…
CL1Contig184	CL1Contig184	NA	CL1Contig184.p2	390-959[-]	LYPD2_MOUSE^LYPD2_MOUSE^Q:67-166,H:8-108^46.1%ID^E:2.4e-16^RecName: Full=Ly6/PLAUR domain-containing protein 2;^Eukaryota; Metazoa; Chordata; Craniata; Vertebrata; Euteleostomi; Mammalia; Eutheria; Euarchontoglires; Glires; Rodentia; Myomorpha; Muroidea; Muridae; Murinae; Mus; Mus	ENOG410Z9QV^LY6 PLAUR domain containing 2	KEGG:mmu:68311	NA	GO:0031225^cellular_component^anchored component of membrane`GO:0005886^cellular_component^plasma membrane
CL1Contig185	CL1Contig185	NA	CL1Contig185.p1	3-479[+]	ISCU_MOUSE^ISCU_MOUSE^Q:3-154,H:12-167^82.8%ID^E:3.4e-64^RecName: Full=Iron-sulfur cluster assembly enzyme ISCU, mitochondrial;^Eukaryota; Metazoa; Chordata; Craniata; Vertebrata; Euteleostomi; Mammalia; Eutheria; Euarchontoglires; Glires; Rodentia; Myomorpha; Muroidea; Muridae; Murinae; Mus; Mus`ISCU_HUMAN^ISCU_HUMAN^Q:3-154,H:11-167^82.3%ID^E:3.8e-63^RecName: Full=Iron-sulfur cluster assembly e…	COG0822^sUF system Fes assembly protein, NifU family	KEGG:mmu:66383`KO:K22068	NA	GO:0005623^cellular_component^obsolete cell`GO:0005737^cellular_component^cytoplasm`GO:0005829^cellular_component^cytosol`GO:0005759^cellular_component^mitochondrial matrix`GO:0005739^cellular_component^mitochondrion`GO:0051537^molecular_function^2 iron, 2 sulfur cluster binding`GO:0051539^molecular_function^4 iron, 4 sulfur cluster binding`GO:0008198^molecular_function^ferrous iron binding`GO:00…
CL1Contig189	CL1Contig189	PXMP4_HUMAN^PXMP4_HUMAN^Q:4469-3858,H:8-211^77.9%ID^E:1.6e-86^RecName: Full=Peroxisomal membrane protein 4;^Eukaryota; Metazoa; Chordata; Craniata; Vertebrata; Euteleostomi; Mammalia; Eutheria; Euarchontoglires; Primates; Haplorrhini; Catarrhini; Hominidae; Homo	CL1Contig189.p1	3852-4493[-]	PXMP4_HUMAN^PXMP4_HUMAN^Q:9-212,H:8-211^77.9%ID^E:2.3e-87^RecName: Full=Peroxisomal membrane protein 4;^Eukaryota; Metazoa; Chordata; Craniata; Vertebrata; Euteleostomi; Mammalia; Eutheria; Euarchontoglires; Primates; Haplorrhini; Catarrhini; Hominidae; Homo`PXMP4_BOVIN^PXMP4_BOVIN^Q:9-213,H:8-212^76.6%ID^E:2.8e-85^RecName: Full=Peroxisomal membrane protein 4;^Eukaryota; Metazoa; Chordata; Crania…	ENOG410ZE52^Peroxisomal membrane protein	KEGG:hsa:11264`KO:K13350	GO:0016021^cellular_component^integral component of membrane`GO:0005778^cellular_component^peroxisomal membrane`GO:0005777^cellular_component^peroxisome	GO:0016021^cellular_component^integral component of membrane`GO:0005778^cellular_component^peroxisomal membrane`GO:0005777^cellular_component^peroxisome
CL1Contig189	CL1Contig189	PXMP4_HUMAN^PXMP4_HUMAN^Q:4469-3858,H:8-211^77.9%ID^E:1.6e-86^RecName: Full=Peroxisomal membrane protein 4;^Eukaryota; Metazoa; Chordata; Craniata; Vertebrata; Euteleostomi; Mammalia; Eutheria; Euarchontoglires; Primates; Haplorrhini; Catarrhini; Hominidae; Homo	CL1Contig189.p2	1216-1662[+]	NA	ENOG410ZE52^Peroxisomal membrane protein	KEGG:hsa:11264`KO:K13350	GO:0016021^cellular_component^integral component of membrane`GO:0005778^cellular_component^peroxisomal membrane`GO:0005777^cellular_component^peroxisome	NA
CL1Contig190	CL1Contig190	PXMP4_HUMAN^PXMP4_HUMAN^Q:52-663,H:8-211^77.9%ID^E:1.6e-86^RecName: Full=Peroxisomal membrane protein 4;^Eukaryota; Metazoa; Chordata; Craniata; Vertebrata; Euteleostomi; Mammalia; Eutheria; Euarchontoglires; Primates; Haplorrhini; Catarrhini; Hominidae; Homo	CL1Contig190.p2	2859-3305[-]	NA	ENOG410ZE52^Peroxisomal membrane protein	KEGG:hsa:11264`KO:K13350	GO:0016021^cellular_component^integral component of membrane`GO:0005778^cellular_component^peroxisomal membrane`GO:0005777^cellular_component^peroxisome	NA
CL1Contig190	CL1Contig190	PXMP4_HUMAN^PXMP4_HUMAN^Q:52-663,H:8-211^77.9%ID^E:1.6e-86^RecName: Full=Peroxisomal membrane protein 4;^Eukaryota; Metazoa; Chordata; Craniata; Vertebrata; Euteleostomi; Mammalia; Eutheria; Euarchontoglires; Primates; Haplorrhini; Catarrhini; Hominidae; Homo	CL1Contig190.p1	28-669[+]	PXMP4_HUMAN^PXMP4_HUMAN^Q:9-212,H:8-211^77.9%ID^E:2.3e-87^RecName: Full=Peroxisomal membrane protein 4;^Eukaryota; Metazoa; Chordata; Craniata; Vertebrata; Euteleostomi; Mammalia; Eutheria; Euarchontoglires; Primates; Haplorrhini; Catarrhini; Hominidae; Homo`PXMP4_BOVIN^PXMP4_BOVIN^Q:9-213,H:8-212^76.6%ID^E:2.8e-85^RecName: Full=Peroxisomal membrane protein 4;^Eukaryota; Metazoa; Chordata; Crania…	ENOG410ZE52^Peroxisomal membrane protein	KEGG:hsa:11264`KO:K13350	GO:0016021^cellular_component^integral component of membrane`GO:0005778^cellular_component^peroxisomal membrane`GO:0005777^cellular_component^peroxisome	GO:0016021^cellular_component^integral component of membrane`GO:0005778^cellular_component^peroxisomal membrane`GO:0005777^cellular_component^peroxisome
CL1Contig194	CL1Contig194	CCD82_RAT^CCD82_RAT^Q:422-2275,H:5-513^34%ID^E:9.3e-76^RecName: Full=Coiled-coil domain-containing protein 82;^Eukaryota; Metazoa; Chordata; Craniata; Vertebrata; Euteleostomi; Mammalia; Eutheria; Euarchontoglires; Glires; Rodentia; Myomorpha; Muroidea; Muridae; Murinae; Rattus	CL1Contig194.p3	335-1000[+]	CCD82_RAT^CCD82_RAT^Q:30-206,H:5-238^36%ID^E:7.7e-14^RecName: Full=Coiled-coil domain-containing protein 82;^Eukaryota; Metazoa; Chordata; Craniata; Vertebrata; Euteleostomi; Mammalia; Eutheria; Euarchontoglires; Glires; Rodentia; Myomorpha; Muroidea; Muridae; Murinae; Rattus`CCD82_MOUSE^CCD82_MOUSE^Q:105-194,H:138-225^50.5%ID^E:6.1e-11^RecName: Full=Coiled-coil domain-containing protein 82;^Euka…	ENOG410Y44Y^Coiled-coil domain containing 82	KEGG:rno:300359	NA	NA
CL1Contig194	CL1Contig194	CCD82_RAT^CCD82_RAT^Q:422-2275,H:5-513^34%ID^E:9.3e-76^RecName: Full=Coiled-coil domain-containing protein 82;^Eukaryota; Metazoa; Chordata; Craniata; Vertebrata; Euteleostomi; Mammalia; Eutheria; Euarchontoglires; Glires; Rodentia; Myomorpha; Muroidea; Muridae; Murinae; Rattus	CL1Contig194.p1	1430-2284[+]	CCD82_HUMAN^CCD82_HUMAN^Q:49-284,H:308-543^56.4%ID^E:5.3e-76^RecName: Full=Coiled-coil domain-containing protein 82;^Eukaryota; Metazoa; Chordata; Craniata; Vertebrata; Euteleostomi; Mammalia; Eutheria; Euarchontoglires; Primates; Haplorrhini; Catarrhini; Hominidae; Homo`CCD82_RAT^CCD82_RAT^Q:76-283,H:307-514^61.5%ID^E:1.9e-73^RecName: Full=Coiled-coil domain-containing protein 82;^Eukaryota; Met…	ENOG410XTD1^Glutamine and serine rich 1	KEGG:hsa:79780	NA	NA
CL1Contig200	CL1Contig200	NA	CL1Contig200.p1	652-1941[-]	DELE1_MOUSE^DELE1_MOUSE^Q:70-416,H:81-498^31.7%ID^E:2.9e-41^RecName: Full=DAP3-binding cell death enhancer 1 {ECO:0000312|MGI:MGI:1914089};^Eukaryota; Metazoa; Chordata; Craniata; Vertebrata; Euteleostomi; Mammalia; Eutheria; Euarchontoglires; Glires; Rodentia; Myomorpha; Muroidea; Muridae; Murinae; Mus; Mus`DELE1_RAT^DELE1_RAT^Q:70-416,H:81-497^32.5%ID^E:7.8e-39^RecName: Full=DAP3-binding cell d…	COG0790^Sel1 domain protein repeat-containing protein	KEGG:mmu:66839	NA	GO:0005739^cellular_component^mitochondrion`GO:0008625^biological_process^extrinsic apoptotic signaling pathway via death domain receptors`GO:0043281^biological_process^regulation of cysteine-type endopeptidase activity involved in apoptotic process
CL1Contig201	CL1Contig201	NA	CL1Contig201.p1	652-2100[-]	DELE1_MOUSE^DELE1_MOUSE^Q:70-469,H:81-498^35.5%ID^E:4.5e-51^RecName: Full=DAP3-binding cell death enhancer 1 {ECO:0000312|MGI:MGI:1914089};^Eukaryota; Metazoa; Chordata; Craniata; Vertebrata; Euteleostomi; Mammalia; Eutheria; Euarchontoglires; Glires; Rodentia; Myomorpha; Muroidea; Muridae; Murinae; Mus; Mus`DELE1_RAT^DELE1_RAT^Q:70-469,H:81-497^36.1%ID^E:2.1e-48^RecName: Full=DAP3-binding cell d…	COG0790^Sel1 domain protein repeat-containing protein	KEGG:mmu:66839	NA	GO:0005739^cellular_component^mitochondrion`GO:0008625^biological_process^extrinsic apoptotic signaling pathway via death domain receptors`GO:0043281^biological_process^regulation of cysteine-type endopeptidase activity involved in apoptotic process
CL1Contig205	CL1Contig205	ZNF48_MOUSE^ZNF48_MOUSE^Q:3-338,H:159-266^52.5%ID^E:3e-06^RecName: Full=Zinc finger protein 48;^Eukaryota; Metazoa; Chordata; Craniata; Vertebrata; Euteleostomi; Mammalia; Eutheria; Euarchontoglires; Glires; Rodentia; Myomorpha; Muroidea; Muridae; Murinae; Mus; Mus	NA	NA	NA	COG5048^Zinc finger protein	KEGG:mmu:233887	GO:0005634^cellular_component^nucleus`GO:0003677^molecular_function^DNA binding`GO:0046872^molecular_function^metal ion binding	NA
CL1Contig208	CL1Contig208	ZNF10_HUMAN^ZNF10_HUMAN^Q:1374-1285,H:261-290^76.7%ID^E:1.7e-07^RecName: Full=Zinc finger protein 10;^Eukaryota; Metazoa; Chordata; Craniata; Vertebrata; Euteleostomi; Mammalia; Eutheria; Euarchontoglires; Primates; Haplorrhini; Catarrhini; Hominidae; Homo	CL1Contig208.p2	1-327[+]	NA	COG5048^Zinc finger protein	KEGG:hsa:7556`KO:K09228	GO:0005634^cellular_component^nucleus`GO:0032991^cellular_component^protein-containing complex`GO:0003700^molecular_function^DNA-binding transcription factor activity`GO:0046872^molecular_function^metal ion binding`GO:0043565^molecular_function^sequence-specific DNA binding	NA
CL1Contig208	CL1Contig208	ZNF10_HUMAN^ZNF10_HUMAN^Q:1374-1285,H:261-290^76.7%ID^E:1.7e-07^RecName: Full=Zinc finger protein 10;^Eukaryota; Metazoa; Chordata; Craniata; Vertebrata; Euteleostomi; Mammalia; Eutheria; Euarchontoglires; Primates; Haplorrhini; Catarrhini; Hominidae; Homo	CL1Contig208.p1	663-1277[-]	ZNF10_HUMAN^ZNF10_HUMAN^Q:2-41,H:252-289^62.5%ID^E:1.9e-06^RecName: Full=Zinc finger protein 10;^Eukaryota; Metazoa; Chordata; Craniata; Vertebrata; Euteleostomi; Mammalia; Eutheria; Euarchontoglires; Primates; Haplorrhini; Catarrhini; Hominidae; Homo	COG5048^Zinc finger protein	KEGG:hsa:7556`KO:K09228	GO:0005634^cellular_component^nucleus`GO:0032991^cellular_component^protein-containing complex`GO:0003700^molecular_function^DNA-binding transcription factor activity`GO:0046872^molecular_function^metal ion binding`GO:0043565^molecular_function^sequence-specific DNA binding	GO:0005634^cellular_component^nucleus`GO:0032991^cellular_component^protein-containing complex`GO:0003700^molecular_function^DNA-binding transcription factor activity`GO:0046872^molecular_function^metal ion binding`GO:0043565^molecular_function^sequence-specific DNA binding
CL1Contig213	CL1Contig213	AN32A_BOVIN^AN32A_BOVIN^Q:2148-2648,H:1-167^98.2%ID^E:1.4e-87^RecName: Full=Acidic leucine-rich nuclear phosphoprotein 32 family member A;^Eukaryota; Metazoa; Chordata; Craniata; Vertebrata; Euteleostomi; Mammalia; Eutheria; Laurasiatheria; Artiodactyla; Ruminantia; Pecora; Bovidae; Bovinae; Bos	CL1Contig213.p3	1822-2157[+]	NA	ENOG4111HZT^Acidic leucine-rich nuclear phosphoprotein 32 family member	KEGG:bta:538427`KO:K18646	GO:0005737^cellular_component^cytoplasm`GO:0005783^cellular_component^endoplasmic reticulum`GO:0016363^cellular_component^nuclear matrix`GO:0005634^cellular_component^nucleus`GO:0048471^cellular_component^perinuclear region of cytoplasm`GO:0042393^molecular_function^histone binding`GO:0006913^biological_process^nucleocytoplasmic transport`GO:0042981^biological_process^regulation of apoptotic proc…	NA
CL1Contig213	CL1Contig213	AN32A_BOVIN^AN32A_BOVIN^Q:2148-2648,H:1-167^98.2%ID^E:1.4e-87^RecName: Full=Acidic leucine-rich nuclear phosphoprotein 32 family member A;^Eukaryota; Metazoa; Chordata; Craniata; Vertebrata; Euteleostomi; Mammalia; Eutheria; Laurasiatheria; Artiodactyla; Ruminantia; Pecora; Bovidae; Bovinae; Bos	CL1Contig213.p1	2148-3068[+]	AN32A_BOVIN^AN32A_BOVIN^Q:1-167,H:1-167^98.2%ID^E:5e-88^RecName: Full=Acidic leucine-rich nuclear phosphoprotein 32 family member A;^Eukaryota; Metazoa; Chordata; Craniata; Vertebrata; Euteleostomi; Mammalia; Eutheria; Laurasiatheria; Artiodactyla; Ruminantia; Pecora; Bovidae; Bovinae; Bos`AN32A_CANLF^AN32A_CANLF^Q:1-168,H:1-168^97%ID^E:6.5e-88^RecName: Full=Acidic leucine-rich nuclear phosphopro…	ENOG4111HZT^Acidic leucine-rich nuclear phosphoprotein 32 family member	KEGG:bta:538427`KO:K18646	GO:0005737^cellular_component^cytoplasm`GO:0005783^cellular_component^endoplasmic reticulum`GO:0016363^cellular_component^nuclear matrix`GO:0005634^cellular_component^nucleus`GO:0048471^cellular_component^perinuclear region of cytoplasm`GO:0042393^molecular_function^histone binding`GO:0006913^biological_process^nucleocytoplasmic transport`GO:0042981^biological_process^regulation of apoptotic proc…	GO:0005737^cellular_component^cytoplasm`GO:0005783^cellular_component^endoplasmic reticulum`GO:0016363^cellular_component^nuclear matrix`GO:0005634^cellular_component^nucleus`GO:0048471^cellular_component^perinuclear region of cytoplasm`GO:0042393^molecular_function^histone binding`GO:0006913^biological_process^nucleocytoplasmic transport`GO:0042981^biological_process^regulation of apoptotic proc…
CL1Contig214	CL1Contig214	POL_SFV3L^POL_SFV3L^Q:3392-1638,H:394-1004^22.6%ID^E:5.8e-17^RecName: Full=Pro-Pol polyprotein;^Viruses; Ortervirales; Retroviridae; Spumaretrovirinae; Spumavirus	CL1Contig214.p1	1389-3395[-]	POL_SFV3L^POL_SFV3L^Q:2-586,H:394-1004^22.6%ID^E:3.5e-17^RecName: Full=Pro-Pol polyprotein;^Viruses; Ortervirales; Retroviridae; Spumaretrovirinae; Spumavirus`POL_SFV1^POL_SFV1^Q:2-586,H:394-1004^21.9%ID^E:1.8e-13^RecName: Full=Pro-Pol polyprotein;^Viruses; Ortervirales; Retroviridae; Spumaretrovirinae; Spumavirus	NA	KEGG:vg:6386654	GO:0030430^cellular_component^host cell cytoplasm`GO:0042025^cellular_component^host cell nucleus`GO:0019012^cellular_component^virion`GO:0004190^molecular_function^aspartic-type endopeptidase activity`GO:0003887^molecular_function^DNA-directed DNA polymerase activity`GO:0046872^molecular_function^metal ion binding`GO:0003723^molecular_function^RNA binding`GO:0003964^molecular_function^RNA-direct…	GO:0030430^cellular_component^host cell cytoplasm`GO:0042025^cellular_component^host cell nucleus`GO:0019012^cellular_component^virion`GO:0004190^molecular_function^aspartic-type endopeptidase activity`GO:0003887^molecular_function^DNA-directed DNA polymerase activity`GO:0046872^molecular_function^metal ion binding`GO:0003723^molecular_function^RNA binding`GO:0003964^molecular_function^RNA-direct…
CL1Contig216	CL1Contig216	CHIC1_HUMAN^CHIC1_HUMAN^Q:4167-3742,H:83-224^94.4%ID^E:1.8e-76^RecName: Full=Cysteine-rich hydrophobic domain-containing protein 1;^Eukaryota; Metazoa; Chordata; Craniata; Vertebrata; Euteleostomi; Mammalia; Eutheria; Euarchontoglires; Primates; Haplorrhini; Catarrhini; Hominidae; Homo	CL1Contig216.p1	3739-4272[-]	CHIC1_HUMAN^CHIC1_HUMAN^Q:36-177,H:83-224^94.4%ID^E:2.3e-77^RecName: Full=Cysteine-rich hydrophobic domain-containing protein 1;^Eukaryota; Metazoa; Chordata; Craniata; Vertebrata; Euteleostomi; Mammalia; Eutheria; Euarchontoglires; Primates; Haplorrhini; Catarrhini; Hominidae; Homo`CHIC1_MOUSE^CHIC1_MOUSE^Q:36-177,H:86-227^94.4%ID^E:3e-77^RecName: Full=Cysteine-rich hydrophobic domain-containing…	ENOG4111JK6^Cysteine-rich hydrophobic domain	KEGG:hsa:53344	GO:0031410^cellular_component^cytoplasmic vesicle`GO:0005886^cellular_component^plasma membrane	GO:0031410^cellular_component^cytoplasmic vesicle`GO:0005886^cellular_component^plasma membrane
CL1Contig222	CL1Contig222	POL_FENV1^POL_FENV1^Q:405-1,H:66-201^55.1%ID^E:2.4e-33^RecName: Full=Pol polyprotein;^Viruses; Ortervirales; Retroviridae; Orthoretrovirinae; Gammaretrovirus; unclassified Gammaretrovirus	NA	NA	NA	NA	NA	GO:0003887^molecular_function^DNA-directed DNA polymerase activity`GO:0003676^molecular_function^nucleic acid binding`GO:0003964^molecular_function^RNA-directed DNA polymerase activity`GO:0004523^molecular_function^RNA-DNA hybrid ribonuclease activity`GO:0015074^biological_process^DNA integration`GO:0006310^biological_process^DNA recombination`GO:0075713^biological_process^establishment of integr…	NA
CL1Contig223	CL1Contig223	SQSTM_MOUSE^SQSTM_MOUSE^Q:59-685,H:1-227^53.7%ID^E:2.2e-62^RecName: Full=Sequestosome-1;^Eukaryota; Metazoa; Chordata; Craniata; Vertebrata; Euteleostomi; Mammalia; Eutheria; Euarchontoglires; Glires; Rodentia; Myomorpha; Muroidea; Muridae; Murinae; Mus; Mus`SQSTM_MOUSE^SQSTM_MOUSE^Q:1768-2379,H:251-442^60.3%ID^E:1.5e-55^RecName: Full=Sequestosome-1;^Eukaryota; Metazoa; Chordata; Craniata; Verteb…	CL1Contig223.p1	59-730[+]	SQSTM_MOUSE^SQSTM_MOUSE^Q:1-209,H:1-227^53.7%ID^E:2.4e-63^RecName: Full=Sequestosome-1;^Eukaryota; Metazoa; Chordata; Craniata; Vertebrata; Euteleostomi; Mammalia; Eutheria; Euarchontoglires; Glires; Rodentia; Myomorpha; Muroidea; Muridae; Murinae; Mus; Mus`SQSTM_HUMAN^SQSTM_HUMAN^Q:1-182,H:1-191^59.5%ID^E:1.2e-62^RecName: Full=Sequestosome-1;^Eukaryota; Metazoa; Chordata; Craniata; Vertebrata; E…	ENOG410XYAV^Sequestosome 1	KEGG:mmu:18412`KO:K14381	GO:0016235^cellular_component^aggresome`GO:0044753^cellular_component^amphisome`GO:0044754^cellular_component^autolysosome`GO:0005776^cellular_component^autophagosome`GO:0005737^cellular_component^cytoplasm`GO:0005829^cellular_component^cytosol`GO:0005783^cellular_component^endoplasmic reticulum`GO:0016234^cellular_component^inclusion body`GO:0043231^cellular_component^intracellular membrane-boun…	GO:0016235^cellular_component^aggresome`GO:0044753^cellular_component^amphisome`GO:0044754^cellular_component^autolysosome`GO:0005776^cellular_component^autophagosome`GO:0005737^cellular_component^cytoplasm`GO:0005829^cellular_component^cytosol`GO:0005783^cellular_component^endoplasmic reticulum`GO:0016234^cellular_component^inclusion body`GO:0043231^cellular_component^intracellular membrane-boun…
CL1Contig223	CL1Contig223	SQSTM_MOUSE^SQSTM_MOUSE^Q:59-685,H:1-227^53.7%ID^E:2.2e-62^RecName: Full=Sequestosome-1;^Eukaryota; Metazoa; Chordata; Craniata; Vertebrata; Euteleostomi; Mammalia; Eutheria; Euarchontoglires; Glires; Rodentia; Myomorpha; Muroidea; Muridae; Murinae; Mus; Mus`SQSTM_MOUSE^SQSTM_MOUSE^Q:1768-2379,H:251-442^60.3%ID^E:1.5e-55^RecName: Full=Sequestosome-1;^Eukaryota; Metazoa; Chordata; Craniata; Verteb…	CL1Contig223.p2	1963-2382[+]	SQSTM_HUMAN^SQSTM_HUMAN^Q:18-139,H:323-440^82%ID^E:1.4e-48^RecName: Full=Sequestosome-1;^Eukaryota; Metazoa; Chordata; Craniata; Vertebrata; Euteleostomi; Mammalia; Eutheria; Euarchontoglires; Primates; Haplorrhini; Catarrhini; Hominidae; Homo`SQSTM_MOUSE^SQSTM_MOUSE^Q:18-139,H:325-442^82%ID^E:1.4e-48^RecName: Full=Sequestosome-1;^Eukaryota; Metazoa; Chordata; Craniata; Vertebrata; Euteleostomi; …	ENOG410XYAV^Sequestosome 1	KEGG:hsa:8878`KO:K14381	GO:0016235^cellular_component^aggresome`GO:0044753^cellular_component^amphisome`GO:0044754^cellular_component^autolysosome`GO:0005776^cellular_component^autophagosome`GO:0005737^cellular_component^cytoplasm`GO:0005829^cellular_component^cytosol`GO:0005783^cellular_component^endoplasmic reticulum`GO:0016234^cellular_component^inclusion body`GO:0043231^cellular_component^intracellular membrane-boun…	GO:0016235^cellular_component^aggresome`GO:0044753^cellular_component^amphisome`GO:0044754^cellular_component^autolysosome`GO:0005776^cellular_component^autophagosome`GO:0005737^cellular_component^cytoplasm`GO:0005829^cellular_component^cytosol`GO:0005783^cellular_component^endoplasmic reticulum`GO:0070062^cellular_component^extracellular exosome`GO:0016234^cellular_component^inclusion body`GO:00…
CL1Contig224	CL1Contig224	SQSTM_MOUSE^SQSTM_MOUSE^Q:1124-1609,H:97-227^44.4%ID^E:4.8e-32^RecName: Full=Sequestosome-1;^Eukaryota; Metazoa; Chordata; Craniata; Vertebrata; Euteleostomi; Mammalia; Eutheria; Euarchontoglires; Glires; Rodentia; Myomorpha; Muroidea; Muridae; Murinae; Mus; Mus`SQSTM_MOUSE^SQSTM_MOUSE^Q:2692-3147,H:251-390^49.3%ID^E:2.7e-27^RecName: Full=Sequestosome-1;^Eukaryota; Metazoa; Chordata; Craniata; Ve…	CL1Contig224.p6	1112-1426[+]	SQSTM_MOUSE^SQSTM_MOUSE^Q:5-79,H:97-171^74.7%ID^E:1.3e-32^RecName: Full=Sequestosome-1;^Eukaryota; Metazoa; Chordata; Craniata; Vertebrata; Euteleostomi; Mammalia; Eutheria; Euarchontoglires; Glires; Rodentia; Myomorpha; Muroidea; Muridae; Murinae; Mus; Mus`SQSTM_HUMAN^SQSTM_HUMAN^Q:5-79,H:97-171^73.3%ID^E:1.9e-31^RecName: Full=Sequestosome-1;^Eukaryota; Metazoa; Chordata; Craniata; Vertebrata; E…	ENOG410XYAV^Sequestosome 1	KEGG:mmu:18412`KO:K14381	GO:0016235^cellular_component^aggresome`GO:0044753^cellular_component^amphisome`GO:0044754^cellular_component^autolysosome`GO:0005776^cellular_component^autophagosome`GO:0005737^cellular_component^cytoplasm`GO:0005829^cellular_component^cytosol`GO:0005783^cellular_component^endoplasmic reticulum`GO:0016234^cellular_component^inclusion body`GO:0043231^cellular_component^intracellular membrane-boun…	GO:0016235^cellular_component^aggresome`GO:0044753^cellular_component^amphisome`GO:0044754^cellular_component^autolysosome`GO:0005776^cellular_component^autophagosome`GO:0005737^cellular_component^cytoplasm`GO:0005829^cellular_component^cytosol`GO:0005783^cellular_component^endoplasmic reticulum`GO:0016234^cellular_component^inclusion body`GO:0043231^cellular_component^intracellular membrane-boun…
CL1Contig224	CL1Contig224	SQSTM_MOUSE^SQSTM_MOUSE^Q:1124-1609,H:97-227^44.4%ID^E:4.8e-32^RecName: Full=Sequestosome-1;^Eukaryota; Metazoa; Chordata; Craniata; Vertebrata; Euteleostomi; Mammalia; Eutheria; Euarchontoglires; Glires; Rodentia; Myomorpha; Muroidea; Muridae; Murinae; Mus; Mus`SQSTM_MOUSE^SQSTM_MOUSE^Q:2692-3147,H:251-390^49.3%ID^E:2.7e-27^RecName: Full=Sequestosome-1;^Eukaryota; Metazoa; Chordata; Craniata; Ve…	CL1Contig224.p3	2-376[+]	SQSTM_RAT^SQSTM_RAT^Q:20-110,H:1-98^53.9%ID^E:1.2e-19^RecName: Full=Sequestosome-1;^Eukaryota; Metazoa; Chordata; Craniata; Vertebrata; Euteleostomi; Mammalia; Eutheria; Euarchontoglires; Glires; Rodentia; Myomorpha; Muroidea; Muridae; Murinae; Rattus`SQSTM_HUMAN^SQSTM_HUMAN^Q:20-110,H:1-100^51.9%ID^E:3.4e-19^RecName: Full=Sequestosome-1;^Eukaryota; Metazoa; Chordata; Craniata; Vertebrata; Eutele…	ENOG410XYAV^Sequestosome 1	KEGG:rno:113894`KO:K14381	GO:0016235^cellular_component^aggresome`GO:0044753^cellular_component^amphisome`GO:0044754^cellular_component^autolysosome`GO:0005776^cellular_component^autophagosome`GO:0005737^cellular_component^cytoplasm`GO:0005829^cellular_component^cytosol`GO:0005783^cellular_component^endoplasmic reticulum`GO:0016234^cellular_component^inclusion body`GO:0043231^cellular_component^intracellular membrane-boun…	GO:0016235^cellular_component^aggresome`GO:0044753^cellular_component^amphisome`GO:0044754^cellular_component^autolysosome`GO:0005776^cellular_component^autophagosome`GO:0005737^cellular_component^cytoplasm`GO:0005829^cellular_component^cytosol`GO:0005783^cellular_component^endoplasmic reticulum`GO:0016234^cellular_component^inclusion body`GO:0005770^cellular_component^late endosome`GO:0097413^ce…
CL1Contig224	CL1Contig224	SQSTM_MOUSE^SQSTM_MOUSE^Q:1124-1609,H:97-227^44.4%ID^E:4.8e-32^RecName: Full=Sequestosome-1;^Eukaryota; Metazoa; Chordata; Craniata; Vertebrata; Euteleostomi; Mammalia; Eutheria; Euarchontoglires; Glires; Rodentia; Myomorpha; Muroidea; Muridae; Murinae; Mus; Mus`SQSTM_MOUSE^SQSTM_MOUSE^Q:2692-3147,H:251-390^49.3%ID^E:2.7e-27^RecName: Full=Sequestosome-1;^Eukaryota; Metazoa; Chordata; Craniata; Ve…	CL1Contig224.p4	2887-3216[+]	SQSTM_HUMAN^SQSTM_HUMAN^Q:18-87,H:323-388^74.3%ID^E:5.5e-21^RecName: Full=Sequestosome-1;^Eukaryota; Metazoa; Chordata; Craniata; Vertebrata; Euteleostomi; Mammalia; Eutheria; Euarchontoglires; Primates; Haplorrhini; Catarrhini; Hominidae; Homo`SQSTM_MOUSE^SQSTM_MOUSE^Q:18-87,H:325-390^74.3%ID^E:5.5e-21^RecName: Full=Sequestosome-1;^Eukaryota; Metazoa; Chordata; Craniata; Vertebrata; Euteleostomi…	ENOG410XYAV^Sequestosome 1	KEGG:hsa:8878`KO:K14381	GO:0016235^cellular_component^aggresome`GO:0044753^cellular_component^amphisome`GO:0044754^cellular_component^autolysosome`GO:0005776^cellular_component^autophagosome`GO:0005737^cellular_component^cytoplasm`GO:0005829^cellular_component^cytosol`GO:0005783^cellular_component^endoplasmic reticulum`GO:0016234^cellular_component^inclusion body`GO:0043231^cellular_component^intracellular membrane-boun…	GO:0016235^cellular_component^aggresome`GO:0044753^cellular_component^amphisome`GO:0044754^cellular_component^autolysosome`GO:0005776^cellular_component^autophagosome`GO:0005737^cellular_component^cytoplasm`GO:0005829^cellular_component^cytosol`GO:0005783^cellular_component^endoplasmic reticulum`GO:0070062^cellular_component^extracellular exosome`GO:0016234^cellular_component^inclusion body`GO:00…
CL1Contig224	CL1Contig224	SQSTM_MOUSE^SQSTM_MOUSE^Q:1124-1609,H:97-227^44.4%ID^E:4.8e-32^RecName: Full=Sequestosome-1;^Eukaryota; Metazoa; Chordata; Craniata; Vertebrata; Euteleostomi; Mammalia; Eutheria; Euarchontoglires; Glires; Rodentia; Myomorpha; Muroidea; Muridae; Murinae; Mus; Mus`SQSTM_MOUSE^SQSTM_MOUSE^Q:2692-3147,H:251-390^49.3%ID^E:2.7e-27^RecName: Full=Sequestosome-1;^Eukaryota; Metazoa; Chordata; Craniata; Ve…	CL1Contig224.p7	1398-1700[+]	NA	ENOG410XYAV^Sequestosome 1	KEGG:mmu:18412`KO:K14381	GO:0016235^cellular_component^aggresome`GO:0044753^cellular_component^amphisome`GO:0044754^cellular_component^autolysosome`GO:0005776^cellular_component^autophagosome`GO:0005737^cellular_component^cytoplasm`GO:0005829^cellular_component^cytosol`GO:0005783^cellular_component^endoplasmic reticulum`GO:0016234^cellular_component^inclusion body`GO:0043231^cellular_component^intracellular membrane-boun…	NA
CL1Contig228	CL1Contig228	PCX1_HUMAN^PCX1_HUMAN^Q:173-6958,H:1-2341^81.3%ID^E:0^RecName: Full=Pecanex-like protein 1 {ECO:0000305};^Eukaryota; Metazoa; Chordata; Craniata; Vertebrata; Euteleostomi; Mammalia; Eutheria; Euarchontoglires; Primates; Haplorrhini; Catarrhini; Hominidae; Homo	CL1Contig228.p1	614-6961[+]	PCX1_HUMAN^PCX1_HUMAN^Q:1-2115,H:129-2341^82.1%ID^E:0^RecName: Full=Pecanex-like protein 1 {ECO:0000305};^Eukaryota; Metazoa; Chordata; Craniata; Vertebrata; Euteleostomi; Mammalia; Eutheria; Euarchontoglires; Primates; Haplorrhini; Catarrhini; Hominidae; Homo`PCX1_RAT^PCX1_RAT^Q:1-2115,H:129-2343^79.6%ID^E:0^RecName: Full=Pecanex-like protein 1;^Eukaryota; Metazoa; Chordata; Craniata; Vertebrata…	ENOG410XPRI^-Drosophila	KEGG:hsa:22990	GO:0016021^cellular_component^integral component of membrane	GO:0016021^cellular_component^integral component of membrane
CL1Contig228	CL1Contig228	PCX1_HUMAN^PCX1_HUMAN^Q:173-6958,H:1-2341^81.3%ID^E:0^RecName: Full=Pecanex-like protein 1 {ECO:0000305};^Eukaryota; Metazoa; Chordata; Craniata; Vertebrata; Euteleostomi; Mammalia; Eutheria; Euarchontoglires; Primates; Haplorrhini; Catarrhini; Hominidae; Homo	CL1Contig228.p3	10375-10956[-]	NA	ENOG410XPRI^-Drosophila	KEGG:hsa:22990	GO:0016021^cellular_component^integral component of membrane	NA
CL1Contig228	CL1Contig228	PCX1_HUMAN^PCX1_HUMAN^Q:173-6958,H:1-2341^81.3%ID^E:0^RecName: Full=Pecanex-like protein 1 {ECO:0000305};^Eukaryota; Metazoa; Chordata; Craniata; Vertebrata; Euteleostomi; Mammalia; Eutheria; Euarchontoglires; Primates; Haplorrhini; Catarrhini; Hominidae; Homo	CL1Contig228.p4	2-547[+]	PCX1_RAT^PCX1_RAT^Q:58-177,H:1-120^80.8%ID^E:1.3e-48^RecName: Full=Pecanex-like protein 1;^Eukaryota; Metazoa; Chordata; Craniata; Vertebrata; Euteleostomi; Mammalia; Eutheria; Euarchontoglires; Glires; Rodentia; Myomorpha; Muroidea; Muridae; Murinae; Rattus`PCX1_MOUSE^PCX1_MOUSE^Q:58-177,H:1-120^80.8%ID^E:1.8e-48^RecName: Full=Pecanex-like protein 1;^Eukaryota; Metazoa; Chordata; Craniata; Verte…	ENOG410XPRI^-Drosophila	KEGG:rno:314288	GO:0016021^cellular_component^integral component of membrane	GO:0016021^cellular_component^integral component of membrane
CL1Contig229	CL1Contig229	PCX1_HUMAN^PCX1_HUMAN^Q:173-6901,H:1-2341^82%ID^E:0^RecName: Full=Pecanex-like protein 1 {ECO:0000305};^Eukaryota; Metazoa; Chordata; Craniata; Vertebrata; Euteleostomi; Mammalia; Eutheria; Euarchontoglires; Primates; Haplorrhini; Catarrhini; Hominidae; Homo	CL1Contig229.p1	173-6904[+]	PCX1_HUMAN^PCX1_HUMAN^Q:1-2243,H:1-2341^82%ID^E:0^RecName: Full=Pecanex-like protein 1 {ECO:0000305};^Eukaryota; Metazoa; Chordata; Craniata; Vertebrata; Euteleostomi; Mammalia; Eutheria; Euarchontoglires; Primates; Haplorrhini; Catarrhini; Hominidae; Homo`PCX1_RAT^PCX1_RAT^Q:1-2243,H:1-2343^79.7%ID^E:0^RecName: Full=Pecanex-like protein 1;^Eukaryota; Metazoa; Chordata; Craniata; Vertebrata; Eute…	ENOG410XPRI^-Drosophila	KEGG:hsa:22990	GO:0016021^cellular_component^integral component of membrane	GO:0016021^cellular_component^integral component of membrane
CL1Contig229	CL1Contig229	PCX1_HUMAN^PCX1_HUMAN^Q:173-6901,H:1-2341^82%ID^E:0^RecName: Full=Pecanex-like protein 1 {ECO:0000305};^Eukaryota; Metazoa; Chordata; Craniata; Vertebrata; Euteleostomi; Mammalia; Eutheria; Euarchontoglires; Primates; Haplorrhini; Catarrhini; Hominidae; Homo	CL1Contig229.p3	10318-10899[-]	NA	ENOG410XPRI^-Drosophila	KEGG:hsa:22990	GO:0016021^cellular_component^integral component of membrane	NA
CL1Contig234	CL1Contig234	FADS1_HUMAN^FADS1_HUMAN^Q:118-1404,H:17-443^67.4%ID^E:2e-179^RecName: Full=Acyl-CoA (8-3)-desaturase {ECO:0000305};^Eukaryota; Metazoa; Chordata; Craniata; Vertebrata; Euteleostomi; Mammalia; Eutheria; Euarchontoglires; Primates; Haplorrhini; Catarrhini; Hominidae; Homo	CL1Contig234.p1	1-1410[+]	FADS1_HUMAN^FADS1_HUMAN^Q:40-468,H:17-443^67.4%ID^E:1.1e-179^RecName: Full=Acyl-CoA (8-3)-desaturase {ECO:0000305};^Eukaryota; Metazoa; Chordata; Craniata; Vertebrata; Euteleostomi; Mammalia; Eutheria; Euarchontoglires; Primates; Haplorrhini; Catarrhini; Hominidae; Homo`FADS1_MOUSE^FADS1_MOUSE^Q:22-468,H:1-446^64.9%ID^E:2e-176^RecName: Full=Acyl-CoA (8-3)-desaturase {ECO:0000305};^Eukaryota; Meta…	ENOG410XVSZ^Fatty acid desaturase	KEGG:hsa:3992`KO:K10224	GO:0005789^cellular_component^endoplasmic reticulum membrane`GO:0016021^cellular_component^integral component of membrane`GO:0043231^cellular_component^intracellular membrane-bounded organelle`GO:0016020^cellular_component^membrane`GO:0005739^cellular_component^mitochondrion`GO:0062076^molecular_function^acyl-CoA delta5-desaturase activity`GO:0000248^molecular_function^C-5 sterol desaturase activ…	GO:0005789^cellular_component^endoplasmic reticulum membrane`GO:0016021^cellular_component^integral component of membrane`GO:0043231^cellular_component^intracellular membrane-bounded organelle`GO:0016020^cellular_component^membrane`GO:0005739^cellular_component^mitochondrion`GO:0062076^molecular_function^acyl-CoA delta5-desaturase activity`GO:0000248^molecular_function^C-5 sterol desaturase activ…
CL1Contig234	CL1Contig234	FADS1_HUMAN^FADS1_HUMAN^Q:118-1404,H:17-443^67.4%ID^E:2e-179^RecName: Full=Acyl-CoA (8-3)-desaturase {ECO:0000305};^Eukaryota; Metazoa; Chordata; Craniata; Vertebrata; Euteleostomi; Mammalia; Eutheria; Euarchontoglires; Primates; Haplorrhini; Catarrhini; Hominidae; Homo	CL1Contig234.p3	1528-2016[-]	NA	ENOG410XVSZ^Fatty acid desaturase	KEGG:hsa:3992`KO:K10224	GO:0005789^cellular_component^endoplasmic reticulum membrane`GO:0016021^cellular_component^integral component of membrane`GO:0043231^cellular_component^intracellular membrane-bounded organelle`GO:0016020^cellular_component^membrane`GO:0005739^cellular_component^mitochondrion`GO:0062076^molecular_function^acyl-CoA delta5-desaturase activity`GO:0000248^molecular_function^C-5 sterol desaturase activ…	NA
CL1Contig235	CL1Contig235	ZDH12_HUMAN^ZDH12_HUMAN^Q:584-883,H:162-261^46.5%ID^E:4.8e-16^RecName: Full=Probable palmitoyltransferase ZDHHC12;^Eukaryota; Metazoa; Chordata; Craniata; Vertebrata; Euteleostomi; Mammalia; Eutheria; Euarchontoglires; Primates; Haplorrhini; Catarrhini; Hominidae; Homo	NA	NA	NA	COG5273^Zinc finger, DHHC-type containing	KEGG:hsa:84885`KO:K18932	GO:0005783^cellular_component^endoplasmic reticulum`GO:0005794^cellular_component^Golgi apparatus`GO:0016021^cellular_component^integral component of membrane`GO:0016409^molecular_function^palmitoyltransferase activity`GO:0019706^molecular_function^protein-cysteine S-palmitoyltransferase activity`GO:0018230^biological_process^peptidyl-L-cysteine S-palmitoylation`GO:0018345^biological_process^prot…	NA
CL1Contig236	CL1Contig236	GBRL2_BOVIN^GBRL2_BOVIN^Q:5853-5503,H:1-117^99.1%ID^E:2e-60^RecName: Full=Gamma-aminobutyric acid receptor-associated protein-like 2;^Eukaryota; Metazoa; Chordata; Craniata; Vertebrata; Euteleostomi; Mammalia; Eutheria; Laurasiatheria; Artiodactyla; Ruminantia; Pecora; Bovidae; Bovinae; Bos	CL1Contig236.p3	5500-5853[-]	GBRL2_BOVIN^GBRL2_BOVIN^Q:1-117,H:1-117^99.1%ID^E:1.2e-61^RecName: Full=Gamma-aminobutyric acid receptor-associated protein-like 2;^Eukaryota; Metazoa; Chordata; Craniata; Vertebrata; Euteleostomi; Mammalia; Eutheria; Laurasiatheria; Artiodactyla; Ruminantia; Pecora; Bovidae; Bovinae; Bos`GBRL2_HUMAN^GBRL2_HUMAN^Q:1-117,H:1-117^99.1%ID^E:1.2e-61^RecName: Full=Gamma-aminobutyric acid receptor-asso…	ENOG4111JAT^Microtubule-associated protein 1 light chain 3	KEGG:bta:282531`KO:K08341	GO:0005776^cellular_component^autophagosome`GO:0000421^cellular_component^autophagosome membrane`GO:0031410^cellular_component^cytoplasmic vesicle`GO:0005829^cellular_component^cytosol`GO:0000139^cellular_component^Golgi membrane`GO:0051117^molecular_function^ATPase binding`GO:0008017^molecular_function^microtubule binding`GO:0000149^molecular_function^SNARE binding`GO:0031625^molecular_function^…	GO:0005776^cellular_component^autophagosome`GO:0000421^cellular_component^autophagosome membrane`GO:0031410^cellular_component^cytoplasmic vesicle`GO:0005829^cellular_component^cytosol`GO:0000139^cellular_component^Golgi membrane`GO:0051117^molecular_function^ATPase binding`GO:0008017^molecular_function^microtubule binding`GO:0000149^molecular_function^SNARE binding`GO:0031625^molecular_function^…
CL1Contig236	CL1Contig236	GBRL2_BOVIN^GBRL2_BOVIN^Q:5853-5503,H:1-117^99.1%ID^E:2e-60^RecName: Full=Gamma-aminobutyric acid receptor-associated protein-like 2;^Eukaryota; Metazoa; Chordata; Craniata; Vertebrata; Euteleostomi; Mammalia; Eutheria; Laurasiatheria; Artiodactyla; Ruminantia; Pecora; Bovidae; Bovinae; Bos	CL1Contig236.p4	5850-6155[-]	NA	ENOG4111JAT^Microtubule-associated protein 1 light chain 3	KEGG:bta:282531`KO:K08341	GO:0005776^cellular_component^autophagosome`GO:0000421^cellular_component^autophagosome membrane`GO:0031410^cellular_component^cytoplasmic vesicle`GO:0005829^cellular_component^cytosol`GO:0000139^cellular_component^Golgi membrane`GO:0051117^molecular_function^ATPase binding`GO:0008017^molecular_function^microtubule binding`GO:0000149^molecular_function^SNARE binding`GO:0031625^molecular_function^…	NA
CL1Contig242	CL1Contig242	ZN366_HUMAN^ZN366_HUMAN^Q:325-2538,H:2-744^72.2%ID^E:6.6e-98^RecName: Full=Zinc finger protein 366 {ECO:0000303|PubMed:12234665};^Eukaryota; Metazoa; Chordata; Craniata; Vertebrata; Euteleostomi; Mammalia; Eutheria; Euarchontoglires; Primates; Haplorrhini; Catarrhini; Hominidae; Homo	CL1Contig242.p1	340-2541[+]	ZN366_HUMAN^ZN366_HUMAN^Q:1-733,H:7-744^72.5%ID^E:2e-98^RecName: Full=Zinc finger protein 366 {ECO:0000303|PubMed:12234665};^Eukaryota; Metazoa; Chordata; Craniata; Vertebrata; Euteleostomi; Mammalia; Eutheria; Euarchontoglires; Primates; Haplorrhini; Catarrhini; Hominidae; Homo`ZN366_MOUSE^ZN366_MOUSE^Q:1-733,H:7-746^70.6%ID^E:1.4e-91^RecName: Full=Zinc finger protein 366 {ECO:0000312|MGI:MGI:21…	COG5048^Zinc finger protein	KEGG:hsa:167465	GO:0005634^cellular_component^nucleus`GO:0003677^molecular_function^DNA binding`GO:0030331^molecular_function^estrogen receptor binding`GO:0046872^molecular_function^metal ion binding`GO:0003714^molecular_function^transcription corepressor activity`GO:0033147^biological_process^negative regulation of intracellular estrogen receptor signaling pathway`GO:0000122^biological_process^negative regulati…	GO:0005634^cellular_component^nucleus`GO:0003677^molecular_function^DNA binding`GO:0030331^molecular_function^estrogen receptor binding`GO:0046872^molecular_function^metal ion binding`GO:0003714^molecular_function^transcription corepressor activity`GO:0033147^biological_process^negative regulation of intracellular estrogen receptor signaling pathway`GO:0000122^biological_process^negative regulati…
CL1Contig248	CL1Contig248	TNIK_HUMAN^TNIK_HUMAN^Q:5835-2146,H:1-1360^85.9%ID^E:0^RecName: Full=TRAF2 and NCK-interacting protein kinase;^Eukaryota; Metazoa; Chordata; Craniata; Vertebrata; Euteleostomi; Mammalia; Eutheria; Euarchontoglires; Primates; Haplorrhini; Catarrhini; Hominidae; Homo	CL1Contig248.p3	868-1488[-]	NA	ENOG410XPHR^mitogen-activated protein kinase kinase kinase kinase	KEGG:hsa:23043`KO:K08840	GO:0016324^cellular_component^apical plasma membrane`GO:0005737^cellular_component^cytoplasm`GO:0005856^cellular_component^cytoskeleton`GO:0005829^cellular_component^cytosol`GO:0070062^cellular_component^extracellular exosome`GO:0098978^cellular_component^glutamatergic synapse`GO:0005654^cellular_component^nucleoplasm`GO:0005634^cellular_component^nucleus`GO:0099092^cellular_component^postsynapti…	NA
CL1Contig248	CL1Contig248	TNIK_HUMAN^TNIK_HUMAN^Q:5835-2146,H:1-1360^85.9%ID^E:0^RecName: Full=TRAF2 and NCK-interacting protein kinase;^Eukaryota; Metazoa; Chordata; Craniata; Vertebrata; Euteleostomi; Mammalia; Eutheria; Euarchontoglires; Primates; Haplorrhini; Catarrhini; Hominidae; Homo	CL1Contig248.p1	2143-5835[-]	TNIK_HUMAN^TNIK_HUMAN^Q:1-1230,H:1-1360^85.9%ID^E:0^RecName: Full=TRAF2 and NCK-interacting protein kinase;^Eukaryota; Metazoa; Chordata; Craniata; Vertebrata; Euteleostomi; Mammalia; Eutheria; Euarchontoglires; Primates; Haplorrhini; Catarrhini; Hominidae; Homo`TNIK_MOUSE^TNIK_MOUSE^Q:1-1230,H:1-1323^82.4%ID^E:0^RecName: Full=Traf2 and NCK-interacting protein kinase;^Eukaryota; Metazoa; Chordata…	ENOG410XPHR^mitogen-activated protein kinase kinase kinase kinase	KEGG:hsa:23043`KO:K08840	GO:0016324^cellular_component^apical plasma membrane`GO:0005737^cellular_component^cytoplasm`GO:0005856^cellular_component^cytoskeleton`GO:0005829^cellular_component^cytosol`GO:0070062^cellular_component^extracellular exosome`GO:0098978^cellular_component^glutamatergic synapse`GO:0005654^cellular_component^nucleoplasm`GO:0005634^cellular_component^nucleus`GO:0099092^cellular_component^postsynapti…	GO:0016324^cellular_component^apical plasma membrane`GO:0005737^cellular_component^cytoplasm`GO:0005856^cellular_component^cytoskeleton`GO:0005829^cellular_component^cytosol`GO:0070062^cellular_component^extracellular exosome`GO:0098978^cellular_component^glutamatergic synapse`GO:0005654^cellular_component^nucleoplasm`GO:0005634^cellular_component^nucleus`GO:0099092^cellular_component^postsynapti…
CL1Contig249	CL1Contig249	RUFY3_HUMAN^RUFY3_HUMAN^Q:295-1698,H:1-469^93%ID^E:4.9e-237^RecName: Full=Protein RUFY3 {ECO:0000305};^Eukaryota; Metazoa; Chordata; Craniata; Vertebrata; Euteleostomi; Mammalia; Eutheria; Euarchontoglires; Primates; Haplorrhini; Catarrhini; Hominidae; Homo	CL1Contig249.p3	4330-4677[+]	NA	ENOG410XRAX^Run and fyve domain containing	KEGG:hsa:22902	GO:0030424^cellular_component^axon`GO:0030054^cellular_component^cell junction`GO:0005737^cellular_component^cytoplasm`GO:0005829^cellular_component^cytosol`GO:0030425^cellular_component^dendrite`GO:0012505^cellular_component^endomembrane system`GO:0030175^cellular_component^filopodium`GO:0030426^cellular_component^growth cone`GO:0071437^cellular_component^invadopodium`GO:0030027^cellular_compone…	NA
CL1Contig249	CL1Contig249	RUFY3_HUMAN^RUFY3_HUMAN^Q:295-1698,H:1-469^93%ID^E:4.9e-237^RecName: Full=Protein RUFY3 {ECO:0000305};^Eukaryota; Metazoa; Chordata; Craniata; Vertebrata; Euteleostomi; Mammalia; Eutheria; Euarchontoglires; Primates; Haplorrhini; Catarrhini; Hominidae; Homo	CL1Contig249.p1	295-1701[+]	RUFY3_HUMAN^RUFY3_HUMAN^Q:1-468,H:1-469^93%ID^E:5.8e-237^RecName: Full=Protein RUFY3 {ECO:0000305};^Eukaryota; Metazoa; Chordata; Craniata; Vertebrata; Euteleostomi; Mammalia; Eutheria; Euarchontoglires; Primates; Haplorrhini; Catarrhini; Hominidae; Homo`RUFY3_PONAB^RUFY3_PONAB^Q:1-468,H:1-469^92.8%ID^E:3.8e-236^RecName: Full=Protein RUFY3 {ECO:0000305};^Eukaryota; Metazoa; Chordata; Craniata; Ve…	ENOG410XRAX^Run and fyve domain containing	KEGG:hsa:22902	GO:0030424^cellular_component^axon`GO:0030054^cellular_component^cell junction`GO:0005737^cellular_component^cytoplasm`GO:0005829^cellular_component^cytosol`GO:0030425^cellular_component^dendrite`GO:0012505^cellular_component^endomembrane system`GO:0030175^cellular_component^filopodium`GO:0030426^cellular_component^growth cone`GO:0071437^cellular_component^invadopodium`GO:0030027^cellular_compone…	GO:0030424^cellular_component^axon`GO:0030054^cellular_component^cell junction`GO:0005737^cellular_component^cytoplasm`GO:0005829^cellular_component^cytosol`GO:0030425^cellular_component^dendrite`GO:0012505^cellular_component^endomembrane system`GO:0030175^cellular_component^filopodium`GO:0030426^cellular_component^growth cone`GO:0071437^cellular_component^invadopodium`GO:0030027^cellular_compone…
CL1Contig251	CL1Contig251	YETS2_HUMAN^YETS2_HUMAN^Q:5637-1441,H:1-1422^72.9%ID^E:0^RecName: Full=YEATS domain-containing protein 2 {ECO:0000305};^Eukaryota; Metazoa; Chordata; Craniata; Vertebrata; Euteleostomi; Mammalia; Eutheria; Euarchontoglires; Primates; Haplorrhini; Catarrhini; Hominidae; Homo	CL1Contig251.p1	1438-5637[-]	YETS2_HUMAN^YETS2_HUMAN^Q:1-1399,H:1-1422^72.9%ID^E:0^RecName: Full=YEATS domain-containing protein 2 {ECO:0000305};^Eukaryota; Metazoa; Chordata; Craniata; Vertebrata; Euteleostomi; Mammalia; Eutheria; Euarchontoglires; Primates; Haplorrhini; Catarrhini; Hominidae; Homo`YETS2_MOUSE^YETS2_MOUSE^Q:1-1399,H:1-1407^72.5%ID^E:0^RecName: Full=YEATS domain-containing protein 2 {ECO:0000305};^Eukaryota;…	COG5033^myeloid lymphoid or mixed-lineage leukemia (trithorax homolog, Drosophila)	KEGG:hsa:55689	GO:0005671^cellular_component^Ada2/Gcn5/Ada3 transcription activator complex`GO:0072686^cellular_component^mitotic spindle`GO:0042393^molecular_function^histone binding`GO:0140030^molecular_function^modification-dependent protein binding`GO:0017025^molecular_function^TBP-class protein binding`GO:0043966^biological_process^histone H3 acetylation`GO:0000122^biological_process^negative regulation of…	GO:0005671^cellular_component^Ada2/Gcn5/Ada3 transcription activator complex`GO:0072686^cellular_component^mitotic spindle`GO:0042393^molecular_function^histone binding`GO:0140030^molecular_function^modification-dependent protein binding`GO:0017025^molecular_function^TBP-class protein binding`GO:0043966^biological_process^histone H3 acetylation`GO:0000122^biological_process^negative regulation of…
CL1Contig253	CL1Contig253	ABCA5_HUMAN^ABCA5_HUMAN^Q:221-5167,H:4-1642^72.5%ID^E:0^RecName: Full=ATP-binding cassette sub-family A member 5;^Eukaryota; Metazoa; Chordata; Craniata; Vertebrata; Euteleostomi; Mammalia; Eutheria; Euarchontoglires; Primates; Haplorrhini; Catarrhini; Hominidae; Homo	CL1Contig253.p2	6807-7655[+]	NA	COG1131^(ABC) transporter	KEGG:hsa:23461`KO:K05648	GO:0005794^cellular_component^Golgi apparatus`GO:0000139^cellular_component^Golgi membrane`GO:0016021^cellular_component^integral component of membrane`GO:0043231^cellular_component^intracellular membrane-bounded organelle`GO:0005770^cellular_component^late endosome`GO:0031902^cellular_component^late endosome membrane`GO:0005765^cellular_component^lysosomal membrane`GO:0005764^cellular_component^…	NA
CL1Contig253	CL1Contig253	ABCA5_HUMAN^ABCA5_HUMAN^Q:221-5167,H:4-1642^72.5%ID^E:0^RecName: Full=ATP-binding cassette sub-family A member 5;^Eukaryota; Metazoa; Chordata; Craniata; Vertebrata; Euteleostomi; Mammalia; Eutheria; Euarchontoglires; Primates; Haplorrhini; Catarrhini; Hominidae; Homo	CL1Contig253.p1	209-5170[+]	ABCA5_HUMAN^ABCA5_HUMAN^Q:5-1653,H:4-1642^72.5%ID^E:0^RecName: Full=ATP-binding cassette sub-family A member 5;^Eukaryota; Metazoa; Chordata; Craniata; Vertebrata; Euteleostomi; Mammalia; Eutheria; Euarchontoglires; Primates; Haplorrhini; Catarrhini; Hominidae; Homo`ABCA5_RAT^ABCA5_RAT^Q:5-1653,H:4-1642^72.3%ID^E:0^RecName: Full=ATP-binding cassette sub-family A member 5;^Eukaryota; Metazoa; Chor…	COG1131^(ABC) transporter	KEGG:hsa:23461`KO:K05648	GO:0005794^cellular_component^Golgi apparatus`GO:0000139^cellular_component^Golgi membrane`GO:0016021^cellular_component^integral component of membrane`GO:0043231^cellular_component^intracellular membrane-bounded organelle`GO:0005770^cellular_component^late endosome`GO:0031902^cellular_component^late endosome membrane`GO:0005765^cellular_component^lysosomal membrane`GO:0005764^cellular_component^…	GO:0005794^cellular_component^Golgi apparatus`GO:0000139^cellular_component^Golgi membrane`GO:0016021^cellular_component^integral component of membrane`GO:0043231^cellular_component^intracellular membrane-bounded organelle`GO:0005770^cellular_component^late endosome`GO:0031902^cellular_component^late endosome membrane`GO:0005765^cellular_component^lysosomal membrane`GO:0005764^cellular_component^…
CL1Contig253	CL1Contig253	ABCA5_HUMAN^ABCA5_HUMAN^Q:221-5167,H:4-1642^72.5%ID^E:0^RecName: Full=ATP-binding cassette sub-family A member 5;^Eukaryota; Metazoa; Chordata; Craniata; Vertebrata; Euteleostomi; Mammalia; Eutheria; Euarchontoglires; Primates; Haplorrhini; Catarrhini; Hominidae; Homo	CL1Contig253.p9	5602-5931[+]	NA	COG1131^(ABC) transporter	KEGG:hsa:23461`KO:K05648	GO:0005794^cellular_component^Golgi apparatus`GO:0000139^cellular_component^Golgi membrane`GO:0016021^cellular_component^integral component of membrane`GO:0043231^cellular_component^intracellular membrane-bounded organelle`GO:0005770^cellular_component^late endosome`GO:0031902^cellular_component^late endosome membrane`GO:0005765^cellular_component^lysosomal membrane`GO:0005764^cellular_component^…	NA
CL1Contig257	CL1Contig257	WDFY2_HUMAN^WDFY2_HUMAN^Q:5959-5039,H:94-400^85.3%ID^E:1e-155^RecName: Full=WD repeat and FYVE domain-containing protein 2;^Eukaryota; Metazoa; Chordata; Craniata; Vertebrata; Euteleostomi; Mammalia; Eutheria; Euarchontoglires; Primates; Haplorrhini; Catarrhini; Hominidae; Homo`WDFY2_HUMAN^WDFY2_HUMAN^Q:10574-10275,H:1-100^87%ID^E:7.9e-44^RecName: Full=WD repeat and FYVE domain-containing protein…	CL1Contig257.p1	5036-5992[-]	WDFY2_HUMAN^WDFY2_HUMAN^Q:12-318,H:94-400^85.3%ID^E:9e-157^RecName: Full=WD repeat and FYVE domain-containing protein 2;^Eukaryota; Metazoa; Chordata; Craniata; Vertebrata; Euteleostomi; Mammalia; Eutheria; Euarchontoglires; Primates; Haplorrhini; Catarrhini; Hominidae; Homo`WDFY2_MOUSE^WDFY2_MOUSE^Q:12-318,H:94-400^84.4%ID^E:7.6e-156^RecName: Full=WD repeat and FYVE domain-containing protein 2;^…	COG2319^wd repeat	KEGG:hsa:115825`KO:K23532	GO:0005769^cellular_component^early endosome`GO:0031982^cellular_component^vesicle`GO:0046872^molecular_function^metal ion binding`GO:0045600^biological_process^positive regulation of fat cell differentiation`GO:0001934^biological_process^positive regulation of protein phosphorylation	GO:0005769^cellular_component^early endosome`GO:0031982^cellular_component^vesicle`GO:0046872^molecular_function^metal ion binding`GO:0045600^biological_process^positive regulation of fat cell differentiation`GO:0001934^biological_process^positive regulation of protein phosphorylation
CL1Contig257	CL1Contig257	WDFY2_HUMAN^WDFY2_HUMAN^Q:5959-5039,H:94-400^85.3%ID^E:1e-155^RecName: Full=WD repeat and FYVE domain-containing protein 2;^Eukaryota; Metazoa; Chordata; Craniata; Vertebrata; Euteleostomi; Mammalia; Eutheria; Euarchontoglires; Primates; Haplorrhini; Catarrhini; Hominidae; Homo`WDFY2_HUMAN^WDFY2_HUMAN^Q:10574-10275,H:1-100^87%ID^E:7.9e-44^RecName: Full=WD repeat and FYVE domain-containing protein…	CL1Contig257.p9	1104-1406[-]	NA	COG2319^wd repeat	KEGG:hsa:115825`KO:K23532	GO:0005769^cellular_component^early endosome`GO:0031982^cellular_component^vesicle`GO:0046872^molecular_function^metal ion binding`GO:0045600^biological_process^positive regulation of fat cell differentiation`GO:0001934^biological_process^positive regulation of protein phosphorylation	NA
CL1Contig257	CL1Contig257	WDFY2_HUMAN^WDFY2_HUMAN^Q:5959-5039,H:94-400^85.3%ID^E:1e-155^RecName: Full=WD repeat and FYVE domain-containing protein 2;^Eukaryota; Metazoa; Chordata; Craniata; Vertebrata; Euteleostomi; Mammalia; Eutheria; Euarchontoglires; Primates; Haplorrhini; Catarrhini; Hominidae; Homo`WDFY2_HUMAN^WDFY2_HUMAN^Q:10574-10275,H:1-100^87%ID^E:7.9e-44^RecName: Full=WD repeat and FYVE domain-containing protein…	CL1Contig257.p6	2847-3161[-]	NA	COG2319^wd repeat	KEGG:hsa:115825`KO:K23532	GO:0005769^cellular_component^early endosome`GO:0031982^cellular_component^vesicle`GO:0046872^molecular_function^metal ion binding`GO:0045600^biological_process^positive regulation of fat cell differentiation`GO:0001934^biological_process^positive regulation of protein phosphorylation	NA
CL1Contig257	CL1Contig257	WDFY2_HUMAN^WDFY2_HUMAN^Q:5959-5039,H:94-400^85.3%ID^E:1e-155^RecName: Full=WD repeat and FYVE domain-containing protein 2;^Eukaryota; Metazoa; Chordata; Craniata; Vertebrata; Euteleostomi; Mammalia; Eutheria; Euarchontoglires; Primates; Haplorrhini; Catarrhini; Hominidae; Homo`WDFY2_HUMAN^WDFY2_HUMAN^Q:10574-10275,H:1-100^87%ID^E:7.9e-44^RecName: Full=WD repeat and FYVE domain-containing protein…	CL1Contig257.p2	10084-10686[+]	NA	COG2319^wd repeat	KEGG:hsa:115825`KO:K23532	GO:0005769^cellular_component^early endosome`GO:0031982^cellular_component^vesicle`GO:0046872^molecular_function^metal ion binding`GO:0045600^biological_process^positive regulation of fat cell differentiation`GO:0001934^biological_process^positive regulation of protein phosphorylation	NA
CL1Contig258	CL1Contig258	PRS10_BOVIN^PRS10_BOVIN^Q:686-829,H:87-134^97.9%ID^E:2.4e-20^RecName: Full=26S proteasome regulatory subunit 10B;^Eukaryota; Metazoa; Chordata; Craniata; Vertebrata; Euteleostomi; Mammalia; Eutheria; Laurasiatheria; Artiodactyla; Ruminantia; Pecora; Bovidae; Bovinae; Bos	NA	NA	NA	COG1222^26S protease regulatory subunit	KEGG:bta:518637`KO:K03064	GO:0031597^cellular_component^cytosolic proteasome complex`GO:0005634^cellular_component^nucleus`GO:0022624^cellular_component^proteasome accessory complex`GO:0008540^cellular_component^proteasome regulatory particle, base subcomplex`GO:0005524^molecular_function^ATP binding`GO:0016887^molecular_function^ATPase activity`GO:0045899^biological_process^positive regulation of RNA polymerase II transc…	NA
CL1Contig266	CL1Contig266	GNAQ_MOUSE^GNAQ_MOUSE^Q:3034-1958,H:1-359^96.9%ID^E:3.1e-199^RecName: Full=Guanine nucleotide-binding protein G(q) subunit alpha;^Eukaryota; Metazoa; Chordata; Craniata; Vertebrata; Euteleostomi; Mammalia; Eutheria; Euarchontoglires; Glires; Rodentia; Myomorpha; Muroidea; Muridae; Murinae; Mus; Mus	CL1Contig266.p1	1955-3034[-]	GNAQ_MOUSE^GNAQ_MOUSE^Q:1-359,H:1-359^96.9%ID^E:2.2e-199^RecName: Full=Guanine nucleotide-binding protein G(q) subunit alpha;^Eukaryota; Metazoa; Chordata; Craniata; Vertebrata; Euteleostomi; Mammalia; Eutheria; Euarchontoglires; Glires; Rodentia; Myomorpha; Muroidea; Muridae; Murinae; Mus; Mus`GNAQ_CANLF^GNAQ_CANLF^Q:1-359,H:1-359^96.9%ID^E:2.8e-199^RecName: Full=Guanine nucleotide-binding prote…	ENOG410XNVQ^Guanine nucleotide binding protein (G protein) alpha	KEGG:mmu:14682`KO:K04634	GO:0005901^cellular_component^caveola`GO:0044297^cellular_component^cell body`GO:0005829^cellular_component^cytosol`GO:0030425^cellular_component^dendrite`GO:0005794^cellular_component^Golgi apparatus`GO:0005834^cellular_component^heterotrimeric G-protein complex`GO:0016020^cellular_component^membrane`GO:0031965^cellular_component^nuclear membrane`GO:0005886^cellular_component^plasma membrane`GO:…	GO:0005901^cellular_component^caveola`GO:0044297^cellular_component^cell body`GO:0005829^cellular_component^cytosol`GO:0030425^cellular_component^dendrite`GO:0005794^cellular_component^Golgi apparatus`GO:0005834^cellular_component^heterotrimeric G-protein complex`GO:0016020^cellular_component^membrane`GO:0031965^cellular_component^nuclear membrane`GO:0005886^cellular_component^plasma membrane`GO:…
CL1Contig271	CL1Contig271	POK11_HUMAN^POK11_HUMAN^Q:998-3,H:260-582^38.7%ID^E:2.1e-50^RecName: Full=Endogenous retrovirus group K member 11 Pol protein;^Eukaryota; Metazoa; Chordata; Craniata; Vertebrata; Euteleostomi; Mammalia; Eutheria; Euarchontoglires; Primates; Haplorrhini; Catarrhini; Hominidae; Homo	NA	NA	NA	NA	NA	GO:0003677^molecular_function^DNA binding`GO:0035613^molecular_function^RNA stem-loop binding`GO:0003964^molecular_function^RNA-directed DNA polymerase activity`GO:0004523^molecular_function^RNA-DNA hybrid ribonuclease activity`GO:0008270^molecular_function^zinc ion binding`GO:0015074^biological_process^DNA integration`GO:0006310^biological_process^DNA recombination	NA
CL1Contig272	CL1Contig272	POL_JSRV^POL_JSRV^Q:20-853,H:1264-1535^26.6%ID^E:5.4e-12^RecName: Full=Gag-Pro-Pol polyprotein;^Viruses; Ortervirales; Retroviridae; Orthoretrovirinae; Betaretrovirus	NA	NA	NA	NA	KEGG:vg:1490020	GO:0019013^cellular_component^viral nucleocapsid`GO:0004190^molecular_function^aspartic-type endopeptidase activity`GO:0003677^molecular_function^DNA binding`GO:0003887^molecular_function^DNA-directed DNA polymerase activity`GO:0004170^molecular_function^dUTP diphosphatase activity`GO:0003723^molecular_function^RNA binding`GO:0003964^molecular_function^RNA-directed DNA polymerase activity`GO:0004…	NA
CL1Contig275	CL1Contig275	SNPC3_BOVIN^SNPC3_BOVIN^Q:1107-118,H:83-412^79.7%ID^E:3.5e-164^RecName: Full=snRNA-activating protein complex subunit 3;^Eukaryota; Metazoa; Chordata; Craniata; Vertebrata; Euteleostomi; Mammalia; Eutheria; Laurasiatheria; Artiodactyla; Ruminantia; Pecora; Bovidae; Bovinae; Bos	CL1Contig275.p1	115-1278[-]	SNPC3_BOVIN^SNPC3_BOVIN^Q:58-387,H:83-412^79.7%ID^E:7.1e-164^RecName: Full=snRNA-activating protein complex subunit 3;^Eukaryota; Metazoa; Chordata; Craniata; Vertebrata; Euteleostomi; Mammalia; Eutheria; Laurasiatheria; Artiodactyla; Ruminantia; Pecora; Bovidae; Bovinae; Bos`SNPC3_MACFA^SNPC3_MACFA^Q:56-387,H:81-412^79.5%ID^E:4.6e-163^RecName: Full=snRNA-activating protein complex subunit 3;^Euk…	NA	NA	GO:0005634^cellular_component^nucleus`GO:0003677^molecular_function^DNA binding	GO:0005634^cellular_component^nucleus`GO:0003677^molecular_function^DNA binding
CL1Contig279	CL1Contig279	CEP63_CHICK^CEP63_CHICK^Q:2502-376,H:1-711^60.3%ID^E:6e-194^RecName: Full=Centrosomal protein of 63 kDa;^Eukaryota; Metazoa; Chordata; Craniata; Vertebrata; Euteleostomi; Archelosauria; Archosauria; Dinosauria; Saurischia; Theropoda; Coelurosauria; Aves; Neognathae; Galloanserae; Galliformes; Phasianidae; Phasianinae; Gallus	CL1Contig279.p1	373-2502[-]	CEP63_CHICK^CEP63_CHICK^Q:1-709,H:1-711^60.3%ID^E:9.2e-194^RecName: Full=Centrosomal protein of 63 kDa;^Eukaryota; Metazoa; Chordata; Craniata; Vertebrata; Euteleostomi; Archelosauria; Archosauria; Dinosauria; Saurischia; Theropoda; Coelurosauria; Aves; Neognathae; Galloanserae; Galliformes; Phasianidae; Phasianinae; Gallus`CEP63_MACFA^CEP63_MACFA^Q:1-705,H:1-699^48.5%ID^E:8.7e-144^RecName: Full=…	ENOG4111HAY^Centrosomal protein 63kDa	NA	GO:0005814^cellular_component^centriole`GO:0005813^cellular_component^centrosome`GO:0005737^cellular_component^cytoplasm`GO:0000922^cellular_component^spindle pole`GO:0051301^biological_process^cell division`GO:0007099^biological_process^centriole replication`GO:0098535^biological_process^de novo centriole assembly involved in multi-ciliated epithelial cell differentiation`GO:0000077^biological_p…	GO:0005814^cellular_component^centriole`GO:0005813^cellular_component^centrosome`GO:0005737^cellular_component^cytoplasm`GO:0000922^cellular_component^spindle pole`GO:0051301^biological_process^cell division`GO:0007099^biological_process^centriole replication`GO:0098535^biological_process^de novo centriole assembly involved in multi-ciliated epithelial cell differentiation`GO:0000077^biological_p…
CL1Contig286	CL1Contig286	POL_MMTVC^POL_MMTVC^Q:2031-3506,H:668-1171^35.5%ID^E:6.2e-83^RecName: Full=Gag-Pro-Pol polyprotein;^Viruses; Ortervirales; Retroviridae; Orthoretrovirinae; Betaretrovirus`POL_MMTVC^POL_MMTVC^Q:4495-4911,H:1486-1624^51.1%ID^E:6.7e-37^RecName: Full=Gag-Pro-Pol polyprotein;^Viruses; Ortervirales; Retroviridae; Orthoretrovirinae; Betaretrovirus`POL_MMTVC^POL_MMTVC^Q:3629-5185,H:1205-1706^29.4%ID^E:1.…	CL1Contig286.p1	157-1875[+]	NA	NA	NA	GO:0019013^cellular_component^viral nucleocapsid`GO:0004190^molecular_function^aspartic-type endopeptidase activity`GO:0003677^molecular_function^DNA binding`GO:0003887^molecular_function^DNA-directed DNA polymerase activity`GO:0004170^molecular_function^dUTP diphosphatase activity`GO:0000166^molecular_function^nucleotide binding`GO:0003723^molecular_function^RNA binding`GO:0003964^molecular_func…	NA
CL1Contig286	CL1Contig286	POL_MMTVC^POL_MMTVC^Q:2031-3506,H:668-1171^35.5%ID^E:6.2e-83^RecName: Full=Gag-Pro-Pol polyprotein;^Viruses; Ortervirales; Retroviridae; Orthoretrovirinae; Betaretrovirus`POL_MMTVC^POL_MMTVC^Q:4495-4911,H:1486-1624^51.1%ID^E:6.7e-37^RecName: Full=Gag-Pro-Pol polyprotein;^Viruses; Ortervirales; Retroviridae; Orthoretrovirinae; Betaretrovirus`POL_MMTVC^POL_MMTVC^Q:3629-5185,H:1205-1706^29.4%ID^E:1.…	CL1Contig286.p3	1965-2579[+]	POK9_HUMAN^POK9_HUMAN^Q:23-199,H:702-887^28.8%ID^E:2.5e-19^RecName: Full=Endogenous retrovirus group K member 9 Pol protein;^Eukaryota; Metazoa; Chordata; Craniata; Vertebrata; Euteleostomi; Mammalia; Eutheria; Euarchontoglires; Primates; Haplorrhini; Catarrhini; Hominidae; Homo`VPK25_HUMAN^VPK25_HUMAN^Q:88-199,H:1-108^38.4%ID^E:1.8e-17^RecName: Full=Endogenous retrovirus group K member 25 Pro pr…	NA	NA	GO:0019013^cellular_component^viral nucleocapsid`GO:0004190^molecular_function^aspartic-type endopeptidase activity`GO:0003677^molecular_function^DNA binding`GO:0003887^molecular_function^DNA-directed DNA polymerase activity`GO:0004170^molecular_function^dUTP diphosphatase activity`GO:0000166^molecular_function^nucleotide binding`GO:0003723^molecular_function^RNA binding`GO:0003964^molecular_func…	GO:0005886^cellular_component^plasma membrane`GO:0004190^molecular_function^aspartic-type endopeptidase activity`GO:0003887^molecular_function^DNA-directed DNA polymerase activity`GO:0003723^molecular_function^RNA binding`GO:0003964^molecular_function^RNA-directed DNA polymerase activity`GO:0004523^molecular_function^RNA-DNA hybrid ribonuclease activity`GO:0005198^molecular_function^structural mo…
CL1Contig286	CL1Contig286	POL_MMTVC^POL_MMTVC^Q:2031-3506,H:668-1171^35.5%ID^E:6.2e-83^RecName: Full=Gag-Pro-Pol polyprotein;^Viruses; Ortervirales; Retroviridae; Orthoretrovirinae; Betaretrovirus`POL_MMTVC^POL_MMTVC^Q:4495-4911,H:1486-1624^51.1%ID^E:6.7e-37^RecName: Full=Gag-Pro-Pol polyprotein;^Viruses; Ortervirales; Retroviridae; Orthoretrovirinae; Betaretrovirus`POL_MMTVC^POL_MMTVC^Q:3629-5185,H:1205-1706^29.4%ID^E:1.…	CL1Contig286.p2	3569-4489[+]	POL_MMTVB^POL_MMTVB^Q:21-301,H:1205-1475^35.9%ID^E:2.4e-34^RecName: Full=Gag-Pro-Pol polyprotein;^Viruses; Ortervirales; Retroviridae; Orthoretrovirinae; Betaretrovirus`POL_SMRVH^POL_SMRVH^Q:16-300,H:1351-1627^33.8%ID^E:2e-28^RecName: Full=Gag-Pro-Pol polyprotein;^Viruses; Ortervirales; Retroviridae; Orthoretrovirinae; Betaretrovirus	NA	NA	GO:0019013^cellular_component^viral nucleocapsid`GO:0004190^molecular_function^aspartic-type endopeptidase activity`GO:0003677^molecular_function^DNA binding`GO:0003887^molecular_function^DNA-directed DNA polymerase activity`GO:0004170^molecular_function^dUTP diphosphatase activity`GO:0000166^molecular_function^nucleotide binding`GO:0003723^molecular_function^RNA binding`GO:0003964^molecular_func…	GO:0019013^cellular_component^viral nucleocapsid`GO:0004190^molecular_function^aspartic-type endopeptidase activity`GO:0003677^molecular_function^DNA binding`GO:0003887^molecular_function^DNA-directed DNA polymerase activity`GO:0004170^molecular_function^dUTP diphosphatase activity`GO:0003723^molecular_function^RNA binding`GO:0003964^molecular_function^RNA-directed DNA polymerase activity`GO:0004…
CL1Contig286	CL1Contig286	POL_MMTVC^POL_MMTVC^Q:2031-3506,H:668-1171^35.5%ID^E:6.2e-83^RecName: Full=Gag-Pro-Pol polyprotein;^Viruses; Ortervirales; Retroviridae; Orthoretrovirinae; Betaretrovirus`POL_MMTVC^POL_MMTVC^Q:4495-4911,H:1486-1624^51.1%ID^E:6.7e-37^RecName: Full=Gag-Pro-Pol polyprotein;^Viruses; Ortervirales; Retroviridae; Orthoretrovirinae; Betaretrovirus`POL_MMTVC^POL_MMTVC^Q:3629-5185,H:1205-1706^29.4%ID^E:1.…	CL1Contig286.p7	4964-5281[+]	NA	NA	NA	GO:0019013^cellular_component^viral nucleocapsid`GO:0004190^molecular_function^aspartic-type endopeptidase activity`GO:0003677^molecular_function^DNA binding`GO:0003887^molecular_function^DNA-directed DNA polymerase activity`GO:0004170^molecular_function^dUTP diphosphatase activity`GO:0000166^molecular_function^nucleotide binding`GO:0003723^molecular_function^RNA binding`GO:0003964^molecular_func…	NA
CL1Contig286	CL1Contig286	POL_MMTVC^POL_MMTVC^Q:2031-3506,H:668-1171^35.5%ID^E:6.2e-83^RecName: Full=Gag-Pro-Pol polyprotein;^Viruses; Ortervirales; Retroviridae; Orthoretrovirinae; Betaretrovirus`POL_MMTVC^POL_MMTVC^Q:4495-4911,H:1486-1624^51.1%ID^E:6.7e-37^RecName: Full=Gag-Pro-Pol polyprotein;^Viruses; Ortervirales; Retroviridae; Orthoretrovirinae; Betaretrovirus`POL_MMTVC^POL_MMTVC^Q:3629-5185,H:1205-1706^29.4%ID^E:1.…	CL1Contig286.p4	3033-3428[+]	POL_IPHA^POL_IPHA^Q:1-131,H:149-280^40.2%ID^E:2.3e-18^RecName: Full=Intracisternal A-particle Pol-related polyprotein;^Viruses; Ortervirales; Retroviridae; Intracisternal A-particles`POL_RSVP^POL_RSVP^Q:1-129,H:858-986^33.3%ID^E:8.6e-13^RecName: Full=Gag-Pol polyprotein;^Viruses; Ortervirales; Retroviridae; Orthoretrovirinae; Alpharetrovirus`POL_ALV^POL_ALV^Q:1-129,H:150-278^32.6%ID^E:1.9e-12^Rec…	NA	NA	GO:0019013^cellular_component^viral nucleocapsid`GO:0004190^molecular_function^aspartic-type endopeptidase activity`GO:0003677^molecular_function^DNA binding`GO:0003887^molecular_function^DNA-directed DNA polymerase activity`GO:0004170^molecular_function^dUTP diphosphatase activity`GO:0000166^molecular_function^nucleotide binding`GO:0003723^molecular_function^RNA binding`GO:0003964^molecular_func…	GO:0003677^molecular_function^DNA binding`GO:0003887^molecular_function^DNA-directed DNA polymerase activity`GO:0003964^molecular_function^RNA-directed DNA polymerase activity`GO:0004523^molecular_function^RNA-DNA hybrid ribonuclease activity`GO:0008270^molecular_function^zinc ion binding`GO:0015074^biological_process^DNA integration`GO:0006310^biological_process^DNA recombination`GO:0075713^biol…
CL1Contig287	CL1Contig287	POK11_HUMAN^POK11_HUMAN^Q:3161-2148,H:12-350^46%ID^E:2.9e-81^RecName: Full=Endogenous retrovirus group K member 11 Pol protein;^Eukaryota; Metazoa; Chordata; Craniata; Vertebrata; Euteleostomi; Mammalia; Eutheria; Euarchontoglires; Primates; Haplorrhini; Catarrhini; Hominidae; Homo`POK11_HUMAN^POK11_HUMAN^Q:2106-559,H:358-867^28%ID^E:3.1e-38^RecName: Full=Endogenous retrovirus group K member 11 P…	CL1Contig287.p1	1246-2166[-]	POK18_HUMAN^POK18_HUMAN^Q:21-296,H:358-621^33.7%ID^E:4.3e-31^RecName: Full=Endogenous retrovirus group K member 18 Pol protein;^Eukaryota; Metazoa; Chordata; Craniata; Vertebrata; Euteleostomi; Mammalia; Eutheria; Euarchontoglires; Primates; Haplorrhini; Catarrhini; Hominidae; Homo`POK19_HUMAN^POK19_HUMAN^Q:21-296,H:361-624^33.6%ID^E:7.3e-31^RecName: Full=Endogenous retrovirus group K member 19 P…	NA	NA	GO:0003677^molecular_function^DNA binding`GO:0035613^molecular_function^RNA stem-loop binding`GO:0003964^molecular_function^RNA-directed DNA polymerase activity`GO:0004523^molecular_function^RNA-DNA hybrid ribonuclease activity`GO:0008270^molecular_function^zinc ion binding`GO:0015074^biological_process^DNA integration`GO:0006310^biological_process^DNA recombination	GO:0003677^molecular_function^DNA binding`GO:0035613^molecular_function^RNA stem-loop binding`GO:0003964^molecular_function^RNA-directed DNA polymerase activity`GO:0004523^molecular_function^RNA-DNA hybrid ribonuclease activity`GO:0008270^molecular_function^zinc ion binding`GO:0015074^biological_process^DNA integration
CL1Contig287	CL1Contig287	POK11_HUMAN^POK11_HUMAN^Q:3161-2148,H:12-350^46%ID^E:2.9e-81^RecName: Full=Endogenous retrovirus group K member 11 Pol protein;^Eukaryota; Metazoa; Chordata; Craniata; Vertebrata; Euteleostomi; Mammalia; Eutheria; Euarchontoglires; Primates; Haplorrhini; Catarrhini; Hominidae; Homo`POK11_HUMAN^POK11_HUMAN^Q:2106-559,H:358-867^28%ID^E:3.1e-38^RecName: Full=Endogenous retrovirus group K member 11 P…	CL1Contig287.p2	3155-3769[-]	POK9_HUMAN^POK9_HUMAN^Q:23-199,H:702-887^28.8%ID^E:2.5e-19^RecName: Full=Endogenous retrovirus group K member 9 Pol protein;^Eukaryota; Metazoa; Chordata; Craniata; Vertebrata; Euteleostomi; Mammalia; Eutheria; Euarchontoglires; Primates; Haplorrhini; Catarrhini; Hominidae; Homo`VPK25_HUMAN^VPK25_HUMAN^Q:88-199,H:1-108^38.4%ID^E:1.8e-17^RecName: Full=Endogenous retrovirus group K member 25 Pro pr…	NA	NA	GO:0003677^molecular_function^DNA binding`GO:0035613^molecular_function^RNA stem-loop binding`GO:0003964^molecular_function^RNA-directed DNA polymerase activity`GO:0004523^molecular_function^RNA-DNA hybrid ribonuclease activity`GO:0008270^molecular_function^zinc ion binding`GO:0015074^biological_process^DNA integration`GO:0006310^biological_process^DNA recombination	GO:0005886^cellular_component^plasma membrane`GO:0004190^molecular_function^aspartic-type endopeptidase activity`GO:0003887^molecular_function^DNA-directed DNA polymerase activity`GO:0003723^molecular_function^RNA binding`GO:0003964^molecular_function^RNA-directed DNA polymerase activity`GO:0004523^molecular_function^RNA-DNA hybrid ribonuclease activity`GO:0005198^molecular_function^structural mo…
CL1Contig287	CL1Contig287	POK11_HUMAN^POK11_HUMAN^Q:3161-2148,H:12-350^46%ID^E:2.9e-81^RecName: Full=Endogenous retrovirus group K member 11 Pol protein;^Eukaryota; Metazoa; Chordata; Craniata; Vertebrata; Euteleostomi; Mammalia; Eutheria; Euarchontoglires; Primates; Haplorrhini; Catarrhini; Hominidae; Homo`POK11_HUMAN^POK11_HUMAN^Q:2106-559,H:358-867^28%ID^E:3.1e-38^RecName: Full=Endogenous retrovirus group K member 11 P…	CL1Contig287.p3	2307-2702[-]	POL_IPHA^POL_IPHA^Q:1-131,H:149-280^40.2%ID^E:2.3e-18^RecName: Full=Intracisternal A-particle Pol-related polyprotein;^Viruses; Ortervirales; Retroviridae; Intracisternal A-particles`POL_RSVP^POL_RSVP^Q:1-129,H:858-986^33.3%ID^E:8.6e-13^RecName: Full=Gag-Pol polyprotein;^Viruses; Ortervirales; Retroviridae; Orthoretrovirinae; Alpharetrovirus`POL_ALV^POL_ALV^Q:1-129,H:150-278^32.6%ID^E:1.9e-12^Rec…	NA	NA	GO:0003677^molecular_function^DNA binding`GO:0035613^molecular_function^RNA stem-loop binding`GO:0003964^molecular_function^RNA-directed DNA polymerase activity`GO:0004523^molecular_function^RNA-DNA hybrid ribonuclease activity`GO:0008270^molecular_function^zinc ion binding`GO:0015074^biological_process^DNA integration`GO:0006310^biological_process^DNA recombination	GO:0003677^molecular_function^DNA binding`GO:0003887^molecular_function^DNA-directed DNA polymerase activity`GO:0003964^molecular_function^RNA-directed DNA polymerase activity`GO:0004523^molecular_function^RNA-DNA hybrid ribonuclease activity`GO:0008270^molecular_function^zinc ion binding`GO:0015074^biological_process^DNA integration`GO:0006310^biological_process^DNA recombination`GO:0075713^biol…
CL1Contig291	CL1Contig291	RASA1_RAT^RASA1_RAT^Q:2863-125,H:125-1038^93.4%ID^E:0^RecName: Full=Ras GTPase-activating protein 1;^Eukaryota; Metazoa; Chordata; Craniata; Vertebrata; Euteleostomi; Mammalia; Eutheria; Euarchontoglires; Glires; Rodentia; Myomorpha; Muroidea; Muridae; Murinae; Rattus	CL1Contig291.p1	122-3001[-]	RASA1_RAT^RASA1_RAT^Q:47-959,H:125-1038^93.4%ID^E:0^RecName: Full=Ras GTPase-activating protein 1;^Eukaryota; Metazoa; Chordata; Craniata; Vertebrata; Euteleostomi; Mammalia; Eutheria; Euarchontoglires; Glires; Rodentia; Myomorpha; Muroidea; Muridae; Murinae; Rattus`RASA1_HUMAN^RASA1_HUMAN^Q:47-959,H:134-1047^92.9%ID^E:0^RecName: Full=Ras GTPase-activating protein 1;^Eukaryota; Metazoa; Chordata;…	ENOG410XPU1^GTPase Activating protein	KEGG:rno:25676`KO:K04352	GO:0005829^cellular_component^cytosol`GO:0016020^cellular_component^membrane`GO:0031965^cellular_component^nuclear membrane`GO:0005886^cellular_component^plasma membrane`GO:0001726^cellular_component^ruffle`GO:0005096^molecular_function^GTPase activator activity`GO:0051020^molecular_function^GTPase binding`GO:0044325^molecular_function^ion channel binding`GO:0019900^molecular_function^kinase bind…	GO:0005829^cellular_component^cytosol`GO:0016020^cellular_component^membrane`GO:0031965^cellular_component^nuclear membrane`GO:0005886^cellular_component^plasma membrane`GO:0001726^cellular_component^ruffle`GO:0005096^molecular_function^GTPase activator activity`GO:0051020^molecular_function^GTPase binding`GO:0044325^molecular_function^ion channel binding`GO:0019900^molecular_function^kinase bind…
CL1Contig292	CL1Contig292	RASA1_RAT^RASA1_RAT^Q:2880-205,H:1-912^84.4%ID^E:0^RecName: Full=Ras GTPase-activating protein 1;^Eukaryota; Metazoa; Chordata; Craniata; Vertebrata; Euteleostomi; Mammalia; Eutheria; Euarchontoglires; Glires; Rodentia; Myomorpha; Muroidea; Muridae; Murinae; Rattus	CL1Contig292.p1	148-2880[-]	RASA1_RAT^RASA1_RAT^Q:1-892,H:1-912^84.4%ID^E:0^RecName: Full=Ras GTPase-activating protein 1;^Eukaryota; Metazoa; Chordata; Craniata; Vertebrata; Euteleostomi; Mammalia; Eutheria; Euarchontoglires; Glires; Rodentia; Myomorpha; Muroidea; Muridae; Murinae; Rattus`RASA1_HUMAN^RASA1_HUMAN^Q:1-892,H:1-921^83.3%ID^E:0^RecName: Full=Ras GTPase-activating protein 1;^Eukaryota; Metazoa; Chordata; Craniat…	ENOG410XPU1^GTPase Activating protein	KEGG:rno:25676`KO:K04352	GO:0005829^cellular_component^cytosol`GO:0016020^cellular_component^membrane`GO:0031965^cellular_component^nuclear membrane`GO:0005886^cellular_component^plasma membrane`GO:0001726^cellular_component^ruffle`GO:0005096^molecular_function^GTPase activator activity`GO:0051020^molecular_function^GTPase binding`GO:0044325^molecular_function^ion channel binding`GO:0019900^molecular_function^kinase bind…	GO:0005829^cellular_component^cytosol`GO:0016020^cellular_component^membrane`GO:0031965^cellular_component^nuclear membrane`GO:0005886^cellular_component^plasma membrane`GO:0001726^cellular_component^ruffle`GO:0005096^molecular_function^GTPase activator activity`GO:0051020^molecular_function^GTPase binding`GO:0044325^molecular_function^ion channel binding`GO:0019900^molecular_function^kinase bind…
CL1Contig293	CL1Contig293	RASA1_RAT^RASA1_RAT^Q:245-2947,H:137-1038^94.5%ID^E:0^RecName: Full=Ras GTPase-activating protein 1;^Eukaryota; Metazoa; Chordata; Craniata; Vertebrata; Euteleostomi; Mammalia; Eutheria; Euarchontoglires; Glires; Rodentia; Myomorpha; Muroidea; Muridae; Murinae; Rattus	CL1Contig293.p1	104-2950[+]	RASA1_RAT^RASA1_RAT^Q:48-948,H:137-1038^94.5%ID^E:0^RecName: Full=Ras GTPase-activating protein 1;^Eukaryota; Metazoa; Chordata; Craniata; Vertebrata; Euteleostomi; Mammalia; Eutheria; Euarchontoglires; Glires; Rodentia; Myomorpha; Muroidea; Muridae; Murinae; Rattus`RASA1_HUMAN^RASA1_HUMAN^Q:48-948,H:146-1047^93.9%ID^E:0^RecName: Full=Ras GTPase-activating protein 1;^Eukaryota; Metazoa; Chordata;…	ENOG410XPU1^GTPase Activating protein	KEGG:rno:25676`KO:K04352	GO:0005829^cellular_component^cytosol`GO:0016020^cellular_component^membrane`GO:0031965^cellular_component^nuclear membrane`GO:0005886^cellular_component^plasma membrane`GO:0001726^cellular_component^ruffle`GO:0005096^molecular_function^GTPase activator activity`GO:0051020^molecular_function^GTPase binding`GO:0044325^molecular_function^ion channel binding`GO:0019900^molecular_function^kinase bind…	GO:0005829^cellular_component^cytosol`GO:0016020^cellular_component^membrane`GO:0031965^cellular_component^nuclear membrane`GO:0005886^cellular_component^plasma membrane`GO:0001726^cellular_component^ruffle`GO:0005096^molecular_function^GTPase activator activity`GO:0051020^molecular_function^GTPase binding`GO:0044325^molecular_function^ion channel binding`GO:0019900^molecular_function^kinase bind…
CL1Contig295	CL1Contig295	POL_SRV2^POL_SRV2^Q:407-9,H:1123-1256^38.1%ID^E:4.1e-18^RecName: Full=Gag-Pro-Pol polyprotein;^Viruses; Ortervirales; Retroviridae; Orthoretrovirinae; Betaretrovirus	NA	NA	NA	NA	NA	GO:0019013^cellular_component^viral nucleocapsid`GO:0004190^molecular_function^aspartic-type endopeptidase activity`GO:0003677^molecular_function^DNA binding`GO:0003887^molecular_function^DNA-directed DNA polymerase activity`GO:0004170^molecular_function^dUTP diphosphatase activity`GO:0003723^molecular_function^RNA binding`GO:0003964^molecular_function^RNA-directed DNA polymerase activity`GO:0004…	NA
CL1Contig297	CL1Contig297	MP2K5_HUMAN^MP2K5_HUMAN^Q:2100-763,H:1-447^91.7%ID^E:2.8e-238^RecName: Full=Dual specificity mitogen-activated protein kinase kinase 5;^Eukaryota; Metazoa; Chordata; Craniata; Vertebrata; Euteleostomi; Mammalia; Eutheria; Euarchontoglires; Primates; Haplorrhini; Catarrhini; Hominidae; Homo	CL1Contig297.p1	757-2100[-]	MP2K5_HUMAN^MP2K5_HUMAN^Q:1-446,H:1-447^91.7%ID^E:1.7e-238^RecName: Full=Dual specificity mitogen-activated protein kinase kinase 5;^Eukaryota; Metazoa; Chordata; Craniata; Vertebrata; Euteleostomi; Mammalia; Eutheria; Euarchontoglires; Primates; Haplorrhini; Catarrhini; Hominidae; Homo`MP2K5_RAT^MP2K5_RAT^Q:1-446,H:1-447^91.1%ID^E:7.2e-237^RecName: Full=Dual specificity mitogen-activated protein…	ENOG410XQ5A^mitogen-activated protein kinase kinase	KEGG:hsa:5607`KO:K04463	GO:0005737^cellular_component^cytoplasm`GO:0005829^cellular_component^cytosol`GO:0005634^cellular_component^nucleus`GO:0005819^cellular_component^spindle`GO:0005524^molecular_function^ATP binding`GO:0004708^molecular_function^MAP kinase kinase activity`GO:0046872^molecular_function^metal ion binding`GO:0004672^molecular_function^protein kinase activity`GO:0004674^molecular_function^protein serine…	GO:0005737^cellular_component^cytoplasm`GO:0005829^cellular_component^cytosol`GO:0005634^cellular_component^nucleus`GO:0005819^cellular_component^spindle`GO:0005524^molecular_function^ATP binding`GO:0004708^molecular_function^MAP kinase kinase activity`GO:0046872^molecular_function^metal ion binding`GO:0004672^molecular_function^protein kinase activity`GO:0004674^molecular_function^protein serine…
CL1Contig301	CL1Contig301	ETS2_CHICK^ETS2_CHICK^Q:342-1778,H:1-479^92.7%ID^E:2e-259^RecName: Full=Protein C-ets-2;^Eukaryota; Metazoa; Chordata; Craniata; Vertebrata; Euteleostomi; Archelosauria; Archosauria; Dinosauria; Saurischia; Theropoda; Coelurosauria; Aves; Neognathae; Galloanserae; Galliformes; Phasianidae; Phasianinae; Gallus	CL1Contig301.p1	3-1781[+]	ETS2_CHICK^ETS2_CHICK^Q:114-592,H:1-479^92.7%ID^E:2.8e-260^RecName: Full=Protein C-ets-2;^Eukaryota; Metazoa; Chordata; Craniata; Vertebrata; Euteleostomi; Archelosauria; Archosauria; Dinosauria; Saurischia; Theropoda; Coelurosauria; Aves; Neognathae; Galloanserae; Galliformes; Phasianidae; Phasianinae; Gallus`ETS2_HUMAN^ETS2_HUMAN^Q:114-592,H:1-469^74.9%ID^E:9e-211^RecName: Full=Protein C-ets-2;…	ENOG410Z0ZF^ets variant	KEGG:gga:396250`KO:K21932	GO:0005829^cellular_component^cytosol`GO:0042025^cellular_component^host cell nucleus`GO:0005654^cellular_component^nucleoplasm`GO:0005634^cellular_component^nucleus`GO:0005886^cellular_component^plasma membrane`GO:0000981^molecular_function^DNA-binding transcription factor activity, RNA polymerase II-specific`GO:0001227^molecular_function^DNA-binding transcription repressor activity, RNA polymer…	GO:0005829^cellular_component^cytosol`GO:0042025^cellular_component^host cell nucleus`GO:0005654^cellular_component^nucleoplasm`GO:0005634^cellular_component^nucleus`GO:0005886^cellular_component^plasma membrane`GO:0000981^molecular_function^DNA-binding transcription factor activity, RNA polymerase II-specific`GO:0001227^molecular_function^DNA-binding transcription repressor activity, RNA polymer…
CL1Contig301	CL1Contig301	ETS2_CHICK^ETS2_CHICK^Q:342-1778,H:1-479^92.7%ID^E:2e-259^RecName: Full=Protein C-ets-2;^Eukaryota; Metazoa; Chordata; Craniata; Vertebrata; Euteleostomi; Archelosauria; Archosauria; Dinosauria; Saurischia; Theropoda; Coelurosauria; Aves; Neognathae; Galloanserae; Galliformes; Phasianidae; Phasianinae; Gallus	CL1Contig301.p5	4679-5056[-]	NA	ENOG410Z0ZF^ets variant	KEGG:gga:396250`KO:K21932	GO:0005829^cellular_component^cytosol`GO:0042025^cellular_component^host cell nucleus`GO:0005654^cellular_component^nucleoplasm`GO:0005634^cellular_component^nucleus`GO:0005886^cellular_component^plasma membrane`GO:0000981^molecular_function^DNA-binding transcription factor activity, RNA polymerase II-specific`GO:0001227^molecular_function^DNA-binding transcription repressor activity, RNA polymer…	NA
CL1Contig301	CL1Contig301	ETS2_CHICK^ETS2_CHICK^Q:342-1778,H:1-479^92.7%ID^E:2e-259^RecName: Full=Protein C-ets-2;^Eukaryota; Metazoa; Chordata; Craniata; Vertebrata; Euteleostomi; Archelosauria; Archosauria; Dinosauria; Saurischia; Theropoda; Coelurosauria; Aves; Neognathae; Galloanserae; Galliformes; Phasianidae; Phasianinae; Gallus	CL1Contig301.p2	2760-3365[-]	NA	ENOG410Z0ZF^ets variant	KEGG:gga:396250`KO:K21932	GO:0005829^cellular_component^cytosol`GO:0042025^cellular_component^host cell nucleus`GO:0005654^cellular_component^nucleoplasm`GO:0005634^cellular_component^nucleus`GO:0005886^cellular_component^plasma membrane`GO:0000981^molecular_function^DNA-binding transcription factor activity, RNA polymerase II-specific`GO:0001227^molecular_function^DNA-binding transcription repressor activity, RNA polymer…	NA
CL1Contig302	CL1Contig302	ETS2A_XENLA^ETS2A_XENLA^Q:367-582,H:401-472^93.1%ID^E:3.4e-33^RecName: Full=Protein c-ets-2-A;^Eukaryota; Metazoa; Chordata; Craniata; Vertebrata; Euteleostomi; Amphibia; Batrachia; Anura; Pipoidea; Pipidae; Xenopodinae; Xenopus; Xenopus	CL1Contig302.p3	1847-2275[-]	NA	NA	NA	GO:0042025^cellular_component^host cell nucleus`GO:0005634^cellular_component^nucleus`GO:0003700^molecular_function^DNA-binding transcription factor activity`GO:0043565^molecular_function^sequence-specific DNA binding	NA
CL1Contig302	CL1Contig302	ETS2A_XENLA^ETS2A_XENLA^Q:367-582,H:401-472^93.1%ID^E:3.4e-33^RecName: Full=Protein c-ets-2-A;^Eukaryota; Metazoa; Chordata; Craniata; Vertebrata; Euteleostomi; Amphibia; Batrachia; Anura; Pipoidea; Pipidae; Xenopodinae; Xenopus; Xenopus	CL1Contig302.p1	2272-3003[-]	NA	NA	NA	GO:0042025^cellular_component^host cell nucleus`GO:0005634^cellular_component^nucleus`GO:0003700^molecular_function^DNA-binding transcription factor activity`GO:0043565^molecular_function^sequence-specific DNA binding	NA
CL1Contig302	CL1Contig302	ETS2A_XENLA^ETS2A_XENLA^Q:367-582,H:401-472^93.1%ID^E:3.4e-33^RecName: Full=Protein c-ets-2-A;^Eukaryota; Metazoa; Chordata; Craniata; Vertebrata; Euteleostomi; Amphibia; Batrachia; Anura; Pipoidea; Pipidae; Xenopodinae; Xenopus; Xenopus	CL1Contig302.p6	3646-3948[+]	NA	NA	NA	GO:0042025^cellular_component^host cell nucleus`GO:0005634^cellular_component^nucleus`GO:0003700^molecular_function^DNA-binding transcription factor activity`GO:0043565^molecular_function^sequence-specific DNA binding	NA
CL1Contig302	CL1Contig302	ETS2A_XENLA^ETS2A_XENLA^Q:367-582,H:401-472^93.1%ID^E:3.4e-33^RecName: Full=Protein c-ets-2-A;^Eukaryota; Metazoa; Chordata; Craniata; Vertebrata; Euteleostomi; Amphibia; Batrachia; Anura; Pipoidea; Pipidae; Xenopodinae; Xenopus; Xenopus	CL1Contig302.p2	235-819[-]	NA	NA	NA	GO:0042025^cellular_component^host cell nucleus`GO:0005634^cellular_component^nucleus`GO:0003700^molecular_function^DNA-binding transcription factor activity`GO:0043565^molecular_function^sequence-specific DNA binding	NA
CL1Contig303	CL1Contig303	ETS2_CHICK^ETS2_CHICK^Q:4801-3878,H:172-479^92.2%ID^E:4.8e-158^RecName: Full=Protein C-ets-2;^Eukaryota; Metazoa; Chordata; Craniata; Vertebrata; Euteleostomi; Archelosauria; Archosauria; Dinosauria; Saurischia; Theropoda; Coelurosauria; Aves; Neognathae; Galloanserae; Galliformes; Phasianidae; Phasianinae; Gallus`ETS2_CHICK^ETS2_CHICK^Q:5928-5410,H:1-173^96%ID^E:4.4e-95^RecName: Full=Protein C-e…	CL1Contig303.p1	5407-6267[-]	ETS2_CHICK^ETS2_CHICK^Q:114-286,H:1-173^96%ID^E:3.6e-96^RecName: Full=Protein C-ets-2;^Eukaryota; Metazoa; Chordata; Craniata; Vertebrata; Euteleostomi; Archelosauria; Archosauria; Dinosauria; Saurischia; Theropoda; Coelurosauria; Aves; Neognathae; Galloanserae; Galliformes; Phasianidae; Phasianinae; Gallus`ETS2_HUMAN^ETS2_HUMAN^Q:114-286,H:1-170^80.9%ID^E:1.6e-75^RecName: Full=Protein C-ets-2;^E…	ENOG410Z0ZF^ets variant	KEGG:gga:396250`KO:K21932	GO:0005829^cellular_component^cytosol`GO:0042025^cellular_component^host cell nucleus`GO:0005654^cellular_component^nucleoplasm`GO:0005634^cellular_component^nucleus`GO:0005886^cellular_component^plasma membrane`GO:0000981^molecular_function^DNA-binding transcription factor activity, RNA polymerase II-specific`GO:0001227^molecular_function^DNA-binding transcription repressor activity, RNA polymer…	GO:0005829^cellular_component^cytosol`GO:0042025^cellular_component^host cell nucleus`GO:0005654^cellular_component^nucleoplasm`GO:0005634^cellular_component^nucleus`GO:0005886^cellular_component^plasma membrane`GO:0000981^molecular_function^DNA-binding transcription factor activity, RNA polymerase II-specific`GO:0001227^molecular_function^DNA-binding transcription repressor activity, RNA polymer…
CL1Contig303	CL1Contig303	ETS2_CHICK^ETS2_CHICK^Q:4801-3878,H:172-479^92.2%ID^E:4.8e-158^RecName: Full=Protein C-ets-2;^Eukaryota; Metazoa; Chordata; Craniata; Vertebrata; Euteleostomi; Archelosauria; Archosauria; Dinosauria; Saurischia; Theropoda; Coelurosauria; Aves; Neognathae; Galloanserae; Galliformes; Phasianidae; Phasianinae; Gallus`ETS2_CHICK^ETS2_CHICK^Q:5928-5410,H:1-173^96%ID^E:4.4e-95^RecName: Full=Protein C-e…	CL1Contig303.p5	2183-2611[+]	NA	ENOG410Z0ZF^ets variant	KEGG:gga:396250`KO:K21932	GO:0005829^cellular_component^cytosol`GO:0042025^cellular_component^host cell nucleus`GO:0005654^cellular_component^nucleoplasm`GO:0005634^cellular_component^nucleus`GO:0005886^cellular_component^plasma membrane`GO:0000981^molecular_function^DNA-binding transcription factor activity, RNA polymerase II-specific`GO:0001227^molecular_function^DNA-binding transcription repressor activity, RNA polymer…	NA
CL1Contig303	CL1Contig303	ETS2_CHICK^ETS2_CHICK^Q:4801-3878,H:172-479^92.2%ID^E:4.8e-158^RecName: Full=Protein C-ets-2;^Eukaryota; Metazoa; Chordata; Craniata; Vertebrata; Euteleostomi; Archelosauria; Archosauria; Dinosauria; Saurischia; Theropoda; Coelurosauria; Aves; Neognathae; Galloanserae; Galliformes; Phasianidae; Phasianinae; Gallus`ETS2_CHICK^ETS2_CHICK^Q:5928-5410,H:1-173^96%ID^E:4.4e-95^RecName: Full=Protein C-e…	CL1Contig303.p10	510-812[-]	NA	ENOG410Z0ZF^ets variant	KEGG:gga:396250`KO:K21932	GO:0005829^cellular_component^cytosol`GO:0042025^cellular_component^host cell nucleus`GO:0005654^cellular_component^nucleoplasm`GO:0005634^cellular_component^nucleus`GO:0005886^cellular_component^plasma membrane`GO:0000981^molecular_function^DNA-binding transcription factor activity, RNA polymerase II-specific`GO:0001227^molecular_function^DNA-binding transcription repressor activity, RNA polymer…	NA
CL1Contig303	CL1Contig303	ETS2_CHICK^ETS2_CHICK^Q:4801-3878,H:172-479^92.2%ID^E:4.8e-158^RecName: Full=Protein C-ets-2;^Eukaryota; Metazoa; Chordata; Craniata; Vertebrata; Euteleostomi; Archelosauria; Archosauria; Dinosauria; Saurischia; Theropoda; Coelurosauria; Aves; Neognathae; Galloanserae; Galliformes; Phasianidae; Phasianinae; Gallus`ETS2_CHICK^ETS2_CHICK^Q:5928-5410,H:1-173^96%ID^E:4.4e-95^RecName: Full=Protein C-e…	CL1Contig303.p2	3875-4687[-]	ETS2_CHICK^ETS2_CHICK^Q:1-270,H:210-479^92.2%ID^E:1e-137^RecName: Full=Protein C-ets-2;^Eukaryota; Metazoa; Chordata; Craniata; Vertebrata; Euteleostomi; Archelosauria; Archosauria; Dinosauria; Saurischia; Theropoda; Coelurosauria; Aves; Neognathae; Galloanserae; Galliformes; Phasianidae; Phasianinae; Gallus`ETS2_HUMAN^ETS2_HUMAN^Q:2-270,H:202-469^74.3%ID^E:7.2e-115^RecName: Full=Protein C-ets-2;…	ENOG410Z0ZF^ets variant	KEGG:gga:396250`KO:K21932	GO:0005829^cellular_component^cytosol`GO:0042025^cellular_component^host cell nucleus`GO:0005654^cellular_component^nucleoplasm`GO:0005634^cellular_component^nucleus`GO:0005886^cellular_component^plasma membrane`GO:0000981^molecular_function^DNA-binding transcription factor activity, RNA polymerase II-specific`GO:0001227^molecular_function^DNA-binding transcription repressor activity, RNA polymer…	GO:0005829^cellular_component^cytosol`GO:0042025^cellular_component^host cell nucleus`GO:0005654^cellular_component^nucleoplasm`GO:0005634^cellular_component^nucleus`GO:0005886^cellular_component^plasma membrane`GO:0000981^molecular_function^DNA-binding transcription factor activity, RNA polymerase II-specific`GO:0001227^molecular_function^DNA-binding transcription repressor activity, RNA polymer…
CL1Contig303	CL1Contig303	ETS2_CHICK^ETS2_CHICK^Q:4801-3878,H:172-479^92.2%ID^E:4.8e-158^RecName: Full=Protein C-ets-2;^Eukaryota; Metazoa; Chordata; Craniata; Vertebrata; Euteleostomi; Archelosauria; Archosauria; Dinosauria; Saurischia; Theropoda; Coelurosauria; Aves; Neognathae; Galloanserae; Galliformes; Phasianidae; Phasianinae; Gallus`ETS2_CHICK^ETS2_CHICK^Q:5928-5410,H:1-173^96%ID^E:4.4e-95^RecName: Full=Protein C-e…	CL1Contig303.p3	1455-2186[+]	NA	ENOG410Z0ZF^ets variant	KEGG:gga:396250`KO:K21932	GO:0005829^cellular_component^cytosol`GO:0042025^cellular_component^host cell nucleus`GO:0005654^cellular_component^nucleoplasm`GO:0005634^cellular_component^nucleus`GO:0005886^cellular_component^plasma membrane`GO:0000981^molecular_function^DNA-binding transcription factor activity, RNA polymerase II-specific`GO:0001227^molecular_function^DNA-binding transcription repressor activity, RNA polymer…	NA
CL1Contig304	CL1Contig304	ETS2_CHICK^ETS2_CHICK^Q:5315-3879,H:1-479^93.7%ID^E:7.4e-262^RecName: Full=Protein C-ets-2;^Eukaryota; Metazoa; Chordata; Craniata; Vertebrata; Euteleostomi; Archelosauria; Archosauria; Dinosauria; Saurischia; Theropoda; Coelurosauria; Aves; Neognathae; Galloanserae; Galliformes; Phasianidae; Phasianinae; Gallus	CL1Contig304.p3	1456-2187[+]	NA	ENOG410Z0ZF^ets variant	KEGG:gga:396250`KO:K21932	GO:0005829^cellular_component^cytosol`GO:0042025^cellular_component^host cell nucleus`GO:0005654^cellular_component^nucleoplasm`GO:0005634^cellular_component^nucleus`GO:0005886^cellular_component^plasma membrane`GO:0000981^molecular_function^DNA-binding transcription factor activity, RNA polymerase II-specific`GO:0001227^molecular_function^DNA-binding transcription repressor activity, RNA polymer…	NA
CL1Contig304	CL1Contig304	ETS2_CHICK^ETS2_CHICK^Q:5315-3879,H:1-479^93.7%ID^E:7.4e-262^RecName: Full=Protein C-ets-2;^Eukaryota; Metazoa; Chordata; Craniata; Vertebrata; Euteleostomi; Archelosauria; Archosauria; Dinosauria; Saurischia; Theropoda; Coelurosauria; Aves; Neognathae; Galloanserae; Galliformes; Phasianidae; Phasianinae; Gallus	CL1Contig304.p6	2184-2612[+]	NA	ENOG410Z0ZF^ets variant	KEGG:gga:396250`KO:K21932	GO:0005829^cellular_component^cytosol`GO:0042025^cellular_component^host cell nucleus`GO:0005654^cellular_component^nucleoplasm`GO:0005634^cellular_component^nucleus`GO:0005886^cellular_component^plasma membrane`GO:0000981^molecular_function^DNA-binding transcription factor activity, RNA polymerase II-specific`GO:0001227^molecular_function^DNA-binding transcription repressor activity, RNA polymer…	NA
CL1Contig304	CL1Contig304	ETS2_CHICK^ETS2_CHICK^Q:5315-3879,H:1-479^93.7%ID^E:7.4e-262^RecName: Full=Protein C-ets-2;^Eukaryota; Metazoa; Chordata; Craniata; Vertebrata; Euteleostomi; Archelosauria; Archosauria; Dinosauria; Saurischia; Theropoda; Coelurosauria; Aves; Neognathae; Galloanserae; Galliformes; Phasianidae; Phasianinae; Gallus	CL1Contig304.p10	510-812[-]	NA	ENOG410Z0ZF^ets variant	KEGG:gga:396250`KO:K21932	GO:0005829^cellular_component^cytosol`GO:0042025^cellular_component^host cell nucleus`GO:0005654^cellular_component^nucleoplasm`GO:0005634^cellular_component^nucleus`GO:0005886^cellular_component^plasma membrane`GO:0000981^molecular_function^DNA-binding transcription factor activity, RNA polymerase II-specific`GO:0001227^molecular_function^DNA-binding transcription repressor activity, RNA polymer…	NA
CL1Contig304	CL1Contig304	ETS2_CHICK^ETS2_CHICK^Q:5315-3879,H:1-479^93.7%ID^E:7.4e-262^RecName: Full=Protein C-ets-2;^Eukaryota; Metazoa; Chordata; Craniata; Vertebrata; Euteleostomi; Archelosauria; Archosauria; Dinosauria; Saurischia; Theropoda; Coelurosauria; Aves; Neognathae; Galloanserae; Galliformes; Phasianidae; Phasianinae; Gallus	CL1Contig304.p2	3876-5315[-]	ETS2_CHICK^ETS2_CHICK^Q:1-479,H:1-479^93.7%ID^E:1.8e-262^RecName: Full=Protein C-ets-2;^Eukaryota; Metazoa; Chordata; Craniata; Vertebrata; Euteleostomi; Archelosauria; Archosauria; Dinosauria; Saurischia; Theropoda; Coelurosauria; Aves; Neognathae; Galloanserae; Galliformes; Phasianidae; Phasianinae; Gallus`ETS2_HUMAN^ETS2_HUMAN^Q:1-479,H:1-469^76%ID^E:6e-213^RecName: Full=Protein C-ets-2;^Eukar…	ENOG410Z0ZF^ets variant	KEGG:gga:396250`KO:K21932	GO:0005829^cellular_component^cytosol`GO:0042025^cellular_component^host cell nucleus`GO:0005654^cellular_component^nucleoplasm`GO:0005634^cellular_component^nucleus`GO:0005886^cellular_component^plasma membrane`GO:0000981^molecular_function^DNA-binding transcription factor activity, RNA polymerase II-specific`GO:0001227^molecular_function^DNA-binding transcription repressor activity, RNA polymer…	GO:0005829^cellular_component^cytosol`GO:0042025^cellular_component^host cell nucleus`GO:0005654^cellular_component^nucleoplasm`GO:0005634^cellular_component^nucleus`GO:0005886^cellular_component^plasma membrane`GO:0000981^molecular_function^DNA-binding transcription factor activity, RNA polymerase II-specific`GO:0001227^molecular_function^DNA-binding transcription repressor activity, RNA polymer…
CL1Contig304	CL1Contig304	ETS2_CHICK^ETS2_CHICK^Q:5315-3879,H:1-479^93.7%ID^E:7.4e-262^RecName: Full=Protein C-ets-2;^Eukaryota; Metazoa; Chordata; Craniata; Vertebrata; Euteleostomi; Archelosauria; Archosauria; Dinosauria; Saurischia; Theropoda; Coelurosauria; Aves; Neognathae; Galloanserae; Galliformes; Phasianidae; Phasianinae; Gallus	CL1Contig304.p1	5432-7033[+]	SQSTM_MOUSE^SQSTM_MOUSE^Q:81-533,H:1-442^56%ID^E:3.3e-135^RecName: Full=Sequestosome-1;^Eukaryota; Metazoa; Chordata; Craniata; Vertebrata; Euteleostomi; Mammalia; Eutheria; Euarchontoglires; Glires; Rodentia; Myomorpha; Muroidea; Muridae; Murinae; Mus; Mus`SQSTM_RAT^SQSTM_RAT^Q:81-533,H:1-439^56.4%ID^E:2.3e-133^RecName: Full=Sequestosome-1;^Eukaryota; Metazoa; Chordata; Craniata; Vertebrata; Eut…	ENOG410XYAV^Sequestosome 1	KEGG:mmu:18412`KO:K14381	GO:0005829^cellular_component^cytosol`GO:0042025^cellular_component^host cell nucleus`GO:0005654^cellular_component^nucleoplasm`GO:0005634^cellular_component^nucleus`GO:0005886^cellular_component^plasma membrane`GO:0000981^molecular_function^DNA-binding transcription factor activity, RNA polymerase II-specific`GO:0001227^molecular_function^DNA-binding transcription repressor activity, RNA polymer…	GO:0016235^cellular_component^aggresome`GO:0044753^cellular_component^amphisome`GO:0044754^cellular_component^autolysosome`GO:0005776^cellular_component^autophagosome`GO:0005737^cellular_component^cytoplasm`GO:0005829^cellular_component^cytosol`GO:0005783^cellular_component^endoplasmic reticulum`GO:0016234^cellular_component^inclusion body`GO:0043231^cellular_component^intracellular membrane-boun…
CL1Contig305	CL1Contig305	ETS2_CHICK^ETS2_CHICK^Q:4875-3952,H:172-479^90.6%ID^E:2.2e-155^RecName: Full=Protein C-ets-2;^Eukaryota; Metazoa; Chordata; Craniata; Vertebrata; Euteleostomi; Archelosauria; Archosauria; Dinosauria; Saurischia; Theropoda; Coelurosauria; Aves; Neognathae; Galloanserae; Galliformes; Phasianidae; Phasianinae; Gallus`ETS2_CHICK^ETS2_CHICK^Q:6002-5484,H:1-173^96%ID^E:5.8e-95^RecName: Full=Protein C-e…	CL1Contig305.p1	6119-7630[+]	SQSTM_MOUSE^SQSTM_MOUSE^Q:81-503,H:1-442^54.1%ID^E:1e-122^RecName: Full=Sequestosome-1;^Eukaryota; Metazoa; Chordata; Craniata; Vertebrata; Euteleostomi; Mammalia; Eutheria; Euarchontoglires; Glires; Rodentia; Myomorpha; Muroidea; Muridae; Murinae; Mus; Mus`SQSTM_RAT^SQSTM_RAT^Q:81-503,H:1-439^54.8%ID^E:5.1e-122^RecName: Full=Sequestosome-1;^Eukaryota; Metazoa; Chordata; Craniata; Vertebrata; Eut…	ENOG410XYAV^Sequestosome 1	KEGG:mmu:18412`KO:K14381	GO:0005829^cellular_component^cytosol`GO:0042025^cellular_component^host cell nucleus`GO:0005654^cellular_component^nucleoplasm`GO:0005634^cellular_component^nucleus`GO:0005886^cellular_component^plasma membrane`GO:0000981^molecular_function^DNA-binding transcription factor activity, RNA polymerase II-specific`GO:0001227^molecular_function^DNA-binding transcription repressor activity, RNA polymer…	GO:0016235^cellular_component^aggresome`GO:0044753^cellular_component^amphisome`GO:0044754^cellular_component^autolysosome`GO:0005776^cellular_component^autophagosome`GO:0005737^cellular_component^cytoplasm`GO:0005829^cellular_component^cytosol`GO:0005783^cellular_component^endoplasmic reticulum`GO:0016234^cellular_component^inclusion body`GO:0043231^cellular_component^intracellular membrane-boun…
CL1Contig305	CL1Contig305	ETS2_CHICK^ETS2_CHICK^Q:4875-3952,H:172-479^90.6%ID^E:2.2e-155^RecName: Full=Protein C-ets-2;^Eukaryota; Metazoa; Chordata; Craniata; Vertebrata; Euteleostomi; Archelosauria; Archosauria; Dinosauria; Saurischia; Theropoda; Coelurosauria; Aves; Neognathae; Galloanserae; Galliformes; Phasianidae; Phasianinae; Gallus`ETS2_CHICK^ETS2_CHICK^Q:6002-5484,H:1-173^96%ID^E:5.8e-95^RecName: Full=Protein C-e…	CL1Contig305.p5	5481-6002[-]	ETS2_CHICK^ETS2_CHICK^Q:1-173,H:1-173^96%ID^E:4.8e-96^RecName: Full=Protein C-ets-2;^Eukaryota; Metazoa; Chordata; Craniata; Vertebrata; Euteleostomi; Archelosauria; Archosauria; Dinosauria; Saurischia; Theropoda; Coelurosauria; Aves; Neognathae; Galloanserae; Galliformes; Phasianidae; Phasianinae; Gallus`ETS2_HUMAN^ETS2_HUMAN^Q:1-173,H:1-170^80.9%ID^E:2.1e-75^RecName: Full=Protein C-ets-2;^Eukar…	ENOG410Z0ZF^ets variant	KEGG:gga:396250`KO:K21932	GO:0005829^cellular_component^cytosol`GO:0042025^cellular_component^host cell nucleus`GO:0005654^cellular_component^nucleoplasm`GO:0005634^cellular_component^nucleus`GO:0005886^cellular_component^plasma membrane`GO:0000981^molecular_function^DNA-binding transcription factor activity, RNA polymerase II-specific`GO:0001227^molecular_function^DNA-binding transcription repressor activity, RNA polymer…	GO:0005829^cellular_component^cytosol`GO:0042025^cellular_component^host cell nucleus`GO:0005654^cellular_component^nucleoplasm`GO:0005634^cellular_component^nucleus`GO:0005886^cellular_component^plasma membrane`GO:0000981^molecular_function^DNA-binding transcription factor activity, RNA polymerase II-specific`GO:0001227^molecular_function^DNA-binding transcription repressor activity, RNA polymer…
CL1Contig305	CL1Contig305	ETS2_CHICK^ETS2_CHICK^Q:4875-3952,H:172-479^90.6%ID^E:2.2e-155^RecName: Full=Protein C-ets-2;^Eukaryota; Metazoa; Chordata; Craniata; Vertebrata; Euteleostomi; Archelosauria; Archosauria; Dinosauria; Saurischia; Theropoda; Coelurosauria; Aves; Neognathae; Galloanserae; Galliformes; Phasianidae; Phasianinae; Gallus`ETS2_CHICK^ETS2_CHICK^Q:6002-5484,H:1-173^96%ID^E:5.8e-95^RecName: Full=Protein C-e…	CL1Contig305.p3	2366-2971[+]	NA	ENOG410Z0ZF^ets variant	KEGG:gga:396250`KO:K21932	GO:0005829^cellular_component^cytosol`GO:0042025^cellular_component^host cell nucleus`GO:0005654^cellular_component^nucleoplasm`GO:0005634^cellular_component^nucleus`GO:0005886^cellular_component^plasma membrane`GO:0000981^molecular_function^DNA-binding transcription factor activity, RNA polymerase II-specific`GO:0001227^molecular_function^DNA-binding transcription repressor activity, RNA polymer…	NA
CL1Contig305	CL1Contig305	ETS2_CHICK^ETS2_CHICK^Q:4875-3952,H:172-479^90.6%ID^E:2.2e-155^RecName: Full=Protein C-ets-2;^Eukaryota; Metazoa; Chordata; Craniata; Vertebrata; Euteleostomi; Archelosauria; Archosauria; Dinosauria; Saurischia; Theropoda; Coelurosauria; Aves; Neognathae; Galloanserae; Galliformes; Phasianidae; Phasianinae; Gallus`ETS2_CHICK^ETS2_CHICK^Q:6002-5484,H:1-173^96%ID^E:5.8e-95^RecName: Full=Protein C-e…	CL1Contig305.p8	675-1052[+]	NA	ENOG410Z0ZF^ets variant	KEGG:gga:396250`KO:K21932	GO:0005829^cellular_component^cytosol`GO:0042025^cellular_component^host cell nucleus`GO:0005654^cellular_component^nucleoplasm`GO:0005634^cellular_component^nucleus`GO:0005886^cellular_component^plasma membrane`GO:0000981^molecular_function^DNA-binding transcription factor activity, RNA polymerase II-specific`GO:0001227^molecular_function^DNA-binding transcription repressor activity, RNA polymer…	NA
CL1Contig305	CL1Contig305	ETS2_CHICK^ETS2_CHICK^Q:4875-3952,H:172-479^90.6%ID^E:2.2e-155^RecName: Full=Protein C-ets-2;^Eukaryota; Metazoa; Chordata; Craniata; Vertebrata; Euteleostomi; Archelosauria; Archosauria; Dinosauria; Saurischia; Theropoda; Coelurosauria; Aves; Neognathae; Galloanserae; Galliformes; Phasianidae; Phasianinae; Gallus`ETS2_CHICK^ETS2_CHICK^Q:6002-5484,H:1-173^96%ID^E:5.8e-95^RecName: Full=Protein C-e…	CL1Contig305.p2	3949-4761[-]	ETS2_CHICK^ETS2_CHICK^Q:1-270,H:210-479^90.4%ID^E:2.8e-135^RecName: Full=Protein C-ets-2;^Eukaryota; Metazoa; Chordata; Craniata; Vertebrata; Euteleostomi; Archelosauria; Archosauria; Dinosauria; Saurischia; Theropoda; Coelurosauria; Aves; Neognathae; Galloanserae; Galliformes; Phasianidae; Phasianinae; Gallus`ETS2_HUMAN^ETS2_HUMAN^Q:2-270,H:202-469^72.5%ID^E:2e-112^RecName: Full=Protein C-ets-2;…	ENOG410Z0ZF^ets variant	KEGG:gga:396250`KO:K21932	GO:0005829^cellular_component^cytosol`GO:0042025^cellular_component^host cell nucleus`GO:0005654^cellular_component^nucleoplasm`GO:0005634^cellular_component^nucleus`GO:0005886^cellular_component^plasma membrane`GO:0000981^molecular_function^DNA-binding transcription factor activity, RNA polymerase II-specific`GO:0001227^molecular_function^DNA-binding transcription repressor activity, RNA polymer…	GO:0005829^cellular_component^cytosol`GO:0042025^cellular_component^host cell nucleus`GO:0005654^cellular_component^nucleoplasm`GO:0005634^cellular_component^nucleus`GO:0005886^cellular_component^plasma membrane`GO:0000981^molecular_function^DNA-binding transcription factor activity, RNA polymerase II-specific`GO:0001227^molecular_function^DNA-binding transcription repressor activity, RNA polymer…
CL1Contig307	CL1Contig307	POL_SFV1^POL_SFV1^Q:2854-3621,H:155-409^33.6%ID^E:2.5e-34^RecName: Full=Pro-Pol polyprotein;^Viruses; Ortervirales; Retroviridae; Spumaretrovirinae; Spumavirus	CL1Contig307.p2	2527-3621[+]	POL_SFV1^POL_SFV1^Q:110-365,H:155-409^33.6%ID^E:7.6e-35^RecName: Full=Pro-Pol polyprotein;^Viruses; Ortervirales; Retroviridae; Spumaretrovirinae; Spumavirus`POL_SFV3L^POL_SFV3L^Q:110-365,H:155-409^32%ID^E:1.9e-33^RecName: Full=Pro-Pol polyprotein;^Viruses; Ortervirales; Retroviridae; Spumaretrovirinae; Spumavirus`POL_FOAMV^POL_FOAMV^Q:118-365,H:166-409^33.3%ID^E:5.5e-33^RecName: Full=Pro-Pol pol…	NA	NA	GO:0030430^cellular_component^host cell cytoplasm`GO:0042025^cellular_component^host cell nucleus`GO:0019012^cellular_component^virion`GO:0004190^molecular_function^aspartic-type endopeptidase activity`GO:0003887^molecular_function^DNA-directed DNA polymerase activity`GO:0046872^molecular_function^metal ion binding`GO:0003723^molecular_function^RNA binding`GO:0003964^molecular_function^RNA-direct…	GO:0030430^cellular_component^host cell cytoplasm`GO:0042025^cellular_component^host cell nucleus`GO:0019012^cellular_component^virion`GO:0004190^molecular_function^aspartic-type endopeptidase activity`GO:0003887^molecular_function^DNA-directed DNA polymerase activity`GO:0046872^molecular_function^metal ion binding`GO:0003723^molecular_function^RNA binding`GO:0003964^molecular_function^RNA-direct…
CL1Contig307	CL1Contig307	POL_SFV1^POL_SFV1^Q:2854-3621,H:155-409^33.6%ID^E:2.5e-34^RecName: Full=Pro-Pol polyprotein;^Viruses; Ortervirales; Retroviridae; Spumaretrovirinae; Spumavirus	CL1Contig307.p1	1024-2394[+]	NA	NA	NA	GO:0030430^cellular_component^host cell cytoplasm`GO:0042025^cellular_component^host cell nucleus`GO:0019012^cellular_component^virion`GO:0004190^molecular_function^aspartic-type endopeptidase activity`GO:0003887^molecular_function^DNA-directed DNA polymerase activity`GO:0046872^molecular_function^metal ion binding`GO:0003723^molecular_function^RNA binding`GO:0003964^molecular_function^RNA-direct…	NA
CL1Contig308	CL1Contig308	MYCB2_HUMAN^MYCB2_HUMAN^Q:422-2287,H:4057-4678^97.7%ID^E:0^RecName: Full=E3 ubiquitin-protein ligase MYCBP2 {ECO:0000305};^Eukaryota; Metazoa; Chordata; Craniata; Vertebrata; Euteleostomi; Mammalia; Eutheria; Euarchontoglires; Primates; Haplorrhini; Catarrhini; Hominidae; Homo	CL1Contig308.p1	575-2290[+]	MYCB2_HUMAN^MYCB2_HUMAN^Q:1-571,H:4108-4678^97.5%ID^E:0^RecName: Full=E3 ubiquitin-protein ligase MYCBP2 {ECO:0000305};^Eukaryota; Metazoa; Chordata; Craniata; Vertebrata; Euteleostomi; Mammalia; Eutheria; Euarchontoglires; Primates; Haplorrhini; Catarrhini; Hominidae; Homo`MYCB2_MOUSE^MYCB2_MOUSE^Q:1-571,H:4179-4749^97.4%ID^E:0^RecName: Full=E3 ubiquitin-protein ligase MYCBP2 {ECO:0000305};^Euka…	ENOG410XP1T^MYC binding protein 2, E3 ubiquitin protein ligase	KEGG:hsa:23077`KO:K10693	GO:0030424^cellular_component^axon`GO:0005737^cellular_component^cytoplasm`GO:0043231^cellular_component^intracellular membrane-bounded organelle`GO:0016020^cellular_component^membrane`GO:0015630^cellular_component^microtubule cytoskeleton`GO:0005654^cellular_component^nucleoplasm`GO:0005634^cellular_component^nucleus`GO:0005085^molecular_function^guanyl-nucleotide exchange factor activity`GO:004…	GO:0030424^cellular_component^axon`GO:0005737^cellular_component^cytoplasm`GO:0043231^cellular_component^intracellular membrane-bounded organelle`GO:0016020^cellular_component^membrane`GO:0015630^cellular_component^microtubule cytoskeleton`GO:0005654^cellular_component^nucleoplasm`GO:0005634^cellular_component^nucleus`GO:0005085^molecular_function^guanyl-nucleotide exchange factor activity`GO:004…
CL1Contig314	CL1Contig314	PTN11_CHICK^PTN11_CHICK^Q:3588-1810,H:1-593^99.8%ID^E:0^RecName: Full=Tyrosine-protein phosphatase non-receptor type 11;^Eukaryota; Metazoa; Chordata; Craniata; Vertebrata; Euteleostomi; Archelosauria; Archosauria; Dinosauria; Saurischia; Theropoda; Coelurosauria; Aves; Neognathae; Galloanserae; Galliformes; Phasianidae; Phasianinae; Gallus	CL1Contig314.p4	808-1155[+]	NA	COG5599^protein tyrosine phosphatase	KEGG:gga:395815`KO:K07293	GO:0005737^cellular_component^cytoplasm`GO:0005634^cellular_component^nucleus`GO:0032991^cellular_component^protein-containing complex`GO:0045296^molecular_function^cadherin binding`GO:0005158^molecular_function^insulin receptor binding`GO:0004726^molecular_function^non-membrane spanning protein tyrosine phosphatase activity`GO:0051428^molecular_function^peptide hormone receptor binding`GO:000178…	NA
CL1Contig314	CL1Contig314	PTN11_CHICK^PTN11_CHICK^Q:3588-1810,H:1-593^99.8%ID^E:0^RecName: Full=Tyrosine-protein phosphatase non-receptor type 11;^Eukaryota; Metazoa; Chordata; Craniata; Vertebrata; Euteleostomi; Archelosauria; Archosauria; Dinosauria; Saurischia; Theropoda; Coelurosauria; Aves; Neognathae; Galloanserae; Galliformes; Phasianidae; Phasianinae; Gallus	CL1Contig314.p1	1807-3588[-]	PTN11_CHICK^PTN11_CHICK^Q:1-593,H:1-593^99.8%ID^E:0^RecName: Full=Tyrosine-protein phosphatase non-receptor type 11;^Eukaryota; Metazoa; Chordata; Craniata; Vertebrata; Euteleostomi; Archelosauria; Archosauria; Dinosauria; Saurischia; Theropoda; Coelurosauria; Aves; Neognathae; Galloanserae; Galliformes; Phasianidae; Phasianinae; Gallus`PTN11_HUMAN^PTN11_HUMAN^Q:1-593,H:1-593^98.3%ID^E:0^RecName:…	COG5599^protein tyrosine phosphatase	KEGG:gga:395815`KO:K07293	GO:0005737^cellular_component^cytoplasm`GO:0005634^cellular_component^nucleus`GO:0032991^cellular_component^protein-containing complex`GO:0045296^molecular_function^cadherin binding`GO:0005158^molecular_function^insulin receptor binding`GO:0004726^molecular_function^non-membrane spanning protein tyrosine phosphatase activity`GO:0051428^molecular_function^peptide hormone receptor binding`GO:000178…	GO:0005737^cellular_component^cytoplasm`GO:0005634^cellular_component^nucleus`GO:0032991^cellular_component^protein-containing complex`GO:0045296^molecular_function^cadherin binding`GO:0005158^molecular_function^insulin receptor binding`GO:0004726^molecular_function^non-membrane spanning protein tyrosine phosphatase activity`GO:0051428^molecular_function^peptide hormone receptor binding`GO:000178…
CL1Contig315	CL1Contig315	ZCH10_MOUSE^ZCH10_MOUSE^Q:1004-840,H:12-66^70.9%ID^E:2.4e-14^RecName: Full=Zinc finger CCHC domain-containing protein 10;^Eukaryota; Metazoa; Chordata; Craniata; Vertebrata; Euteleostomi; Mammalia; Eutheria; Euarchontoglires; Glires; Rodentia; Myomorpha; Muroidea; Muridae; Murinae; Mus; Mus	CL1Contig315.p5	41-370[+]	NA	ENOG410XUV5^zinc finger, CCHC domain containing 10	KEGG:mmu:67966	GO:0003676^molecular_function^nucleic acid binding`GO:0008270^molecular_function^zinc ion binding	NA
CL1Contig316	CL1Contig316	BAZ1B_HUMAN^BAZ1B_HUMAN^Q:2934-7286,H:37-1483^77%ID^E:0^RecName: Full=Tyrosine-protein kinase BAZ1B;^Eukaryota; Metazoa; Chordata; Craniata; Vertebrata; Euteleostomi; Mammalia; Eutheria; Euarchontoglires; Primates; Haplorrhini; Catarrhini; Hominidae; Homo	CL1Contig316.p6	7774-8136[+]	NA	COG5076^bromodomain	KEGG:hsa:9031`KO:K11658	GO:0000793^cellular_component^condensed chromosome`GO:0016604^cellular_component^nuclear body`GO:0005654^cellular_component^nucleoplasm`GO:0005721^cellular_component^pericentric heterochromatin`GO:0005524^molecular_function^ATP binding`GO:0042393^molecular_function^histone binding`GO:0035173^molecular_function^histone kinase activity`GO:0004715^molecular_function^non-membrane spanning protein tyr…	NA
CL1Contig316	CL1Contig316	BAZ1B_HUMAN^BAZ1B_HUMAN^Q:2934-7286,H:37-1483^77%ID^E:0^RecName: Full=Tyrosine-protein kinase BAZ1B;^Eukaryota; Metazoa; Chordata; Craniata; Vertebrata; Euteleostomi; Mammalia; Eutheria; Euarchontoglires; Primates; Haplorrhini; Catarrhini; Hominidae; Homo	CL1Contig316.p5	2215-2580[-]	NA	COG5076^bromodomain	KEGG:hsa:9031`KO:K11658	GO:0000793^cellular_component^condensed chromosome`GO:0016604^cellular_component^nuclear body`GO:0005654^cellular_component^nucleoplasm`GO:0005721^cellular_component^pericentric heterochromatin`GO:0005524^molecular_function^ATP binding`GO:0042393^molecular_function^histone binding`GO:0035173^molecular_function^histone kinase activity`GO:0004715^molecular_function^non-membrane spanning protein tyr…	NA
CL1Contig316	CL1Contig316	BAZ1B_HUMAN^BAZ1B_HUMAN^Q:2934-7286,H:37-1483^77%ID^E:0^RecName: Full=Tyrosine-protein kinase BAZ1B;^Eukaryota; Metazoa; Chordata; Craniata; Vertebrata; Euteleostomi; Mammalia; Eutheria; Euarchontoglires; Primates; Haplorrhini; Catarrhini; Hominidae; Homo	CL1Contig316.p1	3156-7289[+]	BAZ1B_HUMAN^BAZ1B_HUMAN^Q:1-1377,H:111-1483^76%ID^E:0^RecName: Full=Tyrosine-protein kinase BAZ1B;^Eukaryota; Metazoa; Chordata; Craniata; Vertebrata; Euteleostomi; Mammalia; Eutheria; Euarchontoglires; Primates; Haplorrhini; Catarrhini; Hominidae; Homo`BAZ1B_MOUSE^BAZ1B_MOUSE^Q:1-1377,H:111-1479^74.4%ID^E:0^RecName: Full=Tyrosine-protein kinase BAZ1B;^Eukaryota; Metazoa; Chordata; Craniata; Vert…	COG5076^bromodomain	KEGG:hsa:9031`KO:K11658	GO:0000793^cellular_component^condensed chromosome`GO:0016604^cellular_component^nuclear body`GO:0005654^cellular_component^nucleoplasm`GO:0005721^cellular_component^pericentric heterochromatin`GO:0005524^molecular_function^ATP binding`GO:0042393^molecular_function^histone binding`GO:0035173^molecular_function^histone kinase activity`GO:0004715^molecular_function^non-membrane spanning protein tyr…	GO:0000793^cellular_component^condensed chromosome`GO:0016604^cellular_component^nuclear body`GO:0005654^cellular_component^nucleoplasm`GO:0005721^cellular_component^pericentric heterochromatin`GO:0005524^molecular_function^ATP binding`GO:0042393^molecular_function^histone binding`GO:0035173^molecular_function^histone kinase activity`GO:0004715^molecular_function^non-membrane spanning protein tyr…
CL1Contig320	CL1Contig320	POL_MMTVB^POL_MMTVB^Q:55-1041,H:1416-1738^40.6%ID^E:9.7e-58^RecName: Full=Gag-Pro-Pol polyprotein;^Viruses; Ortervirales; Retroviridae; Orthoretrovirinae; Betaretrovirus	CL1Contig320.p1	1-1080[+]	POL_MMTVB^POL_MMTVB^Q:19-347,H:1416-1738^40.6%ID^E:6.3e-58^RecName: Full=Gag-Pro-Pol polyprotein;^Viruses; Ortervirales; Retroviridae; Orthoretrovirinae; Betaretrovirus`POL_MMTVC^POL_MMTVC^Q:19-347,H:1416-1738^40.3%ID^E:3.1e-57^RecName: Full=Gag-Pro-Pol polyprotein;^Viruses; Ortervirales; Retroviridae; Orthoretrovirinae; Betaretrovirus`POL_JSRV^POL_JSRV^Q:19-310,H:1423-1710^42.4%ID^E:2.9e-55^RecN…	NA	NA	GO:0019013^cellular_component^viral nucleocapsid`GO:0004190^molecular_function^aspartic-type endopeptidase activity`GO:0003677^molecular_function^DNA binding`GO:0003887^molecular_function^DNA-directed DNA polymerase activity`GO:0004170^molecular_function^dUTP diphosphatase activity`GO:0003723^molecular_function^RNA binding`GO:0003964^molecular_function^RNA-directed DNA polymerase activity`GO:0004…	GO:0019013^cellular_component^viral nucleocapsid`GO:0004190^molecular_function^aspartic-type endopeptidase activity`GO:0003677^molecular_function^DNA binding`GO:0003887^molecular_function^DNA-directed DNA polymerase activity`GO:0004170^molecular_function^dUTP diphosphatase activity`GO:0003723^molecular_function^RNA binding`GO:0003964^molecular_function^RNA-directed DNA polymerase activity`GO:0004…
CL1Contig321	CL1Contig321	POL_SRV2^POL_SRV2^Q:62-1126,H:1021-1370^27%ID^E:2.4e-26^RecName: Full=Gag-Pro-Pol polyprotein;^Viruses; Ortervirales; Retroviridae; Orthoretrovirinae; Betaretrovirus	CL1Contig321.p1	278-982[+]	POL_SRV2^POL_SRV2^Q:1-223,H:1095-1320^30.3%ID^E:2.5e-23^RecName: Full=Gag-Pro-Pol polyprotein;^Viruses; Ortervirales; Retroviridae; Orthoretrovirinae; Betaretrovirus`POL_RSVSB^POL_RSVSB^Q:1-215,H:889-1098^29.3%ID^E:1e-16^RecName: Full=Gag-Pol polyprotein;^Viruses; Ortervirales; Retroviridae; Orthoretrovirinae; Alpharetrovirus`POL_ALV^POL_ALV^Q:1-215,H:181-390^29.3%ID^E:1.8e-16^RecName: Full=Pol p…	NA	NA	GO:0019013^cellular_component^viral nucleocapsid`GO:0004190^molecular_function^aspartic-type endopeptidase activity`GO:0003677^molecular_function^DNA binding`GO:0003887^molecular_function^DNA-directed DNA polymerase activity`GO:0004170^molecular_function^dUTP diphosphatase activity`GO:0003723^molecular_function^RNA binding`GO:0003964^molecular_function^RNA-directed DNA polymerase activity`GO:0004…	GO:0019013^cellular_component^viral nucleocapsid`GO:0004190^molecular_function^aspartic-type endopeptidase activity`GO:0003677^molecular_function^DNA binding`GO:0003887^molecular_function^DNA-directed DNA polymerase activity`GO:0004170^molecular_function^dUTP diphosphatase activity`GO:0003723^molecular_function^RNA binding`GO:0003964^molecular_function^RNA-directed DNA polymerase activity`GO:0004…
CL1Contig322	CL1Contig322	POL_JSRV^POL_JSRV^Q:1340-3,H:1248-1688^34.9%ID^E:2.3e-55^RecName: Full=Gag-Pro-Pol polyprotein;^Viruses; Ortervirales; Retroviridae; Orthoretrovirinae; Betaretrovirus	CL1Contig322.p1	138-833[-]	POK10_HUMAN^POK10_HUMAN^Q:33-231,H:584-786^49.8%ID^E:5e-48^RecName: Full=Endogenous retrovirus group K member 10 Pol protein;^Eukaryota; Metazoa; Chordata; Craniata; Vertebrata; Euteleostomi; Mammalia; Eutheria; Euarchontoglires; Primates; Haplorrhini; Catarrhini; Hominidae; Homo`POK11_HUMAN^POK11_HUMAN^Q:33-231,H:584-786^49.8%ID^E:5e-48^RecName: Full=Endogenous retrovirus group K member 11 Pol p…	NA	KEGG:vg:1490020	GO:0019013^cellular_component^viral nucleocapsid`GO:0004190^molecular_function^aspartic-type endopeptidase activity`GO:0003677^molecular_function^DNA binding`GO:0003887^molecular_function^DNA-directed DNA polymerase activity`GO:0004170^molecular_function^dUTP diphosphatase activity`GO:0003723^molecular_function^RNA binding`GO:0003964^molecular_function^RNA-directed DNA polymerase activity`GO:0004…	GO:0003677^molecular_function^DNA binding`GO:0035613^molecular_function^RNA stem-loop binding`GO:0003964^molecular_function^RNA-directed DNA polymerase activity`GO:0004523^molecular_function^RNA-DNA hybrid ribonuclease activity`GO:0008270^molecular_function^zinc ion binding`GO:0015074^biological_process^DNA integration`GO:0006310^biological_process^DNA recombination
CL1Contig322	CL1Contig322	POL_JSRV^POL_JSRV^Q:1340-3,H:1248-1688^34.9%ID^E:2.3e-55^RecName: Full=Gag-Pro-Pol polyprotein;^Viruses; Ortervirales; Retroviridae; Orthoretrovirinae; Betaretrovirus	CL1Contig322.p2	1537-1908[-]	NA	NA	KEGG:vg:1490020	GO:0019013^cellular_component^viral nucleocapsid`GO:0004190^molecular_function^aspartic-type endopeptidase activity`GO:0003677^molecular_function^DNA binding`GO:0003887^molecular_function^DNA-directed DNA polymerase activity`GO:0004170^molecular_function^dUTP diphosphatase activity`GO:0003723^molecular_function^RNA binding`GO:0003964^molecular_function^RNA-directed DNA polymerase activity`GO:0004…	NA
CL1Contig334	CL1Contig334	POL_IPMA^POL_IPMA^Q:309-154,H:131-182^69.2%ID^E:1.9e-15^RecName: Full=Intracisternal A-particle Pol-related polyprotein;^Viruses; Ortervirales; Retroviridae; Intracisternal A-particles	CL1Contig334.p1	1-312[-]	POL_IPMA^POL_IPMA^Q:2-53,H:131-182^69.2%ID^E:1.9e-15^RecName: Full=Intracisternal A-particle Pol-related polyprotein;^Viruses; Ortervirales; Retroviridae; Intracisternal A-particles`POL_IPHA^POL_IPHA^Q:2-53,H:120-171^67.3%ID^E:2.5e-15^RecName: Full=Intracisternal A-particle Pol-related polyprotein;^Viruses; Ortervirales; Retroviridae; Intracisternal A-particles`POK10_HUMAN^POK10_HUMAN^Q:2-53,H:13…	NA	NA	GO:0003677^molecular_function^DNA binding`GO:0003887^molecular_function^DNA-directed DNA polymerase activity`GO:0003964^molecular_function^RNA-directed DNA polymerase activity`GO:0004523^molecular_function^RNA-DNA hybrid ribonuclease activity`GO:0008270^molecular_function^zinc ion binding`GO:0015074^biological_process^DNA integration`GO:0006310^biological_process^DNA recombination`GO:0075713^biol…	GO:0003677^molecular_function^DNA binding`GO:0003887^molecular_function^DNA-directed DNA polymerase activity`GO:0003964^molecular_function^RNA-directed DNA polymerase activity`GO:0004523^molecular_function^RNA-DNA hybrid ribonuclease activity`GO:0008270^molecular_function^zinc ion binding`GO:0015074^biological_process^DNA integration`GO:0006310^biological_process^DNA recombination`GO:0075713^biol…
CL1Contig335	CL1Contig335	POK11_HUMAN^POK11_HUMAN^Q:568-134,H:42-186^68.3%ID^E:2.6e-55^RecName: Full=Endogenous retrovirus group K member 11 Pol protein;^Eukaryota; Metazoa; Chordata; Craniata; Vertebrata; Euteleostomi; Mammalia; Eutheria; Euarchontoglires; Primates; Haplorrhini; Catarrhini; Hominidae; Homo	CL1Contig335.p1	119-568[-]	POK11_HUMAN^POK11_HUMAN^Q:1-145,H:42-186^68.3%ID^E:1.2e-55^RecName: Full=Endogenous retrovirus group K member 11 Pol protein;^Eukaryota; Metazoa; Chordata; Craniata; Vertebrata; Euteleostomi; Mammalia; Eutheria; Euarchontoglires; Primates; Haplorrhini; Catarrhini; Hominidae; Homo`POK25_HUMAN^POK25_HUMAN^Q:1-145,H:42-186^68.3%ID^E:1.2e-55^RecName: Full=Endogenous retrovirus group K member 25 Pol p…	NA	NA	GO:0003677^molecular_function^DNA binding`GO:0035613^molecular_function^RNA stem-loop binding`GO:0003964^molecular_function^RNA-directed DNA polymerase activity`GO:0004523^molecular_function^RNA-DNA hybrid ribonuclease activity`GO:0008270^molecular_function^zinc ion binding`GO:0015074^biological_process^DNA integration`GO:0006310^biological_process^DNA recombination	GO:0003677^molecular_function^DNA binding`GO:0035613^molecular_function^RNA stem-loop binding`GO:0003964^molecular_function^RNA-directed DNA polymerase activity`GO:0004523^molecular_function^RNA-DNA hybrid ribonuclease activity`GO:0008270^molecular_function^zinc ion binding`GO:0015074^biological_process^DNA integration`GO:0006310^biological_process^DNA recombination
CL1Contig336	CL1Contig336	POL_IPMA^POL_IPMA^Q:97-231,H:139-183^64.4%ID^E:2.6e-09^RecName: Full=Intracisternal A-particle Pol-related polyprotein;^Viruses; Ortervirales; Retroviridae; Intracisternal A-particles	NA	NA	NA	NA	NA	GO:0003677^molecular_function^DNA binding`GO:0003887^molecular_function^DNA-directed DNA polymerase activity`GO:0003964^molecular_function^RNA-directed DNA polymerase activity`GO:0004523^molecular_function^RNA-DNA hybrid ribonuclease activity`GO:0008270^molecular_function^zinc ion binding`GO:0015074^biological_process^DNA integration`GO:0006310^biological_process^DNA recombination`GO:0075713^biol…	NA
CL1Contig337	CL1Contig337	POL_IPMAI^POL_IPMAI^Q:200-328,H:59-101^67.4%ID^E:6.2e-10^RecName: Full=Intracisternal A-particle Pol-related polyprotein;^Viruses; Ortervirales; Retroviridae; Intracisternal A-particles	NA	NA	NA	NA	NA	GO:0003677^molecular_function^DNA binding`GO:0003887^molecular_function^DNA-directed DNA polymerase activity`GO:0003964^molecular_function^RNA-directed DNA polymerase activity`GO:0004523^molecular_function^RNA-DNA hybrid ribonuclease activity`GO:0008270^molecular_function^zinc ion binding`GO:0015074^biological_process^DNA integration`GO:0075713^biological_process^establishment of integrated provi…	NA
CL1Contig341	CL1Contig341	AK1A1_CHICK^AK1A1_CHICK^Q:2283-3263,H:1-327^89.6%ID^E:7.8e-179^RecName: Full=Aldo-keto reductase family 1 member A1;^Eukaryota; Metazoa; Chordata; Craniata; Vertebrata; Euteleostomi; Archelosauria; Archosauria; Dinosauria; Saurischia; Theropoda; Coelurosauria; Aves; Neognathae; Galloanserae; Galliformes; Phasianidae; Phasianinae; Gallus	CL1Contig341.p2	1428-2216[-]	T2FB_HUMAN^T2FB_HUMAN^Q:1-262,H:1-249^86.3%ID^E:4.4e-125^RecName: Full=General transcription factor IIF subunit 2;^Eukaryota; Metazoa; Chordata; Craniata; Vertebrata; Euteleostomi; Mammalia; Eutheria; Euarchontoglires; Primates; Haplorrhini; Catarrhini; Hominidae; Homo`T2FB_MOUSE^T2FB_MOUSE^Q:1-262,H:1-249^87%ID^E:1.7e-124^RecName: Full=General transcription factor IIF subunit 2;^Eukaryota; Metaz…	COG5090^factor iif	KEGG:hsa:2963`KO:K03139	GO:0016324^cellular_component^apical plasma membrane`GO:0005829^cellular_component^cytosol`GO:0008106^molecular_function^alcohol dehydrogenase (NADP+) activity`GO:0004032^molecular_function^alditol:NADP+ 1-oxidoreductase activity`GO:0016491^molecular_function^oxidoreductase activity`GO:0046185^biological_process^aldehyde catabolic process`GO:0110095^biological_process^cellular detoxification of a…	GO:0015630^cellular_component^microtubule cytoskeleton`GO:0005654^cellular_component^nucleoplasm`GO:0005634^cellular_component^nucleus`GO:0005674^cellular_component^transcription factor TFIIF complex`GO:0097550^cellular_component^transcription preinitiation complex`GO:0005524^molecular_function^ATP binding`GO:0003677^molecular_function^DNA binding`GO:0003678^molecular_function^DNA helicase activi…
CL1Contig341	CL1Contig341	AK1A1_CHICK^AK1A1_CHICK^Q:2283-3263,H:1-327^89.6%ID^E:7.8e-179^RecName: Full=Aldo-keto reductase family 1 member A1;^Eukaryota; Metazoa; Chordata; Craniata; Vertebrata; Euteleostomi; Archelosauria; Archosauria; Dinosauria; Saurischia; Theropoda; Coelurosauria; Aves; Neognathae; Galloanserae; Galliformes; Phasianidae; Phasianinae; Gallus	CL1Contig341.p3	1042-1431[+]	NA	COG0656^reductase	KEGG:gga:424599`KO:K00002	GO:0016324^cellular_component^apical plasma membrane`GO:0005829^cellular_component^cytosol`GO:0008106^molecular_function^alcohol dehydrogenase (NADP+) activity`GO:0004032^molecular_function^alditol:NADP+ 1-oxidoreductase activity`GO:0016491^molecular_function^oxidoreductase activity`GO:0046185^biological_process^aldehyde catabolic process`GO:0110095^biological_process^cellular detoxification of a…	NA
CL1Contig341	CL1Contig341	AK1A1_CHICK^AK1A1_CHICK^Q:2283-3263,H:1-327^89.6%ID^E:7.8e-179^RecName: Full=Aldo-keto reductase family 1 member A1;^Eukaryota; Metazoa; Chordata; Craniata; Vertebrata; Euteleostomi; Archelosauria; Archosauria; Dinosauria; Saurischia; Theropoda; Coelurosauria; Aves; Neognathae; Galloanserae; Galliformes; Phasianidae; Phasianinae; Gallus	CL1Contig341.p1	2283-3266[+]	AK1A1_CHICK^AK1A1_CHICK^Q:1-327,H:1-327^89.6%ID^E:1.3e-179^RecName: Full=Aldo-keto reductase family 1 member A1;^Eukaryota; Metazoa; Chordata; Craniata; Vertebrata; Euteleostomi; Archelosauria; Archosauria; Dinosauria; Saurischia; Theropoda; Coelurosauria; Aves; Neognathae; Galloanserae; Galliformes; Phasianidae; Phasianinae; Gallus`AK1A1_HUMAN^AK1A1_HUMAN^Q:1-327,H:1-325^74.9%ID^E:2.2e-150^RecNa…	COG0656^reductase	KEGG:gga:424599`KO:K00002	GO:0016324^cellular_component^apical plasma membrane`GO:0005829^cellular_component^cytosol`GO:0008106^molecular_function^alcohol dehydrogenase (NADP+) activity`GO:0004032^molecular_function^alditol:NADP+ 1-oxidoreductase activity`GO:0016491^molecular_function^oxidoreductase activity`GO:0046185^biological_process^aldehyde catabolic process`GO:0110095^biological_process^cellular detoxification of a…	GO:0016324^cellular_component^apical plasma membrane`GO:0005829^cellular_component^cytosol`GO:0008106^molecular_function^alcohol dehydrogenase (NADP+) activity`GO:0004032^molecular_function^alditol:NADP+ 1-oxidoreductase activity`GO:0016491^molecular_function^oxidoreductase activity`GO:0046185^biological_process^aldehyde catabolic process`GO:0110095^biological_process^cellular detoxification of a…
CL1Contig343	CL1Contig343	MATR3_HUMAN^MATR3_HUMAN^Q:3892-1358,H:1-790^75.5%ID^E:0^RecName: Full=Matrin-3;^Eukaryota; Metazoa; Chordata; Craniata; Vertebrata; Euteleostomi; Mammalia; Eutheria; Euarchontoglires; Primates; Haplorrhini; Catarrhini; Hominidae; Homo	CL1Contig343.p2	4157-4993[+]	SCD5_BOVIN^SCD5_BOVIN^Q:1-278,H:58-335^89.2%ID^E:6e-149^RecName: Full=Stearoyl-CoA desaturase 5;^Eukaryota; Metazoa; Chordata; Craniata; Vertebrata; Euteleostomi; Mammalia; Eutheria; Laurasiatheria; Artiodactyla; Ruminantia; Pecora; Bovidae; Bovinae; Bos`SCD5_HUMAN^SCD5_HUMAN^Q:1-278,H:53-330^87.1%ID^E:1.4e-145^RecName: Full=Stearoyl-CoA desaturase 5 {ECO:0000303|PubMed:22745828};^Eukaryota; Meta…	COG1398^desaturase	KEGG:bta:617419`KO:K00507	GO:0016020^cellular_component^membrane`GO:0005637^cellular_component^nuclear inner membrane`GO:0016363^cellular_component^nuclear matrix`GO:0005634^cellular_component^nucleus`GO:0042802^molecular_function^identical protein binding`GO:0035198^molecular_function^miRNA binding`GO:0003729^molecular_function^mRNA binding`GO:0003723^molecular_function^RNA binding`GO:0005198^molecular_function^structura…	GO:0005789^cellular_component^endoplasmic reticulum membrane`GO:0016021^cellular_component^integral component of membrane`GO:0005506^molecular_function^iron ion binding`GO:0016491^molecular_function^oxidoreductase activity`GO:0004768^molecular_function^stearoyl-CoA 9-desaturase activity`GO:0006636^biological_process^unsaturated fatty acid biosynthetic process
CL1Contig343	CL1Contig343	MATR3_HUMAN^MATR3_HUMAN^Q:3892-1358,H:1-790^75.5%ID^E:0^RecName: Full=Matrin-3;^Eukaryota; Metazoa; Chordata; Craniata; Vertebrata; Euteleostomi; Mammalia; Eutheria; Euarchontoglires; Primates; Haplorrhini; Catarrhini; Hominidae; Homo	CL1Contig343.p4	7746-8201[+]	NA	ENOG410XSPB^Matrin 3	KEGG:hsa:9782`KO:K13213	GO:0016020^cellular_component^membrane`GO:0005637^cellular_component^nuclear inner membrane`GO:0016363^cellular_component^nuclear matrix`GO:0005634^cellular_component^nucleus`GO:0042802^molecular_function^identical protein binding`GO:0035198^molecular_function^miRNA binding`GO:0003729^molecular_function^mRNA binding`GO:0003723^molecular_function^RNA binding`GO:0005198^molecular_function^structura…	NA
CL1Contig343	CL1Contig343	MATR3_HUMAN^MATR3_HUMAN^Q:3892-1358,H:1-790^75.5%ID^E:0^RecName: Full=Matrin-3;^Eukaryota; Metazoa; Chordata; Craniata; Vertebrata; Euteleostomi; Mammalia; Eutheria; Euarchontoglires; Primates; Haplorrhini; Catarrhini; Hominidae; Homo	CL1Contig343.p1	1343-3892[-]	MATR3_HUMAN^MATR3_HUMAN^Q:1-845,H:1-790^75.5%ID^E:0^RecName: Full=Matrin-3;^Eukaryota; Metazoa; Chordata; Craniata; Vertebrata; Euteleostomi; Mammalia; Eutheria; Euarchontoglires; Primates; Haplorrhini; Catarrhini; Hominidae; Homo`MATR3_MOUSE^MATR3_MOUSE^Q:1-845,H:1-789^75.8%ID^E:0^RecName: Full=Matrin-3;^Eukaryota; Metazoa; Chordata; Craniata; Vertebrata; Euteleostomi; Mammalia; Eutheria; Euarch…	ENOG410XSPB^Matrin 3	KEGG:hsa:9782`KO:K13213	GO:0016020^cellular_component^membrane`GO:0005637^cellular_component^nuclear inner membrane`GO:0016363^cellular_component^nuclear matrix`GO:0005634^cellular_component^nucleus`GO:0042802^molecular_function^identical protein binding`GO:0035198^molecular_function^miRNA binding`GO:0003729^molecular_function^mRNA binding`GO:0003723^molecular_function^RNA binding`GO:0005198^molecular_function^structura…	GO:0016020^cellular_component^membrane`GO:0005637^cellular_component^nuclear inner membrane`GO:0016363^cellular_component^nuclear matrix`GO:0005634^cellular_component^nucleus`GO:0042802^molecular_function^identical protein binding`GO:0035198^molecular_function^miRNA binding`GO:0003729^molecular_function^mRNA binding`GO:0003723^molecular_function^RNA binding`GO:0005198^molecular_function^structura…
CL1Contig344	CL1Contig344	MATR3_HUMAN^MATR3_HUMAN^Q:4014-1309,H:1-847^75.8%ID^E:0^RecName: Full=Matrin-3;^Eukaryota; Metazoa; Chordata; Craniata; Vertebrata; Euteleostomi; Mammalia; Eutheria; Euarchontoglires; Primates; Haplorrhini; Catarrhini; Hominidae; Homo	CL1Contig344.p2	4279-5115[+]	SCD5_BOVIN^SCD5_BOVIN^Q:1-278,H:58-335^89.2%ID^E:6e-149^RecName: Full=Stearoyl-CoA desaturase 5;^Eukaryota; Metazoa; Chordata; Craniata; Vertebrata; Euteleostomi; Mammalia; Eutheria; Laurasiatheria; Artiodactyla; Ruminantia; Pecora; Bovidae; Bovinae; Bos`SCD5_HUMAN^SCD5_HUMAN^Q:1-278,H:53-330^87.1%ID^E:1.4e-145^RecName: Full=Stearoyl-CoA desaturase 5 {ECO:0000303|PubMed:22745828};^Eukaryota; Meta…	COG1398^desaturase	KEGG:bta:617419`KO:K00507	GO:0016020^cellular_component^membrane`GO:0005637^cellular_component^nuclear inner membrane`GO:0016363^cellular_component^nuclear matrix`GO:0005634^cellular_component^nucleus`GO:0042802^molecular_function^identical protein binding`GO:0035198^molecular_function^miRNA binding`GO:0003729^molecular_function^mRNA binding`GO:0003723^molecular_function^RNA binding`GO:0005198^molecular_function^structura…	GO:0005789^cellular_component^endoplasmic reticulum membrane`GO:0016021^cellular_component^integral component of membrane`GO:0005506^molecular_function^iron ion binding`GO:0016491^molecular_function^oxidoreductase activity`GO:0004768^molecular_function^stearoyl-CoA 9-desaturase activity`GO:0006636^biological_process^unsaturated fatty acid biosynthetic process
CL1Contig344	CL1Contig344	MATR3_HUMAN^MATR3_HUMAN^Q:4014-1309,H:1-847^75.8%ID^E:0^RecName: Full=Matrin-3;^Eukaryota; Metazoa; Chordata; Craniata; Vertebrata; Euteleostomi; Mammalia; Eutheria; Euarchontoglires; Primates; Haplorrhini; Catarrhini; Hominidae; Homo	CL1Contig344.p1	1306-4014[-]	MATR3_HUMAN^MATR3_HUMAN^Q:1-902,H:1-847^75.8%ID^E:0^RecName: Full=Matrin-3;^Eukaryota; Metazoa; Chordata; Craniata; Vertebrata; Euteleostomi; Mammalia; Eutheria; Euarchontoglires; Primates; Haplorrhini; Catarrhini; Hominidae; Homo`MATR3_MOUSE^MATR3_MOUSE^Q:1-902,H:1-846^76.1%ID^E:0^RecName: Full=Matrin-3;^Eukaryota; Metazoa; Chordata; Craniata; Vertebrata; Euteleostomi; Mammalia; Eutheria; Euarch…	ENOG410XSPB^Matrin 3	KEGG:hsa:9782`KO:K13213	GO:0016020^cellular_component^membrane`GO:0005637^cellular_component^nuclear inner membrane`GO:0016363^cellular_component^nuclear matrix`GO:0005634^cellular_component^nucleus`GO:0042802^molecular_function^identical protein binding`GO:0035198^molecular_function^miRNA binding`GO:0003729^molecular_function^mRNA binding`GO:0003723^molecular_function^RNA binding`GO:0005198^molecular_function^structura…	GO:0016020^cellular_component^membrane`GO:0005637^cellular_component^nuclear inner membrane`GO:0016363^cellular_component^nuclear matrix`GO:0005634^cellular_component^nucleus`GO:0042802^molecular_function^identical protein binding`GO:0035198^molecular_function^miRNA binding`GO:0003729^molecular_function^mRNA binding`GO:0003723^molecular_function^RNA binding`GO:0005198^molecular_function^structura…
CL1Contig346	CL1Contig346	AP1M1_BOVIN^AP1M1_BOVIN^Q:3603-2335,H:1-423^99.8%ID^E:3.4e-244^RecName: Full=AP-1 complex subunit mu-1;^Eukaryota; Metazoa; Chordata; Craniata; Vertebrata; Euteleostomi; Mammalia; Eutheria; Laurasiatheria; Artiodactyla; Ruminantia; Pecora; Bovidae; Bovinae; Bos	CL1Contig346.p1	2332-3603[-]	AP1M1_BOVIN^AP1M1_BOVIN^Q:1-423,H:1-423^99.8%ID^E:2.3e-245^RecName: Full=AP-1 complex subunit mu-1;^Eukaryota; Metazoa; Chordata; Craniata; Vertebrata; Euteleostomi; Mammalia; Eutheria; Laurasiatheria; Artiodactyla; Ruminantia; Pecora; Bovidae; Bovinae; Bos`AP1M1_HUMAN^AP1M1_HUMAN^Q:1-423,H:1-423^99.8%ID^E:2.3e-245^RecName: Full=AP-1 complex subunit mu-1;^Eukaryota; Metazoa; Chordata; Craniata; V…	ENOG410XPFS^Adaptor-related protein complex	KEGG:bta:504310`KO:K12393	GO:0030131^cellular_component^clathrin adaptor complex`GO:0030665^cellular_component^clathrin-coated vesicle membrane`GO:0005794^cellular_component^Golgi apparatus`GO:0006886^biological_process^intracellular protein transport`GO:0016192^biological_process^vesicle-mediated transport	GO:0030131^cellular_component^clathrin adaptor complex`GO:0030665^cellular_component^clathrin-coated vesicle membrane`GO:0005794^cellular_component^Golgi apparatus`GO:0006886^biological_process^intracellular protein transport`GO:0016192^biological_process^vesicle-mediated transport
CL1Contig348	CL1Contig348	FRPD3_HUMAN^FRPD3_HUMAN^Q:3-2672,H:104-1000^76.7%ID^E:0^RecName: Full=FERM and PDZ domain-containing protein 3;^Eukaryota; Metazoa; Chordata; Craniata; Vertebrata; Euteleostomi; Mammalia; Eutheria; Euarchontoglires; Primates; Haplorrhini; Catarrhini; Hominidae; Homo	CL1Contig348.p1	3-2858[+]	FRPD3_HUMAN^FRPD3_HUMAN^Q:1-890,H:104-1000^76.7%ID^E:0^RecName: Full=FERM and PDZ domain-containing protein 3;^Eukaryota; Metazoa; Chordata; Craniata; Vertebrata; Euteleostomi; Mammalia; Eutheria; Euarchontoglires; Primates; Haplorrhini; Catarrhini; Hominidae; Homo`FRPD4_HUMAN^FRPD4_HUMAN^Q:1-731,H:128-940^37.9%ID^E:3.4e-127^RecName: Full=FERM and PDZ domain-containing protein 4;^Eukaryota; Metaz…	ENOG410YV8Z^positive regulation of synapse structural plasticity	KEGG:hsa:84443`KO:K23959	GO:0005856^cellular_component^cytoskeleton`GO:0005886^cellular_component^plasma membrane`GO:0030667^cellular_component^secretory granule membrane`GO:0070821^cellular_component^tertiary granule membrane`GO:0043312^biological_process^neutrophil degranulation	GO:0005856^cellular_component^cytoskeleton`GO:0005886^cellular_component^plasma membrane`GO:0030667^cellular_component^secretory granule membrane`GO:0070821^cellular_component^tertiary granule membrane`GO:0043312^biological_process^neutrophil degranulation
CL1Contig349	CL1Contig349	LRC40_CHICK^LRC40_CHICK^Q:2543-885,H:51-603^85.4%ID^E:7e-165^RecName: Full=Leucine-rich repeat-containing protein 40;^Eukaryota; Metazoa; Chordata; Craniata; Vertebrata; Euteleostomi; Archelosauria; Archosauria; Dinosauria; Saurischia; Theropoda; Coelurosauria; Aves; Neognathae; Galloanserae; Galliformes; Phasianidae; Phasianinae; Gallus	CL1Contig349.p5	309-773[-]	NA	COG4886^leucine Rich Repeat	KEGG:gga:424713	NA	NA
CL1Contig349	CL1Contig349	LRC40_CHICK^LRC40_CHICK^Q:2543-885,H:51-603^85.4%ID^E:7e-165^RecName: Full=Leucine-rich repeat-containing protein 40;^Eukaryota; Metazoa; Chordata; Craniata; Vertebrata; Euteleostomi; Archelosauria; Archosauria; Dinosauria; Saurischia; Theropoda; Coelurosauria; Aves; Neognathae; Galloanserae; Galliformes; Phasianidae; Phasianinae; Gallus	CL1Contig349.p1	882-2741[-]	LRC40_CHICK^LRC40_CHICK^Q:67-619,H:51-603^85.4%ID^E:3.5e-165^RecName: Full=Leucine-rich repeat-containing protein 40;^Eukaryota; Metazoa; Chordata; Craniata; Vertebrata; Euteleostomi; Archelosauria; Archosauria; Dinosauria; Saurischia; Theropoda; Coelurosauria; Aves; Neognathae; Galloanserae; Galliformes; Phasianidae; Phasianinae; Gallus`LRC40_PONAB^LRC40_PONAB^Q:67-619,H:51-602^73.4%ID^E:5.7e-13…	COG4886^leucine Rich Repeat	KEGG:gga:424713	NA	NA
CL1Contig350	CL1Contig350	LRC40_CHICK^LRC40_CHICK^Q:10-1821,H:1-603^84%ID^E:1.1e-180^RecName: Full=Leucine-rich repeat-containing protein 40;^Eukaryota; Metazoa; Chordata; Craniata; Vertebrata; Euteleostomi; Archelosauria; Archosauria; Dinosauria; Saurischia; Theropoda; Coelurosauria; Aves; Neognathae; Galloanserae; Galliformes; Phasianidae; Phasianinae; Gallus	CL1Contig350.p1	1-1824[+]	LRC40_CHICK^LRC40_CHICK^Q:4-607,H:1-603^84%ID^E:5.8e-181^RecName: Full=Leucine-rich repeat-containing protein 40;^Eukaryota; Metazoa; Chordata; Craniata; Vertebrata; Euteleostomi; Archelosauria; Archosauria; Dinosauria; Saurischia; Theropoda; Coelurosauria; Aves; Neognathae; Galloanserae; Galliformes; Phasianidae; Phasianinae; Gallus`LRC40_PONAB^LRC40_PONAB^Q:31-607,H:27-602^73.3%ID^E:5.9e-141^Re…	COG4886^leucine Rich Repeat	KEGG:gga:424713	NA	NA
CL1Contig352	CL1Contig352	GNA1_HUMAN^GNA1_HUMAN^Q:88-624,H:4-182^84.9%ID^E:1.1e-85^RecName: Full=Glucosamine 6-phosphate N-acetyltransferase;^Eukaryota; Metazoa; Chordata; Craniata; Vertebrata; Euteleostomi; Mammalia; Eutheria; Euarchontoglires; Primates; Haplorrhini; Catarrhini; Hominidae; Homo	CL1Contig352.p1	61-633[+]	GNA1_HUMAN^GNA1_HUMAN^Q:9-188,H:3-182^85%ID^E:1.3e-86^RecName: Full=Glucosamine 6-phosphate N-acetyltransferase;^Eukaryota; Metazoa; Chordata; Craniata; Vertebrata; Euteleostomi; Mammalia; Eutheria; Euarchontoglires; Primates; Haplorrhini; Catarrhini; Hominidae; Homo`GNA1_PONAB^GNA1_PONAB^Q:9-188,H:3-182^85%ID^E:1.3e-86^RecName: Full=Glucosamine 6-phosphate N-acetyltransferase;^Eukaryota; Metazoa…	COG0454^acetyltransferase	KEGG:hsa:64841`KO:K00621	GO:0005829^cellular_component^cytosol`GO:0005783^cellular_component^endoplasmic reticulum`GO:0005793^cellular_component^endoplasmic reticulum-Golgi intermediate compartment`GO:0010008^cellular_component^endosome membrane`GO:0005794^cellular_component^Golgi apparatus`GO:0000139^cellular_component^Golgi membrane`GO:0005770^cellular_component^late endosome`GO:0004343^molecular_function^glucosamine 6…	GO:0005829^cellular_component^cytosol`GO:0005783^cellular_component^endoplasmic reticulum`GO:0005793^cellular_component^endoplasmic reticulum-Golgi intermediate compartment`GO:0010008^cellular_component^endosome membrane`GO:0005794^cellular_component^Golgi apparatus`GO:0000139^cellular_component^Golgi membrane`GO:0005770^cellular_component^late endosome`GO:0004343^molecular_function^glucosamine 6…
CL1Contig353	CL1Contig353	GNA1_HUMAN^GNA1_HUMAN^Q:88-297,H:4-73^82.9%ID^E:2.7e-28^RecName: Full=Glucosamine 6-phosphate N-acetyltransferase;^Eukaryota; Metazoa; Chordata; Craniata; Vertebrata; Euteleostomi; Mammalia; Eutheria; Euarchontoglires; Primates; Haplorrhini; Catarrhini; Hominidae; Homo`GNA1_HUMAN^GNA1_HUMAN^Q:131-496,H:63-182^56%ID^E:1.1e-26^RecName: Full=Glucosamine 6-phosphate N-acetyltransferase;^Eukaryota; Me…	CL1Contig353.p1	1-387[+]	GNA1_HUMAN^GNA1_HUMAN^Q:30-99,H:4-73^82.9%ID^E:6.4e-29^RecName: Full=Glucosamine 6-phosphate N-acetyltransferase;^Eukaryota; Metazoa; Chordata; Craniata; Vertebrata; Euteleostomi; Mammalia; Eutheria; Euarchontoglires; Primates; Haplorrhini; Catarrhini; Hominidae; Homo`GNA1_PONAB^GNA1_PONAB^Q:30-99,H:4-73^82.9%ID^E:6.4e-29^RecName: Full=Glucosamine 6-phosphate N-acetyltransferase;^Eukaryota; Metaz…	COG0454^acetyltransferase	KEGG:hsa:64841`KO:K00621	GO:0005829^cellular_component^cytosol`GO:0005783^cellular_component^endoplasmic reticulum`GO:0005793^cellular_component^endoplasmic reticulum-Golgi intermediate compartment`GO:0010008^cellular_component^endosome membrane`GO:0005794^cellular_component^Golgi apparatus`GO:0000139^cellular_component^Golgi membrane`GO:0005770^cellular_component^late endosome`GO:0004343^molecular_function^glucosamine 6…	GO:0005829^cellular_component^cytosol`GO:0005783^cellular_component^endoplasmic reticulum`GO:0005793^cellular_component^endoplasmic reticulum-Golgi intermediate compartment`GO:0010008^cellular_component^endosome membrane`GO:0005794^cellular_component^Golgi apparatus`GO:0000139^cellular_component^Golgi membrane`GO:0005770^cellular_component^late endosome`GO:0004343^molecular_function^glucosamine 6…
CL1Contig360	CL1Contig360	FXC1A_DANRE^FXC1A_DANRE^Q:1010-708,H:80-188^85.3%ID^E:7.7e-50^RecName: Full=Forkhead box C1-A;^Eukaryota; Metazoa; Chordata; Craniata; Vertebrata; Euteleostomi; Actinopterygii; Neopterygii; Teleostei; Ostariophysi; Cypriniformes; Cyprinidae; Danio	CL1Contig360.p1	3-1010[-]	FXC1A_DANRE^FXC1A_DANRE^Q:1-101,H:80-188^85.3%ID^E:7.7e-50^RecName: Full=Forkhead box C1-A;^Eukaryota; Metazoa; Chordata; Craniata; Vertebrata; Euteleostomi; Actinopterygii; Neopterygii; Teleostei; Ostariophysi; Cypriniformes; Cyprinidae; Danio`FXC1A_XENLA^FXC1A_XENLA^Q:1-94,H:85-178^95.7%ID^E:3.8e-49^RecName: Full=Forkhead box protein C1-A;^Eukaryota; Metazoa; Chordata; Craniata; Vertebrata; Eut…	COG5025^forkhead box	KEGG:dre:100148408`KO:K09396	GO:0005634^cellular_component^nucleus`GO:0003682^molecular_function^chromatin binding`GO:0000981^molecular_function^DNA-binding transcription factor activity, RNA polymerase II-specific`GO:0043565^molecular_function^sequence-specific DNA binding`GO:0030325^biological_process^adrenal gland development`GO:0009653^biological_process^anatomical structure morphogenesis`GO:0001568^biological_process^bl…	GO:0005634^cellular_component^nucleus`GO:0003682^molecular_function^chromatin binding`GO:0000981^molecular_function^DNA-binding transcription factor activity, RNA polymerase II-specific`GO:0043565^molecular_function^sequence-specific DNA binding`GO:0030325^biological_process^adrenal gland development`GO:0009653^biological_process^anatomical structure morphogenesis`GO:0001568^biological_process^bl…
CL1Contig363	CL1Contig363	PKD2_HUMAN^PKD2_HUMAN^Q:33-1394,H:184-636^80.4%ID^E:1.6e-217^RecName: Full=Polycystin-2 {ECO:0000305};^Eukaryota; Metazoa; Chordata; Craniata; Vertebrata; Euteleostomi; Mammalia; Eutheria; Euarchontoglires; Primates; Haplorrhini; Catarrhini; Hominidae; Homo`PKD2_HUMAN^PKD2_HUMAN^Q:2359-2478,H:634-673^90%ID^E:1.7e-12^RecName: Full=Polycystin-2 {ECO:0000305};^Eukaryota; Metazoa; Chordata; Craniata;…	CL1Contig363.p1	3-1388[+]	PKD2_HUMAN^PKD2_HUMAN^Q:11-461,H:184-633^80.7%ID^E:1.7e-217^RecName: Full=Polycystin-2 {ECO:0000305};^Eukaryota; Metazoa; Chordata; Craniata; Vertebrata; Euteleostomi; Mammalia; Eutheria; Euarchontoglires; Primates; Haplorrhini; Catarrhini; Hominidae; Homo`PKD2_BOVIN^PKD2_BOVIN^Q:5-461,H:181-635^79.6%ID^E:6.1e-215^RecName: Full=Polycystin-2;^Eukaryota; Metazoa; Chordata; Craniata; Vertebrata; Eut…	ENOG410XTGE^Polycystic kidney disease	KEGG:hsa:5311`KO:K04986	GO:0045180^cellular_component^basal cortex`GO:0009925^cellular_component^basal plasma membrane`GO:0034703^cellular_component^cation channel complex`GO:0005623^cellular_component^obsolete cell`GO:0005911^cellular_component^cell-cell junction`GO:0036064^cellular_component^ciliary basal body`GO:0060170^cellular_component^ciliary membrane`GO:0005929^cellular_component^cilium`GO:0005737^cellular_compo…	GO:0045180^cellular_component^basal cortex`GO:0009925^cellular_component^basal plasma membrane`GO:0034703^cellular_component^cation channel complex`GO:0005623^cellular_component^obsolete cell`GO:0005911^cellular_component^cell-cell junction`GO:0036064^cellular_component^ciliary basal body`GO:0060170^cellular_component^ciliary membrane`GO:0005929^cellular_component^cilium`GO:0005737^cellular_compo…
CL1Contig364	CL1Contig364	KPRA_HUMAN^KPRA_HUMAN^Q:1969-2343,H:232-356^96%ID^E:2.6e-60^RecName: Full=Phosphoribosyl pyrophosphate synthase-associated protein 1;^Eukaryota; Metazoa; Chordata; Craniata; Vertebrata; Euteleostomi; Mammalia; Eutheria; Euarchontoglires; Primates; Haplorrhini; Catarrhini; Hominidae; Homo	CL1Contig364.p1	1972-2346[+]	KPRA_HUMAN^KPRA_HUMAN^Q:1-124,H:233-356^96.8%ID^E:1.8e-60^RecName: Full=Phosphoribosyl pyrophosphate synthase-associated protein 1;^Eukaryota; Metazoa; Chordata; Craniata; Vertebrata; Euteleostomi; Mammalia; Eutheria; Euarchontoglires; Primates; Haplorrhini; Catarrhini; Hominidae; Homo`KPRA_BOVIN^KPRA_BOVIN^Q:1-124,H:233-356^96.8%ID^E:3.1e-60^RecName: Full=Phosphoribosyl pyrophosphate synthase-as…	COG0462^Phosphoribosyl pyrophosphate synthase	KEGG:hsa:5635	GO:0005737^cellular_component^cytoplasm`GO:0002189^cellular_component^ribose phosphate diphosphokinase complex`GO:0004857^molecular_function^enzyme inhibitor activity`GO:0042802^molecular_function^identical protein binding`GO:0000287^molecular_function^magnesium ion binding`GO:0004749^molecular_function^ribose phosphate diphosphokinase activity`GO:0006015^biological_process^5-phosphoribose 1-diph…	GO:0005737^cellular_component^cytoplasm`GO:0002189^cellular_component^ribose phosphate diphosphokinase complex`GO:0004857^molecular_function^enzyme inhibitor activity`GO:0042802^molecular_function^identical protein binding`GO:0000287^molecular_function^magnesium ion binding`GO:0004749^molecular_function^ribose phosphate diphosphokinase activity`GO:0006015^biological_process^5-phosphoribose 1-diph…
CL1Contig365	CL1Contig365	KPRA_HUMAN^KPRA_HUMAN^Q:99-1718,H:41-356^56.5%ID^E:2e-142^RecName: Full=Phosphoribosyl pyrophosphate synthase-associated protein 1;^Eukaryota; Metazoa; Chordata; Craniata; Vertebrata; Euteleostomi; Mammalia; Eutheria; Euarchontoglires; Primates; Haplorrhini; Catarrhini; Hominidae; Homo	CL1Contig365.p1	201-674[+]	KPRA_HUMAN^KPRA_HUMAN^Q:1-157,H:75-231^96.2%ID^E:1.6e-82^RecName: Full=Phosphoribosyl pyrophosphate synthase-associated protein 1;^Eukaryota; Metazoa; Chordata; Craniata; Vertebrata; Euteleostomi; Mammalia; Eutheria; Euarchontoglires; Primates; Haplorrhini; Catarrhini; Hominidae; Homo`KPRA_MOUSE^KPRA_MOUSE^Q:1-157,H:75-231^96.2%ID^E:1.6e-82^RecName: Full=Phosphoribosyl pyrophosphate synthase-asso…	COG0462^Phosphoribosyl pyrophosphate synthase	KEGG:hsa:5635	GO:0005737^cellular_component^cytoplasm`GO:0002189^cellular_component^ribose phosphate diphosphokinase complex`GO:0004857^molecular_function^enzyme inhibitor activity`GO:0042802^molecular_function^identical protein binding`GO:0000287^molecular_function^magnesium ion binding`GO:0004749^molecular_function^ribose phosphate diphosphokinase activity`GO:0006015^biological_process^5-phosphoribose 1-diph…	GO:0005737^cellular_component^cytoplasm`GO:0002189^cellular_component^ribose phosphate diphosphokinase complex`GO:0004857^molecular_function^enzyme inhibitor activity`GO:0042802^molecular_function^identical protein binding`GO:0000287^molecular_function^magnesium ion binding`GO:0004749^molecular_function^ribose phosphate diphosphokinase activity`GO:0006015^biological_process^5-phosphoribose 1-diph…
CL1Contig365	CL1Contig365	KPRA_HUMAN^KPRA_HUMAN^Q:99-1718,H:41-356^56.5%ID^E:2e-142^RecName: Full=Phosphoribosyl pyrophosphate synthase-associated protein 1;^Eukaryota; Metazoa; Chordata; Craniata; Vertebrata; Euteleostomi; Mammalia; Eutheria; Euarchontoglires; Primates; Haplorrhini; Catarrhini; Hominidae; Homo	CL1Contig365.p2	1284-1721[+]	KPRA_HUMAN^KPRA_HUMAN^Q:21-145,H:232-356^96%ID^E:2.1e-60^RecName: Full=Phosphoribosyl pyrophosphate synthase-associated protein 1;^Eukaryota; Metazoa; Chordata; Craniata; Vertebrata; Euteleostomi; Mammalia; Eutheria; Euarchontoglires; Primates; Haplorrhini; Catarrhini; Hominidae; Homo`KPRA_BOVIN^KPRA_BOVIN^Q:21-145,H:232-356^96%ID^E:3.6e-60^RecName: Full=Phosphoribosyl pyrophosphate synthase-asso…	COG0462^Phosphoribosyl pyrophosphate synthase	KEGG:hsa:5635	GO:0005737^cellular_component^cytoplasm`GO:0002189^cellular_component^ribose phosphate diphosphokinase complex`GO:0004857^molecular_function^enzyme inhibitor activity`GO:0042802^molecular_function^identical protein binding`GO:0000287^molecular_function^magnesium ion binding`GO:0004749^molecular_function^ribose phosphate diphosphokinase activity`GO:0006015^biological_process^5-phosphoribose 1-diph…	GO:0005737^cellular_component^cytoplasm`GO:0002189^cellular_component^ribose phosphate diphosphokinase complex`GO:0004857^molecular_function^enzyme inhibitor activity`GO:0042802^molecular_function^identical protein binding`GO:0000287^molecular_function^magnesium ion binding`GO:0004749^molecular_function^ribose phosphate diphosphokinase activity`GO:0006015^biological_process^5-phosphoribose 1-diph…
CL1Contig366	CL1Contig366	FCF1_BOVIN^FCF1_BOVIN^Q:141-731,H:2-198^91.9%ID^E:6.4e-103^RecName: Full=rRNA-processing protein FCF1 homolog;^Eukaryota; Metazoa; Chordata; Craniata; Vertebrata; Euteleostomi; Mammalia; Eutheria; Laurasiatheria; Artiodactyla; Ruminantia; Pecora; Bovidae; Bovinae; Bos	CL1Contig366.p2	1963-2391[-]	NA	COG1412^small subunit (SSU) processome component, homolog	KEGG:bta:508270`KO:K14566	GO:0005730^cellular_component^nucleolus`GO:0032040^cellular_component^small-subunit processome`GO:0000480^biological_process^endonucleolytic cleavage in 5'-ETS of tricistronic rRNA transcript (SSU-rRNA, 5.8S rRNA, LSU-rRNA)`GO:0000447^biological_process^endonucleolytic cleavage in ITS1 to separate SSU-rRNA from 5.8S rRNA and LSU-rRNA from tricistronic rRNA transcript (SSU-rRNA, 5.8S rRNA, LSU-rRN…	NA
CL1Contig366	CL1Contig366	FCF1_BOVIN^FCF1_BOVIN^Q:141-731,H:2-198^91.9%ID^E:6.4e-103^RecName: Full=rRNA-processing protein FCF1 homolog;^Eukaryota; Metazoa; Chordata; Craniata; Vertebrata; Euteleostomi; Mammalia; Eutheria; Laurasiatheria; Artiodactyla; Ruminantia; Pecora; Bovidae; Bovinae; Bos	CL1Contig366.p1	174-734[+]	FCF1_BOVIN^FCF1_BOVIN^Q:1-186,H:13-198^92.5%ID^E:6.5e-99^RecName: Full=rRNA-processing protein FCF1 homolog;^Eukaryota; Metazoa; Chordata; Craniata; Vertebrata; Euteleostomi; Mammalia; Eutheria; Laurasiatheria; Artiodactyla; Ruminantia; Pecora; Bovidae; Bovinae; Bos`FCF1_HUMAN^FCF1_HUMAN^Q:1-186,H:13-198^92.5%ID^E:6.5e-99^RecName: Full=rRNA-processing protein FCF1 homolog;^Eukaryota; Metazoa; Cho…	COG1412^small subunit (SSU) processome component, homolog	KEGG:bta:508270`KO:K14566	GO:0005730^cellular_component^nucleolus`GO:0032040^cellular_component^small-subunit processome`GO:0000480^biological_process^endonucleolytic cleavage in 5'-ETS of tricistronic rRNA transcript (SSU-rRNA, 5.8S rRNA, LSU-rRNA)`GO:0000447^biological_process^endonucleolytic cleavage in ITS1 to separate SSU-rRNA from 5.8S rRNA and LSU-rRNA from tricistronic rRNA transcript (SSU-rRNA, 5.8S rRNA, LSU-rRN…	GO:0005730^cellular_component^nucleolus`GO:0032040^cellular_component^small-subunit processome`GO:0000480^biological_process^endonucleolytic cleavage in 5'-ETS of tricistronic rRNA transcript (SSU-rRNA, 5.8S rRNA, LSU-rRNA)`GO:0000447^biological_process^endonucleolytic cleavage in ITS1 to separate SSU-rRNA from 5.8S rRNA and LSU-rRNA from tricistronic rRNA transcript (SSU-rRNA, 5.8S rRNA, LSU-rRN…
CL1Contig377	CL1Contig377	POL_MMTVB^POL_MMTVB^Q:499-909,H:835-984^54.7%ID^E:1e-37^RecName: Full=Gag-Pro-Pol polyprotein;^Viruses; Ortervirales; Retroviridae; Orthoretrovirinae; Betaretrovirus	NA	NA	NA	NA	NA	GO:0019013^cellular_component^viral nucleocapsid`GO:0004190^molecular_function^aspartic-type endopeptidase activity`GO:0003677^molecular_function^DNA binding`GO:0003887^molecular_function^DNA-directed DNA polymerase activity`GO:0004170^molecular_function^dUTP diphosphatase activity`GO:0003723^molecular_function^RNA binding`GO:0003964^molecular_function^RNA-directed DNA polymerase activity`GO:0004…	NA
CL1Contig378	CL1Contig378	POL_MMTVB^POL_MMTVB^Q:4-195,H:903-968^62.1%ID^E:4.9e-13^RecName: Full=Gag-Pro-Pol polyprotein;^Viruses; Ortervirales; Retroviridae; Orthoretrovirinae; Betaretrovirus	NA	NA	NA	NA	NA	GO:0019013^cellular_component^viral nucleocapsid`GO:0004190^molecular_function^aspartic-type endopeptidase activity`GO:0003677^molecular_function^DNA binding`GO:0003887^molecular_function^DNA-directed DNA polymerase activity`GO:0004170^molecular_function^dUTP diphosphatase activity`GO:0003723^molecular_function^RNA binding`GO:0003964^molecular_function^RNA-directed DNA polymerase activity`GO:0004…	NA
CL1Contig381	CL1Contig381	NDUA8_BOVIN^NDUA8_BOVIN^Q:2585-2950,H:48-171^71%ID^E:6.6e-44^RecName: Full=NADH dehydrogenase [ubiquinone] 1 alpha subcomplex subunit 8;^Eukaryota; Metazoa; Chordata; Craniata; Vertebrata; Euteleostomi; Mammalia; Eutheria; Laurasiatheria; Artiodactyla; Ruminantia; Pecora; Bovidae; Bovinae; Bos	CL1Contig381.p1	156-674[+]	NA	ENOG4111IST^NADH dehydrogenase (Ubiquinone) 1 alpha subcomplex	KEGG:bta:327710`KO:K03952	GO:0005758^cellular_component^mitochondrial intermembrane space`GO:0005747^cellular_component^mitochondrial respiratory chain complex I`GO:0044877^molecular_function^protein-containing complex binding`GO:0006120^biological_process^mitochondrial electron transport, NADH to ubiquinone`GO:0032981^biological_process^mitochondrial respiratory chain complex I assembly	NA
CL1Contig385	CL1Contig385	NA	CL1Contig385.p1	368-964[-]	MMS19_MOUSE^MMS19_MOUSE^Q:18-197,H:851-1030^86.1%ID^E:1.6e-79^RecName: Full=MMS19 nucleotide excision repair protein homolog;^Eukaryota; Metazoa; Chordata; Craniata; Vertebrata; Euteleostomi; Mammalia; Eutheria; Euarchontoglires; Glires; Rodentia; Myomorpha; Muroidea; Muridae; Murinae; Mus; Mus`MMS19_HUMAN^MMS19_HUMAN^Q:18-197,H:850-1029^85.6%ID^E:2.1e-79^RecName: Full=MMS19 nucleotide excision r…	ENOG410XNMZ^MMS19 nucleotide excision repair homolog (S. cerevisiae)	KEGG:mmu:72199`KO:K15075	NA	GO:0097361^cellular_component^CIA complex`GO:0005737^cellular_component^cytoplasm`GO:0005829^cellular_component^cytosol`GO:0071817^cellular_component^MMXD complex`GO:0005654^cellular_component^nucleoplasm`GO:0005634^cellular_component^nucleus`GO:0005819^cellular_component^spindle`GO:0019899^molecular_function^enzyme binding`GO:0030331^molecular_function^estrogen receptor binding`GO:0003713^molecu…
CL1Contig386	CL1Contig386	MMS19_HUMAN^MMS19_HUMAN^Q:84-3104,H:20-1029^74.3%ID^E:0^RecName: Full=MMS19 nucleotide excision repair protein homolog;^Eukaryota; Metazoa; Chordata; Craniata; Vertebrata; Euteleostomi; Mammalia; Eutheria; Euarchontoglires; Primates; Haplorrhini; Catarrhini; Hominidae; Homo	CL1Contig386.p1	30-3110[+]	MMS19_HUMAN^MMS19_HUMAN^Q:14-1025,H:15-1029^74.1%ID^E:0^RecName: Full=MMS19 nucleotide excision repair protein homolog;^Eukaryota; Metazoa; Chordata; Craniata; Vertebrata; Euteleostomi; Mammalia; Eutheria; Euarchontoglires; Primates; Haplorrhini; Catarrhini; Hominidae; Homo`MMS19_BOVIN^MMS19_BOVIN^Q:19-1025,H:20-1029^73.7%ID^E:0^RecName: Full=MMS19 nucleotide excision repair protein homolog;^Euka…	ENOG410XNMZ^MMS19 nucleotide excision repair homolog (S. cerevisiae)	KEGG:hsa:64210`KO:K15075	GO:0097361^cellular_component^CIA complex`GO:0005737^cellular_component^cytoplasm`GO:0005829^cellular_component^cytosol`GO:0016020^cellular_component^membrane`GO:0071817^cellular_component^MMXD complex`GO:0005654^cellular_component^nucleoplasm`GO:0005634^cellular_component^nucleus`GO:0005819^cellular_component^spindle`GO:0005675^cellular_component^transcription factor TFIIH holo complex`GO:001989…	GO:0097361^cellular_component^CIA complex`GO:0005737^cellular_component^cytoplasm`GO:0005829^cellular_component^cytosol`GO:0016020^cellular_component^membrane`GO:0071817^cellular_component^MMXD complex`GO:0005654^cellular_component^nucleoplasm`GO:0005634^cellular_component^nucleus`GO:0005819^cellular_component^spindle`GO:0005675^cellular_component^transcription factor TFIIH holo complex`GO:001989…
CL1Contig386	CL1Contig386	MMS19_HUMAN^MMS19_HUMAN^Q:84-3104,H:20-1029^74.3%ID^E:0^RecName: Full=MMS19 nucleotide excision repair protein homolog;^Eukaryota; Metazoa; Chordata; Craniata; Vertebrata; Euteleostomi; Mammalia; Eutheria; Euarchontoglires; Primates; Haplorrhini; Catarrhini; Hominidae; Homo	CL1Contig386.p7	3080-3418[+]	NA	ENOG410XNMZ^MMS19 nucleotide excision repair homolog (S. cerevisiae)	KEGG:hsa:64210`KO:K15075	GO:0097361^cellular_component^CIA complex`GO:0005737^cellular_component^cytoplasm`GO:0005829^cellular_component^cytosol`GO:0016020^cellular_component^membrane`GO:0071817^cellular_component^MMXD complex`GO:0005654^cellular_component^nucleoplasm`GO:0005634^cellular_component^nucleus`GO:0005819^cellular_component^spindle`GO:0005675^cellular_component^transcription factor TFIIH holo complex`GO:001989…	NA
CL1Contig387	CL1Contig387	MMS19_HUMAN^MMS19_HUMAN^Q:3596-459,H:15-1027^71.3%ID^E:0^RecName: Full=MMS19 nucleotide excision repair protein homolog;^Eukaryota; Metazoa; Chordata; Craniata; Vertebrata; Euteleostomi; Mammalia; Eutheria; Euarchontoglires; Primates; Haplorrhini; Catarrhini; Hominidae; Homo	CL1Contig387.p3	471-1454[-]	MMS19_HUMAN^MMS19_HUMAN^Q:6-327,H:703-1022^79.2%ID^E:3.1e-136^RecName: Full=MMS19 nucleotide excision repair protein homolog;^Eukaryota; Metazoa; Chordata; Craniata; Vertebrata; Euteleostomi; Mammalia; Eutheria; Euarchontoglires; Primates; Haplorrhini; Catarrhini; Hominidae; Homo`MMS19_BOVIN^MMS19_BOVIN^Q:2-327,H:699-1022^77.6%ID^E:1.5e-135^RecName: Full=MMS19 nucleotide excision repair protein h…	ENOG410XNMZ^MMS19 nucleotide excision repair homolog (S. cerevisiae)	KEGG:hsa:64210`KO:K15075	GO:0097361^cellular_component^CIA complex`GO:0005737^cellular_component^cytoplasm`GO:0005829^cellular_component^cytosol`GO:0016020^cellular_component^membrane`GO:0071817^cellular_component^MMXD complex`GO:0005654^cellular_component^nucleoplasm`GO:0005634^cellular_component^nucleus`GO:0005819^cellular_component^spindle`GO:0005675^cellular_component^transcription factor TFIIH holo complex`GO:001989…	GO:0097361^cellular_component^CIA complex`GO:0005737^cellular_component^cytoplasm`GO:0005829^cellular_component^cytosol`GO:0016020^cellular_component^membrane`GO:0071817^cellular_component^MMXD complex`GO:0005654^cellular_component^nucleoplasm`GO:0005634^cellular_component^nucleus`GO:0005819^cellular_component^spindle`GO:0005675^cellular_component^transcription factor TFIIH holo complex`GO:001989…
CL1Contig387	CL1Contig387	MMS19_HUMAN^MMS19_HUMAN^Q:3596-459,H:15-1027^71.3%ID^E:0^RecName: Full=MMS19 nucleotide excision repair protein homolog;^Eukaryota; Metazoa; Chordata; Craniata; Vertebrata; Euteleostomi; Mammalia; Eutheria; Euarchontoglires; Primates; Haplorrhini; Catarrhini; Hominidae; Homo	CL1Contig387.p1	1461-3842[-]	MMS19_HUMAN^MMS19_HUMAN^Q:83-767,H:15-704^71.5%ID^E:1.8e-275^RecName: Full=MMS19 nucleotide excision repair protein homolog;^Eukaryota; Metazoa; Chordata; Craniata; Vertebrata; Euteleostomi; Mammalia; Eutheria; Euarchontoglires; Primates; Haplorrhini; Catarrhini; Hominidae; Homo`MMS19_BOVIN^MMS19_BOVIN^Q:88-767,H:20-704^71.4%ID^E:4.1e-275^RecName: Full=MMS19 nucleotide excision repair protein hom…	ENOG410XNMZ^MMS19 nucleotide excision repair homolog (S. cerevisiae)	KEGG:hsa:64210`KO:K15075	GO:0097361^cellular_component^CIA complex`GO:0005737^cellular_component^cytoplasm`GO:0005829^cellular_component^cytosol`GO:0016020^cellular_component^membrane`GO:0071817^cellular_component^MMXD complex`GO:0005654^cellular_component^nucleoplasm`GO:0005634^cellular_component^nucleus`GO:0005819^cellular_component^spindle`GO:0005675^cellular_component^transcription factor TFIIH holo complex`GO:001989…	GO:0097361^cellular_component^CIA complex`GO:0005737^cellular_component^cytoplasm`GO:0005829^cellular_component^cytosol`GO:0016020^cellular_component^membrane`GO:0071817^cellular_component^MMXD complex`GO:0005654^cellular_component^nucleoplasm`GO:0005634^cellular_component^nucleus`GO:0005819^cellular_component^spindle`GO:0005675^cellular_component^transcription factor TFIIH holo complex`GO:001989…
CL1Contig389	CL1Contig389	ENV_RSVP^ENV_RSVP^Q:1401-766,H:377-590^49.5%ID^E:5.1e-52^RecName: Full=Envelope glycoprotein gp95;^Viruses; Ortervirales; Retroviridae; Orthoretrovirinae; Alpharetrovirus	CL1Contig389.p2	628-1401[-]	ENV_RSVP^ENV_RSVP^Q:1-212,H:377-590^49.5%ID^E:2.8e-52^RecName: Full=Envelope glycoprotein gp95;^Viruses; Ortervirales; Retroviridae; Orthoretrovirinae; Alpharetrovirus`ENV_RSVSA^ENV_RSVSA^Q:1-184,H:373-562^54.2%ID^E:1.1e-51^RecName: Full=Envelope glycoprotein gp95;^Viruses; Ortervirales; Retroviridae; Orthoretrovirinae; Alpharetrovirus`ENV_AVIR3^ENV_AVIR3^Q:1-204,H:50-255^51.9%ID^E:1.8e-51^RecNam…	NA	NA	GO:0020002^cellular_component^host cell plasma membrane`GO:0016021^cellular_component^integral component of membrane`GO:0019031^cellular_component^viral envelope`GO:0055036^cellular_component^virion membrane`GO:0019064^biological_process^fusion of virus membrane with host plasma membrane`GO:0019062^biological_process^virion attachment to host cell	GO:0020002^cellular_component^host cell plasma membrane`GO:0016021^cellular_component^integral component of membrane`GO:0019031^cellular_component^viral envelope`GO:0055036^cellular_component^virion membrane`GO:0019064^biological_process^fusion of virus membrane with host plasma membrane`GO:0019062^biological_process^virion attachment to host cell
CL1Contig391	CL1Contig391	ENR1_HUMAN^ENR1_HUMAN^Q:232-879,H:391-603^53.5%ID^E:6.8e-67^RecName: Full=Endogenous retrovirus group 3 member 1 Env polyprotein;^Eukaryota; Metazoa; Chordata; Craniata; Vertebrata; Euteleostomi; Mammalia; Eutheria; Euarchontoglires; Primates; Haplorrhini; Catarrhini; Hominidae; Homo	NA	NA	NA	ENOG410ZFDP^NA	KEGG:hsa:2086	NA	NA
CL1Contig394	CL1Contig394	BEND2_HUMAN^BEND2_HUMAN^Q:1195-2112,H:476-781^44.6%ID^E:6.2e-62^RecName: Full=BEN domain-containing protein 2;^Eukaryota; Metazoa; Chordata; Craniata; Vertebrata; Euteleostomi; Mammalia; Eutheria; Euarchontoglires; Primates; Haplorrhini; Catarrhini; Hominidae; Homo	CL1Contig394.p1	103-2187[+]	BEND2_HUMAN^BEND2_HUMAN^Q:365-670,H:476-781^44.6%ID^E:3.7e-62^RecName: Full=BEN domain-containing protein 2;^Eukaryota; Metazoa; Chordata; Craniata; Vertebrata; Euteleostomi; Mammalia; Eutheria; Euarchontoglires; Primates; Haplorrhini; Catarrhini; Hominidae; Homo`SCML1_MACMU^SCML1_MACMU^Q:98-294,H:2-202^30.1%ID^E:1.1e-10^RecName: Full=Sex comb on midleg-like protein 1;^Eukaryota; Metazoa; Chordat…	ENOG4111SGS^BEN domain containing 2	KEGG:hsa:139105	NA	NA
CL1Contig398	CL1Contig398	RANB3_HUMAN^RANB3_HUMAN^Q:67-1824,H:1-567^67.1%ID^E:5.7e-192^RecName: Full=Ran-binding protein 3;^Eukaryota; Metazoa; Chordata; Craniata; Vertebrata; Euteleostomi; Mammalia; Eutheria; Euarchontoglires; Primates; Haplorrhini; Catarrhini; Hominidae; Homo	CL1Contig398.p1	67-1827[+]	RANB3_HUMAN^RANB3_HUMAN^Q:1-586,H:1-567^67.1%ID^E:2.1e-191^RecName: Full=Ran-binding protein 3;^Eukaryota; Metazoa; Chordata; Craniata; Vertebrata; Euteleostomi; Mammalia; Eutheria; Euarchontoglires; Primates; Haplorrhini; Catarrhini; Hominidae; Homo`RANB3_PONAB^RANB3_PONAB^Q:1-586,H:1-494^60.6%ID^E:7.7e-162^RecName: Full=Ran-binding protein 3;^Eukaryota; Metazoa; Chordata; Craniata; Vertebrata; …	ENOG4111NCK^RAN binding protein	KEGG:hsa:8498`KO:K15304	GO:0005737^cellular_component^cytoplasm`GO:0005643^cellular_component^nuclear pore`GO:0005654^cellular_component^nucleoplasm`GO:0005634^cellular_component^nucleus`GO:0070412^molecular_function^R-SMAD binding`GO:0008536^molecular_function^Ran GTPase binding`GO:0043547^biological_process^positive regulation of GTPase activity`GO:0006611^biological_process^protein export from nucleus	GO:0005737^cellular_component^cytoplasm`GO:0005643^cellular_component^nuclear pore`GO:0005654^cellular_component^nucleoplasm`GO:0005634^cellular_component^nucleus`GO:0070412^molecular_function^R-SMAD binding`GO:0008536^molecular_function^Ran GTPase binding`GO:0043547^biological_process^positive regulation of GTPase activity`GO:0006611^biological_process^protein export from nucleus
CL1Contig398	CL1Contig398	RANB3_HUMAN^RANB3_HUMAN^Q:67-1824,H:1-567^67.1%ID^E:5.7e-192^RecName: Full=Ran-binding protein 3;^Eukaryota; Metazoa; Chordata; Craniata; Vertebrata; Euteleostomi; Mammalia; Eutheria; Euarchontoglires; Primates; Haplorrhini; Catarrhini; Hominidae; Homo	CL1Contig398.p3	4946-5329[+]	NA	ENOG4111NCK^RAN binding protein	KEGG:hsa:8498`KO:K15304	GO:0005737^cellular_component^cytoplasm`GO:0005643^cellular_component^nuclear pore`GO:0005654^cellular_component^nucleoplasm`GO:0005634^cellular_component^nucleus`GO:0070412^molecular_function^R-SMAD binding`GO:0008536^molecular_function^Ran GTPase binding`GO:0043547^biological_process^positive regulation of GTPase activity`GO:0006611^biological_process^protein export from nucleus	NA
CL1Contig399	CL1Contig399	CRY1_HUMAN^CRY1_HUMAN^Q:2394-955,H:6-487^56.5%ID^E:1.2e-159^RecName: Full=Cryptochrome-1;^Eukaryota; Metazoa; Chordata; Craniata; Vertebrata; Euteleostomi; Mammalia; Eutheria; Euarchontoglires; Primates; Haplorrhini; Catarrhini; Hominidae; Homo	CL1Contig399.p3	2393-2728[+]	NA	COG0415^deoxyribo-dipyrimidine photolyase	KEGG:hsa:1407`KO:K02295	GO:0005739^cellular_component^mitochondrion`GO:0005634^cellular_component^nucleus`GO:0009882^molecular_function^blue light photoreceptor activity`GO:0003677^molecular_function^DNA binding`GO:0003690^molecular_function^double-stranded DNA binding`GO:0070888^molecular_function^E-box binding`GO:0042826^molecular_function^histone deacetylase binding`GO:0035257^molecular_function^nuclear hormone recep…	NA
CL1Contig399	CL1Contig399	CRY1_HUMAN^CRY1_HUMAN^Q:2394-955,H:6-487^56.5%ID^E:1.2e-159^RecName: Full=Cryptochrome-1;^Eukaryota; Metazoa; Chordata; Craniata; Vertebrata; Euteleostomi; Mammalia; Eutheria; Euarchontoglires; Primates; Haplorrhini; Catarrhini; Hominidae; Homo	CL1Contig399.p1	826-2409[-]	CRY1_HUMAN^CRY1_HUMAN^Q:5-485,H:5-487^56.4%ID^E:4.9e-160^RecName: Full=Cryptochrome-1;^Eukaryota; Metazoa; Chordata; Craniata; Vertebrata; Euteleostomi; Mammalia; Eutheria; Euarchontoglires; Primates; Haplorrhini; Catarrhini; Hominidae; Homo`CRY1_MACFA^CRY1_MACFA^Q:5-485,H:5-487^56.4%ID^E:4.9e-160^RecName: Full=Cryptochrome-1;^Eukaryota; Metazoa; Chordata; Craniata; Vertebrata; Euteleostomi; Mamm…	COG0415^deoxyribo-dipyrimidine photolyase	KEGG:hsa:1407`KO:K02295	GO:0005739^cellular_component^mitochondrion`GO:0005634^cellular_component^nucleus`GO:0009882^molecular_function^blue light photoreceptor activity`GO:0003677^molecular_function^DNA binding`GO:0003690^molecular_function^double-stranded DNA binding`GO:0070888^molecular_function^E-box binding`GO:0042826^molecular_function^histone deacetylase binding`GO:0035257^molecular_function^nuclear hormone recep…	GO:0005739^cellular_component^mitochondrion`GO:0005634^cellular_component^nucleus`GO:0009882^molecular_function^blue light photoreceptor activity`GO:0003677^molecular_function^DNA binding`GO:0003690^molecular_function^double-stranded DNA binding`GO:0070888^molecular_function^E-box binding`GO:0042826^molecular_function^histone deacetylase binding`GO:0035257^molecular_function^nuclear hormone recep…
CL1Contig400	CL1Contig400	POTE1_CHICK^POTE1_CHICK^Q:429-770,H:531-644^78.1%ID^E:1.7e-48^RecName: Full=Protection of telomeres protein 1;^Eukaryota; Metazoa; Chordata; Craniata; Vertebrata; Euteleostomi; Archelosauria; Archosauria; Dinosauria; Saurischia; Theropoda; Coelurosauria; Aves; Neognathae; Galloanserae; Galliformes; Phasianidae; Phasianinae; Gallus	NA	NA	NA	ENOG410Z1J0^protection of telomeres 1 homolog (S. pombe)	KEGG:gga:404538`KO:K11109	GO:0000781^cellular_component^chromosome, telomeric region`GO:0000783^cellular_component^nuclear telomere cap complex`GO:0005654^cellular_component^nucleoplasm`GO:0098505^molecular_function^G-rich strand telomeric DNA binding`GO:0043047^molecular_function^single-stranded telomeric DNA binding`GO:0010521^molecular_function^telomerase inhibitor activity`GO:0051974^biological_process^negative regula…	NA
CL1Contig401	CL1Contig401	ZN777_HUMAN^ZN777_HUMAN^Q:5259-4129,H:180-564^51.7%ID^E:5e-84^RecName: Full=Zinc finger protein 777;^Eukaryota; Metazoa; Chordata; Craniata; Vertebrata; Euteleostomi; Mammalia; Eutheria; Euarchontoglires; Primates; Haplorrhini; Catarrhini; Hominidae; Homo	CL1Contig401.p1	3361-5157[-]	ZN777_HUMAN^ZN777_HUMAN^Q:3-343,H:217-564^50.6%ID^E:1.8e-73^RecName: Full=Zinc finger protein 777;^Eukaryota; Metazoa; Chordata; Craniata; Vertebrata; Euteleostomi; Mammalia; Eutheria; Euarchontoglires; Primates; Haplorrhini; Catarrhini; Hominidae; Homo`ZN398_HUMAN^ZN398_HUMAN^Q:2-145,H:74-217^74.3%ID^E:3.7e-55^RecName: Full=Zinc finger protein 398;^Eukaryota; Metazoa; Chordata; Craniata; Vertebr…	COG5048^Zinc finger protein	KEGG:hsa:27153`KO:K09228	GO:0005634^cellular_component^nucleus`GO:0003677^molecular_function^DNA binding`GO:0046872^molecular_function^metal ion binding`GO:0006355^biological_process^regulation of transcription, DNA-templated	GO:0005634^cellular_component^nucleus`GO:0003677^molecular_function^DNA binding`GO:0046872^molecular_function^metal ion binding`GO:0006355^biological_process^regulation of transcription, DNA-templated
CL1Contig402	CL1Contig402	RELL1_CHICK^RELL1_CHICK^Q:4024-4809,H:30-288^80.6%ID^E:4.7e-96^RecName: Full=RELT-like protein 1;^Eukaryota; Metazoa; Chordata; Craniata; Vertebrata; Euteleostomi; Archelosauria; Archosauria; Dinosauria; Saurischia; Theropoda; Coelurosauria; Aves; Neognathae; Galloanserae; Galliformes; Phasianidae; Phasianinae; Gallus	CL1Contig402.p1	4000-4812[+]	RELL1_CHICK^RELL1_CHICK^Q:15-270,H:35-288^82.1%ID^E:1.8e-97^RecName: Full=RELT-like protein 1;^Eukaryota; Metazoa; Chordata; Craniata; Vertebrata; Euteleostomi; Archelosauria; Archosauria; Dinosauria; Saurischia; Theropoda; Coelurosauria; Aves; Neognathae; Galloanserae; Galliformes; Phasianidae; Phasianinae; Gallus`RELL1_HUMAN^RELL1_HUMAN^Q:5-252,H:16-268^62.7%ID^E:7.5e-80^RecName: Full=RELT-like…	ENOG4111KWD^RELT-like 1	KEGG:gga:422795	GO:0016021^cellular_component^integral component of membrane`GO:0015630^cellular_component^microtubule cytoskeleton`GO:0005886^cellular_component^plasma membrane`GO:1900745^biological_process^positive regulation of p38MAPK cascade	GO:0016021^cellular_component^integral component of membrane`GO:0015630^cellular_component^microtubule cytoskeleton`GO:0005886^cellular_component^plasma membrane`GO:1900745^biological_process^positive regulation of p38MAPK cascade
CL1Contig402	CL1Contig402	RELL1_CHICK^RELL1_CHICK^Q:4024-4809,H:30-288^80.6%ID^E:4.7e-96^RecName: Full=RELT-like protein 1;^Eukaryota; Metazoa; Chordata; Craniata; Vertebrata; Euteleostomi; Archelosauria; Archosauria; Dinosauria; Saurischia; Theropoda; Coelurosauria; Aves; Neognathae; Galloanserae; Galliformes; Phasianidae; Phasianinae; Gallus	CL1Contig402.p4	1670-1990[-]	NA	ENOG4111KWD^RELT-like 1	KEGG:gga:422795	GO:0016021^cellular_component^integral component of membrane`GO:0015630^cellular_component^microtubule cytoskeleton`GO:0005886^cellular_component^plasma membrane`GO:1900745^biological_process^positive regulation of p38MAPK cascade	NA
CL1Contig402	CL1Contig402	RELL1_CHICK^RELL1_CHICK^Q:4024-4809,H:30-288^80.6%ID^E:4.7e-96^RecName: Full=RELT-like protein 1;^Eukaryota; Metazoa; Chordata; Craniata; Vertebrata; Euteleostomi; Archelosauria; Archosauria; Dinosauria; Saurischia; Theropoda; Coelurosauria; Aves; Neognathae; Galloanserae; Galliformes; Phasianidae; Phasianinae; Gallus	CL1Contig402.p3	6291-6644[-]	NA	ENOG4111KWD^RELT-like 1	KEGG:gga:422795	GO:0016021^cellular_component^integral component of membrane`GO:0015630^cellular_component^microtubule cytoskeleton`GO:0005886^cellular_component^plasma membrane`GO:1900745^biological_process^positive regulation of p38MAPK cascade	NA
CL1Contig405	CL1Contig405	TMPS2_MOUSE^TMPS2_MOUSE^Q:5484-4042,H:7-489^56.8%ID^E:8.7e-162^RecName: Full=Transmembrane protease serine 2;^Eukaryota; Metazoa; Chordata; Craniata; Vertebrata; Euteleostomi; Mammalia; Eutheria; Euarchontoglires; Glires; Rodentia; Myomorpha; Muroidea; Muridae; Murinae; Mus; Mus	CL1Contig405.p1	4036-5490[-]	TMPS2_MOUSE^TMPS2_MOUSE^Q:9-483,H:13-489^57.1%ID^E:2.8e-162^RecName: Full=Transmembrane protease serine 2;^Eukaryota; Metazoa; Chordata; Craniata; Vertebrata; Euteleostomi; Mammalia; Eutheria; Euarchontoglires; Glires; Rodentia; Myomorpha; Muroidea; Muridae; Murinae; Mus; Mus`TMPS2_HUMAN^TMPS2_HUMAN^Q:9-483,H:13-491^56.2%ID^E:3.5e-160^RecName: Full=Transmembrane protease serine 2;^Eukaryota; Meta…	COG5640^protease	KEGG:mmu:50528`KO:K09633	GO:0005576^cellular_component^extracellular region`GO:0016021^cellular_component^integral component of membrane`GO:0005886^cellular_component^plasma membrane`GO:0005044^molecular_function^scavenger receptor activity`GO:0004252^molecular_function^serine-type endopeptidase activity`GO:0046598^biological_process^positive regulation of viral entry into host cell`GO:0016540^biological_process^protein …	GO:0005576^cellular_component^extracellular region`GO:0016021^cellular_component^integral component of membrane`GO:0005886^cellular_component^plasma membrane`GO:0005044^molecular_function^scavenger receptor activity`GO:0004252^molecular_function^serine-type endopeptidase activity`GO:0046598^biological_process^positive regulation of viral entry into host cell`GO:0016540^biological_process^protein …
CL1Contig411	CL1Contig411	YLAT2_HUMAN^YLAT2_HUMAN^Q:2338-2772,H:371-515^71.7%ID^E:2.5e-55^RecName: Full=Y+L amino acid transporter 2;^Eukaryota; Metazoa; Chordata; Craniata; Vertebrata; Euteleostomi; Mammalia; Eutheria; Euarchontoglires; Primates; Haplorrhini; Catarrhini; Hominidae; Homo`YLAT2_HUMAN^YLAT2_HUMAN^Q:1994-2200,H:307-375^89.9%ID^E:1.2e-28^RecName: Full=Y+L amino acid transporter 2;^Eukaryota; Metazoa; Chordata…	CL1Contig411.p1	4965-5927[-]	S7A6O_XENLA^S7A6O_XENLA^Q:4-313,H:3-307^47.5%ID^E:1.9e-53^RecName: Full=Probable RNA polymerase II nuclear localization protein SLC7A6OS;^Eukaryota; Metazoa; Chordata; Craniata; Vertebrata; Euteleostomi; Amphibia; Batrachia; Anura; Pipoidea; Pipidae; Xenopodinae; Xenopus; Xenopus`S7A6O_MOUSE^S7A6O_MOUSE^Q:5-320,H:7-306^42.6%ID^E:8.7e-51^RecName: Full=Probable RNA polymerase II nuclear localizatio…	COG0531^amino acid	KEGG:xla:100037092	GO:0016323^cellular_component^basolateral plasma membrane`GO:0005887^cellular_component^integral component of plasma membrane`GO:0043231^cellular_component^intracellular membrane-bounded organelle`GO:0005886^cellular_component^plasma membrane`GO:0015171^molecular_function^amino acid transmembrane transporter activity`GO:0015297^molecular_function^antiporter activity`GO:0015179^molecular_function^…	GO:0005737^cellular_component^cytoplasm`GO:0005634^cellular_component^nucleus`GO:0015031^biological_process^protein transport
CL1Contig411	CL1Contig411	YLAT2_HUMAN^YLAT2_HUMAN^Q:2338-2772,H:371-515^71.7%ID^E:2.5e-55^RecName: Full=Y+L amino acid transporter 2;^Eukaryota; Metazoa; Chordata; Craniata; Vertebrata; Euteleostomi; Mammalia; Eutheria; Euarchontoglires; Primates; Haplorrhini; Catarrhini; Hominidae; Homo`YLAT2_HUMAN^YLAT2_HUMAN^Q:1994-2200,H:307-375^89.9%ID^E:1.2e-28^RecName: Full=Y+L amino acid transporter 2;^Eukaryota; Metazoa; Chordata…	CL1Contig411.p3	2353-2775[+]	YLAT2_HUMAN^YLAT2_HUMAN^Q:1-140,H:376-515^73.6%ID^E:4.4e-55^RecName: Full=Y+L amino acid transporter 2;^Eukaryota; Metazoa; Chordata; Craniata; Vertebrata; Euteleostomi; Mammalia; Eutheria; Euarchontoglires; Primates; Haplorrhini; Catarrhini; Hominidae; Homo`YLAT2_MOUSE^YLAT2_MOUSE^Q:1-140,H:376-515^72.1%ID^E:3.1e-53^RecName: Full=Y+L amino acid transporter 2;^Eukaryota; Metazoa; Chordata; Crania…	COG0531^amino acid	KEGG:hsa:9057`KO:K13872	GO:0016323^cellular_component^basolateral plasma membrane`GO:0005887^cellular_component^integral component of plasma membrane`GO:0043231^cellular_component^intracellular membrane-bounded organelle`GO:0005886^cellular_component^plasma membrane`GO:0015171^molecular_function^amino acid transmembrane transporter activity`GO:0015297^molecular_function^antiporter activity`GO:0015179^molecular_function^…	GO:0016323^cellular_component^basolateral plasma membrane`GO:0005887^cellular_component^integral component of plasma membrane`GO:0043231^cellular_component^intracellular membrane-bounded organelle`GO:0005886^cellular_component^plasma membrane`GO:0015171^molecular_function^amino acid transmembrane transporter activity`GO:0015297^molecular_function^antiporter activity`GO:0015179^molecular_function^…
CL1Contig423	CL1Contig423	UCKL1_MOUSE^UCKL1_MOUSE^Q:362-1087,H:305-546^91.3%ID^E:8e-122^RecName: Full=Uridine-cytidine kinase-like 1;^Eukaryota; Metazoa; Chordata; Craniata; Vertebrata; Euteleostomi; Mammalia; Eutheria; Euarchontoglires; Glires; Rodentia; Myomorpha; Muroidea; Muridae; Murinae; Mus; Mus	CL1Contig423.p1	296-1093[+]	UCKL1_MOUSE^UCKL1_MOUSE^Q:23-264,H:305-546^91.3%ID^E:2.7e-122^RecName: Full=Uridine-cytidine kinase-like 1;^Eukaryota; Metazoa; Chordata; Craniata; Vertebrata; Euteleostomi; Mammalia; Eutheria; Euarchontoglires; Glires; Rodentia; Myomorpha; Muroidea; Muridae; Murinae; Mus; Mus`UCKL1_HUMAN^UCKL1_HUMAN^Q:23-265,H:305-547^90.1%ID^E:5.1e-121^RecName: Full=Uridine-cytidine kinase-like 1;^Eukaryota; Me…	COG0035^Catalyzes the conversion of uracil and 5-phospho-alpha- D-ribose 1-diphosphate (PRPP) to UMP and diphosphate (By similarity)`COG0572^uridine kinase	KEGG:mmu:68556`KO:K00876	GO:0005737^cellular_component^cytoplasm`GO:0005634^cellular_component^nucleus`GO:0005524^molecular_function^ATP binding`GO:0016301^molecular_function^kinase activity`GO:0004849^molecular_function^uridine kinase activity`GO:0009116^biological_process^nucleoside metabolic process`GO:0044206^biological_process^UMP salvage	GO:0005737^cellular_component^cytoplasm`GO:0005634^cellular_component^nucleus`GO:0005524^molecular_function^ATP binding`GO:0016301^molecular_function^kinase activity`GO:0004849^molecular_function^uridine kinase activity`GO:0009116^biological_process^nucleoside metabolic process`GO:0044206^biological_process^UMP salvage
CL1Contig427	CL1Contig427	OFUT2_HUMAN^OFUT2_HUMAN^Q:325-1497,H:39-429^84.7%ID^E:1.6e-207^RecName: Full=GDP-fucose protein O-fucosyltransferase 2;^Eukaryota; Metazoa; Chordata; Craniata; Vertebrata; Euteleostomi; Mammalia; Eutheria; Euarchontoglires; Primates; Haplorrhini; Catarrhini; Hominidae; Homo	CL1Contig427.p2	3475-4077[-]	NA	ENOG410Y78N^O-fucosyltransferase 2	KEGG:hsa:23275`KO:K03691	GO:0005789^cellular_component^endoplasmic reticulum membrane`GO:0005794^cellular_component^Golgi apparatus`GO:0046922^molecular_function^peptide-O-fucosyltransferase activity`GO:0006004^biological_process^fucose metabolic process`GO:0001707^biological_process^mesoderm formation`GO:1903334^biological_process^positive regulation of protein folding`GO:0036066^biological_process^protein O-linked fuco…	NA
CL1Contig427	CL1Contig427	OFUT2_HUMAN^OFUT2_HUMAN^Q:325-1497,H:39-429^84.7%ID^E:1.6e-207^RecName: Full=GDP-fucose protein O-fucosyltransferase 2;^Eukaryota; Metazoa; Chordata; Craniata; Vertebrata; Euteleostomi; Mammalia; Eutheria; Euarchontoglires; Primates; Haplorrhini; Catarrhini; Hominidae; Homo	CL1Contig427.p1	199-1500[+]	OFUT2_HUMAN^OFUT2_HUMAN^Q:43-433,H:39-429^84.7%ID^E:5.2e-208^RecName: Full=GDP-fucose protein O-fucosyltransferase 2;^Eukaryota; Metazoa; Chordata; Craniata; Vertebrata; Euteleostomi; Mammalia; Eutheria; Euarchontoglires; Primates; Haplorrhini; Catarrhini; Hominidae; Homo`OFUT2_PANTR^OFUT2_PANTR^Q:43-433,H:39-429^84.7%ID^E:6.8e-208^RecName: Full=GDP-fucose protein O-fucosyltransferase 2;^Eukaryot…	ENOG410Y78N^O-fucosyltransferase 2	KEGG:hsa:23275`KO:K03691	GO:0005789^cellular_component^endoplasmic reticulum membrane`GO:0005794^cellular_component^Golgi apparatus`GO:0046922^molecular_function^peptide-O-fucosyltransferase activity`GO:0006004^biological_process^fucose metabolic process`GO:0001707^biological_process^mesoderm formation`GO:1903334^biological_process^positive regulation of protein folding`GO:0036066^biological_process^protein O-linked fuco…	GO:0005789^cellular_component^endoplasmic reticulum membrane`GO:0005794^cellular_component^Golgi apparatus`GO:0046922^molecular_function^peptide-O-fucosyltransferase activity`GO:0006004^biological_process^fucose metabolic process`GO:0001707^biological_process^mesoderm formation`GO:1903334^biological_process^positive regulation of protein folding`GO:0036066^biological_process^protein O-linked fuco…
CL1Contig428	CL1Contig428	KCNA1_HUMAN^KCNA1_HUMAN^Q:974-1774,H:1-271^91.1%ID^E:1.8e-139^RecName: Full=Potassium voltage-gated channel subfamily A member 1;^Eukaryota; Metazoa; Chordata; Craniata; Vertebrata; Euteleostomi; Mammalia; Eutheria; Euarchontoglires; Primates; Haplorrhini; Catarrhini; Hominidae; Homo	CL1Contig428.p2	1-336[+]	NA	COG1226^PotAssium voltage-gated channel	KEGG:hsa:3736`KO:K04874	GO:0016324^cellular_component^apical plasma membrane`GO:0030424^cellular_component^axon`GO:0043679^cellular_component^axon terminus`GO:0044305^cellular_component^calyx of Held`GO:0030054^cellular_component^cell junction`GO:0009986^cellular_component^cell surface`GO:0031410^cellular_component^cytoplasmic vesicle`GO:0005829^cellular_component^cytosol`GO:0030425^cellular_component^dendrite`GO:000578…	NA
CL1Contig428	CL1Contig428	KCNA1_HUMAN^KCNA1_HUMAN^Q:974-1774,H:1-271^91.1%ID^E:1.8e-139^RecName: Full=Potassium voltage-gated channel subfamily A member 1;^Eukaryota; Metazoa; Chordata; Craniata; Vertebrata; Euteleostomi; Mammalia; Eutheria; Euarchontoglires; Primates; Haplorrhini; Catarrhini; Hominidae; Homo	CL1Contig428.p1	974-1774[+]	KCNA1_HUMAN^KCNA1_HUMAN^Q:1-267,H:1-271^91.1%ID^E:1.1e-139^RecName: Full=Potassium voltage-gated channel subfamily A member 1;^Eukaryota; Metazoa; Chordata; Craniata; Vertebrata; Euteleostomi; Mammalia; Eutheria; Euarchontoglires; Primates; Haplorrhini; Catarrhini; Hominidae; Homo`KCNA1_RAT^KCNA1_RAT^Q:1-267,H:1-271^90.8%ID^E:3.2e-139^RecName: Full=Potassium voltage-gated channel subfamily A memb…	COG1226^PotAssium voltage-gated channel	KEGG:hsa:3736`KO:K04874	GO:0016324^cellular_component^apical plasma membrane`GO:0030424^cellular_component^axon`GO:0043679^cellular_component^axon terminus`GO:0044305^cellular_component^calyx of Held`GO:0030054^cellular_component^cell junction`GO:0009986^cellular_component^cell surface`GO:0031410^cellular_component^cytoplasmic vesicle`GO:0005829^cellular_component^cytosol`GO:0030425^cellular_component^dendrite`GO:000578…	GO:0016324^cellular_component^apical plasma membrane`GO:0030424^cellular_component^axon`GO:0043679^cellular_component^axon terminus`GO:0044305^cellular_component^calyx of Held`GO:0030054^cellular_component^cell junction`GO:0009986^cellular_component^cell surface`GO:0031410^cellular_component^cytoplasmic vesicle`GO:0005829^cellular_component^cytosol`GO:0030425^cellular_component^dendrite`GO:000578…
CL1Contig430	CL1Contig430	NCOA2_HUMAN^NCOA2_HUMAN^Q:423-4811,H:1-1464^86%ID^E:0^RecName: Full=Nuclear receptor coactivator 2;^Eukaryota; Metazoa; Chordata; Craniata; Vertebrata; Euteleostomi; Mammalia; Eutheria; Euarchontoglires; Primates; Haplorrhini; Catarrhini; Hominidae; Homo	CL1Contig430.p1	423-4814[+]	NCOA2_HUMAN^NCOA2_HUMAN^Q:1-1463,H:1-1464^86%ID^E:0^RecName: Full=Nuclear receptor coactivator 2;^Eukaryota; Metazoa; Chordata; Craniata; Vertebrata; Euteleostomi; Mammalia; Eutheria; Euarchontoglires; Primates; Haplorrhini; Catarrhini; Hominidae; Homo`NCOA2_MOUSE^NCOA2_MOUSE^Q:1-1463,H:1-1462^85.4%ID^E:0^RecName: Full=Nuclear receptor coactivator 2;^Eukaryota; Metazoa; Chordata; Craniata; Verteb…	ENOG410XPF9^Nuclear receptor coactivator	KEGG:hsa:10499`KO:K11255	GO:0005737^cellular_component^cytoplasm`GO:0016604^cellular_component^nuclear body`GO:0000790^cellular_component^nuclear chromatin`GO:0005654^cellular_component^nucleoplasm`GO:0005634^cellular_component^nucleus`GO:0032991^cellular_component^protein-containing complex`GO:0017162^molecular_function^aryl hydrocarbon receptor binding`GO:0003682^molecular_function^chromatin binding`GO:0000981^molecula…	GO:0005737^cellular_component^cytoplasm`GO:0016604^cellular_component^nuclear body`GO:0000790^cellular_component^nuclear chromatin`GO:0005654^cellular_component^nucleoplasm`GO:0005634^cellular_component^nucleus`GO:0032991^cellular_component^protein-containing complex`GO:0017162^molecular_function^aryl hydrocarbon receptor binding`GO:0003682^molecular_function^chromatin binding`GO:0000981^molecula…
CL1Contig430	CL1Contig430	NCOA2_HUMAN^NCOA2_HUMAN^Q:423-4811,H:1-1464^86%ID^E:0^RecName: Full=Nuclear receptor coactivator 2;^Eukaryota; Metazoa; Chordata; Craniata; Vertebrata; Euteleostomi; Mammalia; Eutheria; Euarchontoglires; Primates; Haplorrhini; Catarrhini; Hominidae; Homo	CL1Contig430.p2	6970-7917[-]	P5CR2_BOVIN^P5CR2_BOVIN^Q:1-298,H:1-298^87.9%ID^E:3.6e-142^RecName: Full=Pyrroline-5-carboxylate reductase 2;^Eukaryota; Metazoa; Chordata; Craniata; Vertebrata; Euteleostomi; Mammalia; Eutheria; Laurasiatheria; Artiodactyla; Ruminantia; Pecora; Bovidae; Bovinae; Bos`P5CR2_MOUSE^P5CR2_MOUSE^Q:1-309,H:1-310^85.5%ID^E:3.6e-142^RecName: Full=Pyrroline-5-carboxylate reductase 2;^Eukaryota; Metazoa; C…	COG0345^pyrroline-5-carboxylate reductase activity	KEGG:bta:504987`KO:K00286	GO:0005737^cellular_component^cytoplasm`GO:0016604^cellular_component^nuclear body`GO:0000790^cellular_component^nuclear chromatin`GO:0005654^cellular_component^nucleoplasm`GO:0005634^cellular_component^nucleus`GO:0032991^cellular_component^protein-containing complex`GO:0017162^molecular_function^aryl hydrocarbon receptor binding`GO:0003682^molecular_function^chromatin binding`GO:0000981^molecula…	GO:0005739^cellular_component^mitochondrion`GO:0004735^molecular_function^pyrroline-5-carboxylate reductase activity`GO:0034599^biological_process^cellular response to oxidative stress`GO:0055129^biological_process^L-proline biosynthetic process`GO:0006561^biological_process^proline biosynthetic process
CL1Contig431	CL1Contig431	SEN2_CHICK^SEN2_CHICK^Q:144-1502,H:1-460^72.6%ID^E:2.2e-188^RecName: Full=tRNA-splicing endonuclease subunit Sen2;^Eukaryota; Metazoa; Chordata; Craniata; Vertebrata; Euteleostomi; Archelosauria; Archosauria; Dinosauria; Saurischia; Theropoda; Coelurosauria; Aves; Neognathae; Galloanserae; Galliformes; Phasianidae; Phasianinae; Gallus	CL1Contig431.p1	144-1508[+]	SEN2_CHICK^SEN2_CHICK^Q:1-454,H:1-461^72.5%ID^E:6.3e-188^RecName: Full=tRNA-splicing endonuclease subunit Sen2;^Eukaryota; Metazoa; Chordata; Craniata; Vertebrata; Euteleostomi; Archelosauria; Archosauria; Dinosauria; Saurischia; Theropoda; Coelurosauria; Aves; Neognathae; Galloanserae; Galliformes; Phasianidae; Phasianinae; Gallus`SEN2_HUMAN^SEN2_HUMAN^Q:1-454,H:1-465^56.5%ID^E:3.6e-135^RecName:…	COG1676^sites to release the intron. The products are an intron and two tRNA half-molecules bearing 2',3' cyclic phosphate and 5'-OH termini. Recognizes a pseudosymmetric substrate in which 2 bulged loops of 3 bases are separated by a stem of 4 bp (By similarity)	KEGG:gga:415965`KO:K15322	GO:0000214^cellular_component^tRNA-intron endonuclease complex`GO:0016829^molecular_function^lyase activity`GO:0003676^molecular_function^nucleic acid binding`GO:0000213^molecular_function^tRNA-intron endonuclease activity`GO:0006397^biological_process^mRNA processing`GO:0000379^biological_process^tRNA-type intron splice site recognition and cleavage	GO:0000214^cellular_component^tRNA-intron endonuclease complex`GO:0016829^molecular_function^lyase activity`GO:0003676^molecular_function^nucleic acid binding`GO:0000213^molecular_function^tRNA-intron endonuclease activity`GO:0006397^biological_process^mRNA processing`GO:0000379^biological_process^tRNA-type intron splice site recognition and cleavage
CL1Contig432	CL1Contig432	HA1F_CHICK^HA1F_CHICK^Q:73-1113,H:1-342^42.9%ID^E:9e-82^RecName: Full=Class I histocompatibility antigen, F10 alpha chain;^Eukaryota; Metazoa; Chordata; Craniata; Vertebrata; Euteleostomi; Archelosauria; Archosauria; Dinosauria; Saurischia; Theropoda; Coelurosauria; Aves; Neognathae; Galloanserae; Galliformes; Phasianidae; Phasianinae; Gallus	CL1Contig432.p1	73-1155[+]	HA1F_CHICK^HA1F_CHICK^Q:1-347,H:1-342^42.7%ID^E:7e-81^RecName: Full=Class I histocompatibility antigen, F10 alpha chain;^Eukaryota; Metazoa; Chordata; Craniata; Vertebrata; Euteleostomi; Archelosauria; Archosauria; Dinosauria; Saurischia; Theropoda; Coelurosauria; Aves; Neognathae; Galloanserae; Galliformes; Phasianidae; Phasianinae; Gallus`HMR1_RAT^HMR1_RAT^Q:28-342,H:21-333^38.7%ID^E:2e-64^RecN…	NA	NA	GO:0009897^cellular_component^external side of plasma membrane`GO:0005615^cellular_component^extracellular space`GO:0016021^cellular_component^integral component of membrane`GO:0042612^cellular_component^MHC class I protein complex`GO:0002474^biological_process^antigen processing and presentation of peptide antigen via MHC class I	GO:0009897^cellular_component^external side of plasma membrane`GO:0005615^cellular_component^extracellular space`GO:0016021^cellular_component^integral component of membrane`GO:0042612^cellular_component^MHC class I protein complex`GO:0002474^biological_process^antigen processing and presentation of peptide antigen via MHC class I
CL1Contig433	CL1Contig433	HA1F_CHICK^HA1F_CHICK^Q:73-1113,H:1-342^44.1%ID^E:4.8e-84^RecName: Full=Class I histocompatibility antigen, F10 alpha chain;^Eukaryota; Metazoa; Chordata; Craniata; Vertebrata; Euteleostomi; Archelosauria; Archosauria; Dinosauria; Saurischia; Theropoda; Coelurosauria; Aves; Neognathae; Galloanserae; Galliformes; Phasianidae; Phasianinae; Gallus	CL1Contig433.p2	73-1140[+]	HA1F_CHICK^HA1F_CHICK^Q:1-347,H:1-342^43.8%ID^E:8.7e-84^RecName: Full=Class I histocompatibility antigen, F10 alpha chain;^Eukaryota; Metazoa; Chordata; Craniata; Vertebrata; Euteleostomi; Archelosauria; Archosauria; Dinosauria; Saurischia; Theropoda; Coelurosauria; Aves; Neognathae; Galloanserae; Galliformes; Phasianidae; Phasianinae; Gallus`HMR1_RAT^HMR1_RAT^Q:28-342,H:21-333^39.3%ID^E:3.4e-64^…	NA	NA	GO:0009897^cellular_component^external side of plasma membrane`GO:0005615^cellular_component^extracellular space`GO:0016021^cellular_component^integral component of membrane`GO:0042612^cellular_component^MHC class I protein complex`GO:0002474^biological_process^antigen processing and presentation of peptide antigen via MHC class I	GO:0009897^cellular_component^external side of plasma membrane`GO:0005615^cellular_component^extracellular space`GO:0016021^cellular_component^integral component of membrane`GO:0042612^cellular_component^MHC class I protein complex`GO:0002474^biological_process^antigen processing and presentation of peptide antigen via MHC class I
CL1Contig434	CL1Contig434	HA1F_CHICK^HA1F_CHICK^Q:176-1207,H:6-342^43%ID^E:1.3e-82^RecName: Full=Class I histocompatibility antigen, F10 alpha chain;^Eukaryota; Metazoa; Chordata; Craniata; Vertebrata; Euteleostomi; Archelosauria; Archosauria; Dinosauria; Saurischia; Theropoda; Coelurosauria; Aves; Neognathae; Galloanserae; Galliformes; Phasianidae; Phasianinae; Gallus	CL1Contig434.p2	167-1234[+]	HA1F_CHICK^HA1F_CHICK^Q:4-347,H:6-342^43%ID^E:3.3e-83^RecName: Full=Class I histocompatibility antigen, F10 alpha chain;^Eukaryota; Metazoa; Chordata; Craniata; Vertebrata; Euteleostomi; Archelosauria; Archosauria; Dinosauria; Saurischia; Theropoda; Coelurosauria; Aves; Neognathae; Galloanserae; Galliformes; Phasianidae; Phasianinae; Gallus`HMR1_RAT^HMR1_RAT^Q:28-342,H:21-333^39%ID^E:1.3e-63^RecN…	NA	NA	GO:0009897^cellular_component^external side of plasma membrane`GO:0005615^cellular_component^extracellular space`GO:0016021^cellular_component^integral component of membrane`GO:0042612^cellular_component^MHC class I protein complex`GO:0002474^biological_process^antigen processing and presentation of peptide antigen via MHC class I	GO:0009897^cellular_component^external side of plasma membrane`GO:0005615^cellular_component^extracellular space`GO:0016021^cellular_component^integral component of membrane`GO:0042612^cellular_component^MHC class I protein complex`GO:0002474^biological_process^antigen processing and presentation of peptide antigen via MHC class I
CL1Contig435	CL1Contig435	HA1F_CHICK^HA1F_CHICK^Q:176-640,H:6-155^43.9%ID^E:4e-31^RecName: Full=Class I histocompatibility antigen, F10 alpha chain;^Eukaryota; Metazoa; Chordata; Craniata; Vertebrata; Euteleostomi; Archelosauria; Archosauria; Dinosauria; Saurischia; Theropoda; Coelurosauria; Aves; Neognathae; Galloanserae; Galliformes; Phasianidae; Phasianinae; Gallus	CL1Contig435.p2	167-655[+]	HA1F_CHICK^HA1F_CHICK^Q:4-158,H:6-155^43.9%ID^E:2.3e-31^RecName: Full=Class I histocompatibility antigen, F10 alpha chain;^Eukaryota; Metazoa; Chordata; Craniata; Vertebrata; Euteleostomi; Archelosauria; Archosauria; Dinosauria; Saurischia; Theropoda; Coelurosauria; Aves; Neognathae; Galloanserae; Galliformes; Phasianidae; Phasianinae; Gallus`HLAG_HUMAN^HLAG_HUMAN^Q:28-163,H:27-165^47.1%ID^E:8.1e…	NA	NA	GO:0009897^cellular_component^external side of plasma membrane`GO:0005615^cellular_component^extracellular space`GO:0016021^cellular_component^integral component of membrane`GO:0042612^cellular_component^MHC class I protein complex`GO:0002474^biological_process^antigen processing and presentation of peptide antigen via MHC class I	GO:0009897^cellular_component^external side of plasma membrane`GO:0005615^cellular_component^extracellular space`GO:0016021^cellular_component^integral component of membrane`GO:0042612^cellular_component^MHC class I protein complex`GO:0002474^biological_process^antigen processing and presentation of peptide antigen via MHC class I
CL1Contig436	CL1Contig436	HA1F_CHICK^HA1F_CHICK^Q:73-1095,H:1-336^44.6%ID^E:2.1e-84^RecName: Full=Class I histocompatibility antigen, F10 alpha chain;^Eukaryota; Metazoa; Chordata; Craniata; Vertebrata; Euteleostomi; Archelosauria; Archosauria; Dinosauria; Saurischia; Theropoda; Coelurosauria; Aves; Neognathae; Galloanserae; Galliformes; Phasianidae; Phasianinae; Gallus	CL1Contig436.p1	73-1155[+]	HA1F_CHICK^HA1F_CHICK^Q:1-341,H:1-336^44.6%ID^E:1.4e-84^RecName: Full=Class I histocompatibility antigen, F10 alpha chain;^Eukaryota; Metazoa; Chordata; Craniata; Vertebrata; Euteleostomi; Archelosauria; Archosauria; Dinosauria; Saurischia; Theropoda; Coelurosauria; Aves; Neognathae; Galloanserae; Galliformes; Phasianidae; Phasianinae; Gallus`1A01_PANTR^1A01_PANTR^Q:1-360,H:4-362^37.9%ID^E:2.7e-6…	NA	NA	GO:0009897^cellular_component^external side of plasma membrane`GO:0005615^cellular_component^extracellular space`GO:0016021^cellular_component^integral component of membrane`GO:0042612^cellular_component^MHC class I protein complex`GO:0002474^biological_process^antigen processing and presentation of peptide antigen via MHC class I	GO:0009897^cellular_component^external side of plasma membrane`GO:0005615^cellular_component^extracellular space`GO:0016021^cellular_component^integral component of membrane`GO:0042612^cellular_component^MHC class I protein complex`GO:0002474^biological_process^antigen processing and presentation of peptide antigen via MHC class I
CL1Contig441	CL1Contig441	SPY1_HUMAN^SPY1_HUMAN^Q:2666-3625,H:1-319^87.9%ID^E:4e-163^RecName: Full=Protein sprouty homolog 1;^Eukaryota; Metazoa; Chordata; Craniata; Vertebrata; Euteleostomi; Mammalia; Eutheria; Euarchontoglires; Primates; Haplorrhini; Catarrhini; Hominidae; Homo	CL1Contig441.p5	5829-6149[-]	NA	ENOG410Z8F4^negative regulation of neurotrophin TRK receptor signaling pathway	KEGG:hsa:10252`KO:K04704	GO:0005623^cellular_component^obsolete cell`GO:0005829^cellular_component^cytosol`GO:0005794^cellular_component^Golgi apparatus`GO:0005654^cellular_component^nucleoplasm`GO:0005886^cellular_component^plasma membrane`GO:0048513^biological_process^animal organ development`GO:0060449^biological_process^bud elongation involved in lung branching`GO:0060940^biological_process^epithelial to mesenchymal …	NA
CL1Contig441	CL1Contig441	SPY1_HUMAN^SPY1_HUMAN^Q:2666-3625,H:1-319^87.9%ID^E:4e-163^RecName: Full=Protein sprouty homolog 1;^Eukaryota; Metazoa; Chordata; Craniata; Vertebrata; Euteleostomi; Mammalia; Eutheria; Euarchontoglires; Primates; Haplorrhini; Catarrhini; Hominidae; Homo	CL1Contig441.p3	336-758[+]	NA	ENOG410Z8F4^negative regulation of neurotrophin TRK receptor signaling pathway	KEGG:hsa:10252`KO:K04704	GO:0005623^cellular_component^obsolete cell`GO:0005829^cellular_component^cytosol`GO:0005794^cellular_component^Golgi apparatus`GO:0005654^cellular_component^nucleoplasm`GO:0005886^cellular_component^plasma membrane`GO:0048513^biological_process^animal organ development`GO:0060449^biological_process^bud elongation involved in lung branching`GO:0060940^biological_process^epithelial to mesenchymal …	NA
CL1Contig441	CL1Contig441	SPY1_HUMAN^SPY1_HUMAN^Q:2666-3625,H:1-319^87.9%ID^E:4e-163^RecName: Full=Protein sprouty homolog 1;^Eukaryota; Metazoa; Chordata; Craniata; Vertebrata; Euteleostomi; Mammalia; Eutheria; Euarchontoglires; Primates; Haplorrhini; Catarrhini; Hominidae; Homo	CL1Contig441.p1	2522-3628[+]	SPY1_HUMAN^SPY1_HUMAN^Q:49-368,H:1-319^87.9%ID^E:8.8e-164^RecName: Full=Protein sprouty homolog 1;^Eukaryota; Metazoa; Chordata; Craniata; Vertebrata; Euteleostomi; Mammalia; Eutheria; Euarchontoglires; Primates; Haplorrhini; Catarrhini; Hominidae; Homo`SPY1_BOVIN^SPY1_BOVIN^Q:49-368,H:1-319^86.6%ID^E:2.2e-162^RecName: Full=Protein sprouty homolog 1;^Eukaryota; Metazoa; Chordata; Craniata; Verteb…	ENOG410Z8F4^negative regulation of neurotrophin TRK receptor signaling pathway	KEGG:hsa:10252`KO:K04704	GO:0005623^cellular_component^obsolete cell`GO:0005829^cellular_component^cytosol`GO:0005794^cellular_component^Golgi apparatus`GO:0005654^cellular_component^nucleoplasm`GO:0005886^cellular_component^plasma membrane`GO:0048513^biological_process^animal organ development`GO:0060449^biological_process^bud elongation involved in lung branching`GO:0060940^biological_process^epithelial to mesenchymal …	GO:0005623^cellular_component^obsolete cell`GO:0005829^cellular_component^cytosol`GO:0005794^cellular_component^Golgi apparatus`GO:0005654^cellular_component^nucleoplasm`GO:0005886^cellular_component^plasma membrane`GO:0048513^biological_process^animal organ development`GO:0060449^biological_process^bud elongation involved in lung branching`GO:0060940^biological_process^epithelial to mesenchymal …
CL1Contig441	CL1Contig441	SPY1_HUMAN^SPY1_HUMAN^Q:2666-3625,H:1-319^87.9%ID^E:4e-163^RecName: Full=Protein sprouty homolog 1;^Eukaryota; Metazoa; Chordata; Craniata; Vertebrata; Euteleostomi; Mammalia; Eutheria; Euarchontoglires; Primates; Haplorrhini; Catarrhini; Hominidae; Homo	CL1Contig441.p2	1191-1682[-]	NA	ENOG410Z8F4^negative regulation of neurotrophin TRK receptor signaling pathway	KEGG:hsa:10252`KO:K04704	GO:0005623^cellular_component^obsolete cell`GO:0005829^cellular_component^cytosol`GO:0005794^cellular_component^Golgi apparatus`GO:0005654^cellular_component^nucleoplasm`GO:0005886^cellular_component^plasma membrane`GO:0048513^biological_process^animal organ development`GO:0060449^biological_process^bud elongation involved in lung branching`GO:0060940^biological_process^epithelial to mesenchymal …	NA
CL1Contig445	CL1Contig445	SKA3_HUMAN^SKA3_HUMAN^Q:2896-1508,H:1-412^34.2%ID^E:3.2e-59^RecName: Full=Spindle and kinetochore-associated protein 3;^Eukaryota; Metazoa; Chordata; Craniata; Vertebrata; Euteleostomi; Mammalia; Eutheria; Euarchontoglires; Primates; Haplorrhini; Catarrhini; Hominidae; Homo	CL1Contig445.p1	1472-2896[-]	SKA3_HUMAN^SKA3_HUMAN^Q:1-463,H:1-412^34.2%ID^E:1.2e-59^RecName: Full=Spindle and kinetochore-associated protein 3;^Eukaryota; Metazoa; Chordata; Craniata; Vertebrata; Euteleostomi; Mammalia; Eutheria; Euarchontoglires; Primates; Haplorrhini; Catarrhini; Hominidae; Homo`SKA3_BOVIN^SKA3_BOVIN^Q:1-435,H:1-372^35.8%ID^E:7.1e-57^RecName: Full=Spindle and kinetochore-associated protein 3;^Eukaryota; M…	ENOG4111P70^spindle and kinetochore associated complex subunit 3	KEGG:hsa:221150	GO:0005813^cellular_component^centrosome`GO:0000940^cellular_component^condensed chromosome outer kinetochore`GO:0005829^cellular_component^cytosol`GO:0000776^cellular_component^kinetochore`GO:0015630^cellular_component^microtubule cytoskeleton`GO:0072686^cellular_component^mitotic spindle`GO:0005876^cellular_component^spindle microtubule`GO:0051301^biological_process^cell division`GO:0007059^bio…	GO:0005813^cellular_component^centrosome`GO:0000940^cellular_component^condensed chromosome outer kinetochore`GO:0005829^cellular_component^cytosol`GO:0000776^cellular_component^kinetochore`GO:0015630^cellular_component^microtubule cytoskeleton`GO:0072686^cellular_component^mitotic spindle`GO:0005876^cellular_component^spindle microtubule`GO:0051301^biological_process^cell division`GO:0007059^bio…
CL1Contig447	CL1Contig447	HA1F_CHICK^HA1F_CHICK^Q:1748-708,H:1-342^43.5%ID^E:4.3e-83^RecName: Full=Class I histocompatibility antigen, F10 alpha chain;^Eukaryota; Metazoa; Chordata; Craniata; Vertebrata; Euteleostomi; Archelosauria; Archosauria; Dinosauria; Saurischia; Theropoda; Coelurosauria; Aves; Neognathae; Galloanserae; Galliformes; Phasianidae; Phasianinae; Gallus	CL1Contig447.p1	654-1748[-]	HA1F_CHICK^HA1F_CHICK^Q:1-347,H:1-342^43.2%ID^E:2.2e-82^RecName: Full=Class I histocompatibility antigen, F10 alpha chain;^Eukaryota; Metazoa; Chordata; Craniata; Vertebrata; Euteleostomi; Archelosauria; Archosauria; Dinosauria; Saurischia; Theropoda; Coelurosauria; Aves; Neognathae; Galloanserae; Galliformes; Phasianidae; Phasianinae; Gallus`HMR1_RAT^HMR1_RAT^Q:28-342,H:21-333^39%ID^E:8.6e-63^Re…	NA	NA	GO:0009897^cellular_component^external side of plasma membrane`GO:0005615^cellular_component^extracellular space`GO:0016021^cellular_component^integral component of membrane`GO:0042612^cellular_component^MHC class I protein complex`GO:0002474^biological_process^antigen processing and presentation of peptide antigen via MHC class I	GO:0009897^cellular_component^external side of plasma membrane`GO:0005615^cellular_component^extracellular space`GO:0016021^cellular_component^integral component of membrane`GO:0042612^cellular_component^MHC class I protein complex`GO:0002474^biological_process^antigen processing and presentation of peptide antigen via MHC class I
CL1Contig450	CL1Contig450	T161A_XENTR^T161A_XENTR^Q:45-1484,H:1-489^65%ID^E:4e-188^RecName: Full=Transmembrane protein 161A;^Eukaryota; Metazoa; Chordata; Craniata; Vertebrata; Euteleostomi; Amphibia; Batrachia; Anura; Pipoidea; Pipidae; Xenopodinae; Xenopus; Silurana	CL1Contig450.p1	45-1487[+]	T161A_XENTR^T161A_XENTR^Q:1-480,H:1-489^65%ID^E:5.1e-188^RecName: Full=Transmembrane protein 161A;^Eukaryota; Metazoa; Chordata; Craniata; Vertebrata; Euteleostomi; Amphibia; Batrachia; Anura; Pipoidea; Pipidae; Xenopodinae; Xenopus; Silurana`T161A_XENLA^T161A_XENLA^Q:1-480,H:1-489^64.4%ID^E:7.4e-187^RecName: Full=Transmembrane protein 161A;^Eukaryota; Metazoa; Chordata; Craniata; Vertebrata; Eut…	ENOG410XPZC^transmembrane protein 161B	KEGG:xtr:431674	GO:0016021^cellular_component^integral component of membrane	GO:0016021^cellular_component^integral component of membrane
CL1Contig454	CL1Contig454	LRRC7_BOVIN^LRRC7_BOVIN^Q:360-977,H:1330-1536^87%ID^E:4e-99^RecName: Full=Leucine-rich repeat-containing protein 7;^Eukaryota; Metazoa; Chordata; Craniata; Vertebrata; Euteleostomi; Mammalia; Eutheria; Laurasiatheria; Artiodactyla; Ruminantia; Pecora; Bovidae; Bovinae; Bos	CL1Contig454.p1	510-980[+]	LRRC7_BOVIN^LRRC7_BOVIN^Q:1-156,H:1380-1536^91.1%ID^E:2.1e-74^RecName: Full=Leucine-rich repeat-containing protein 7;^Eukaryota; Metazoa; Chordata; Craniata; Vertebrata; Euteleostomi; Mammalia; Eutheria; Laurasiatheria; Artiodactyla; Ruminantia; Pecora; Bovidae; Bovinae; Bos`LRRC7_HUMAN^LRRC7_HUMAN^Q:1-156,H:1381-1537^91.1%ID^E:2.1e-74^RecName: Full=Leucine-rich repeat-containing protein 7;^Eukar…	COG4886^leucine Rich Repeat	NA	GO:0005912^cellular_component^adherens junction`GO:0043194^cellular_component^axon initial segment`GO:0016323^cellular_component^basolateral plasma membrane`GO:0030054^cellular_component^cell junction`GO:0005911^cellular_component^cell-cell junction`GO:0005737^cellular_component^cytoplasm`GO:0043005^cellular_component^neuron projection`GO:0014069^cellular_component^postsynaptic density`GO:0045202…	GO:0005912^cellular_component^adherens junction`GO:0043194^cellular_component^axon initial segment`GO:0016323^cellular_component^basolateral plasma membrane`GO:0030054^cellular_component^cell junction`GO:0005911^cellular_component^cell-cell junction`GO:0005737^cellular_component^cytoplasm`GO:0043005^cellular_component^neuron projection`GO:0014069^cellular_component^postsynaptic density`GO:0045202…
CL1Contig454	CL1Contig454	LRRC7_BOVIN^LRRC7_BOVIN^Q:360-977,H:1330-1536^87%ID^E:4e-99^RecName: Full=Leucine-rich repeat-containing protein 7;^Eukaryota; Metazoa; Chordata; Craniata; Vertebrata; Euteleostomi; Mammalia; Eutheria; Laurasiatheria; Artiodactyla; Ruminantia; Pecora; Bovidae; Bovinae; Bos	CL1Contig454.p3	2-313[+]	NA	COG4886^leucine Rich Repeat	NA	GO:0005912^cellular_component^adherens junction`GO:0043194^cellular_component^axon initial segment`GO:0016323^cellular_component^basolateral plasma membrane`GO:0030054^cellular_component^cell junction`GO:0005911^cellular_component^cell-cell junction`GO:0005737^cellular_component^cytoplasm`GO:0043005^cellular_component^neuron projection`GO:0014069^cellular_component^postsynaptic density`GO:0045202…	NA
CL1Contig458	CL1Contig458	NR2C1_MACFA^NR2C1_MACFA^Q:3472-1784,H:1-603^74.2%ID^E:2.1e-250^RecName: Full=Nuclear receptor subfamily 2 group C member 1;^Eukaryota; Metazoa; Chordata; Craniata; Vertebrata; Euteleostomi; Mammalia; Eutheria; Euarchontoglires; Primates; Haplorrhini; Catarrhini; Cercopithecidae; Cercopithecinae; Macaca	CL1Contig458.p1	1781-3472[-]	NR2C1_MACFA^NR2C1_MACFA^Q:1-563,H:1-603^74.2%ID^E:9.4e-250^RecName: Full=Nuclear receptor subfamily 2 group C member 1;^Eukaryota; Metazoa; Chordata; Craniata; Vertebrata; Euteleostomi; Mammalia; Eutheria; Euarchontoglires; Primates; Haplorrhini; Catarrhini; Cercopithecidae; Cercopithecinae; Macaca`NR2C1_HUMAN^NR2C1_HUMAN^Q:1-563,H:1-603^73.7%ID^E:6.7e-248^RecName: Full=Nuclear receptor subfamily…	NA	KEGG:mcf:102136205`KO:K08543	GO:0042025^cellular_component^host cell nucleus`GO:0016605^cellular_component^PML body`GO:0001227^molecular_function^DNA-binding transcription repressor activity, RNA polymerase II-specific`GO:0042826^molecular_function^histone deacetylase binding`GO:0042803^molecular_function^protein homodimerization activity`GO:0000978^molecular_function^RNA polymerase II cis-regulatory region sequence-specific…	GO:0042025^cellular_component^host cell nucleus`GO:0016605^cellular_component^PML body`GO:0001227^molecular_function^DNA-binding transcription repressor activity, RNA polymerase II-specific`GO:0042826^molecular_function^histone deacetylase binding`GO:0042803^molecular_function^protein homodimerization activity`GO:0000978^molecular_function^RNA polymerase II cis-regulatory region sequence-specific…
CL1Contig459	CL1Contig459	RPF2_BOVIN^RPF2_BOVIN^Q:32-943,H:1-304^86.2%ID^E:2.4e-137^RecName: Full=Ribosome production factor 2 homolog;^Eukaryota; Metazoa; Chordata; Craniata; Vertebrata; Euteleostomi; Mammalia; Eutheria; Laurasiatheria; Artiodactyla; Ruminantia; Pecora; Bovidae; Bovinae; Bos	CL1Contig459.p1	32-952[+]	RPF2_BOVIN^RPF2_BOVIN^Q:1-295,H:1-295^88.1%ID^E:2.6e-137^RecName: Full=Ribosome production factor 2 homolog;^Eukaryota; Metazoa; Chordata; Craniata; Vertebrata; Euteleostomi; Mammalia; Eutheria; Laurasiatheria; Artiodactyla; Ruminantia; Pecora; Bovidae; Bovinae; Bos`RPF2_HUMAN^RPF2_HUMAN^Q:1-264,H:1-264^89%ID^E:2.4e-135^RecName: Full=Ribosome production factor 2 homolog;^Eukaryota; Metazoa; Chord…	COG5106^ribosome production factor 2 homolog	KEGG:bta:511294`KO:K14847	GO:0005730^cellular_component^nucleolus`GO:0008097^molecular_function^5S rRNA binding`GO:0019843^molecular_function^rRNA binding`GO:0000463^biological_process^maturation of LSU-rRNA from tricistronic rRNA transcript (SSU-rRNA, 5.8S rRNA, LSU-rRNA)`GO:1902570^biological_process^protein localization to nucleolus`GO:1901796^biological_process^regulation of signal transduction by p53 class mediator`G…	GO:0005730^cellular_component^nucleolus`GO:0008097^molecular_function^5S rRNA binding`GO:0019843^molecular_function^rRNA binding`GO:0000463^biological_process^maturation of LSU-rRNA from tricistronic rRNA transcript (SSU-rRNA, 5.8S rRNA, LSU-rRNA)`GO:1902570^biological_process^protein localization to nucleolus`GO:1901796^biological_process^regulation of signal transduction by p53 class mediator`G…
CL1Contig461	CL1Contig461	QSPP_BOVIN^QSPP_BOVIN^Q:1-261,H:113-199^75.9%ID^E:6.5e-33^RecName: Full=Queuosine salvage protein {ECO:0000250|UniProtKB:Q5T6V5};^Eukaryota; Metazoa; Chordata; Craniata; Vertebrata; Euteleostomi; Mammalia; Eutheria; Laurasiatheria; Artiodactyla; Ruminantia; Pecora; Bovidae; Bovinae; Bos	NA	NA	NA	ENOG410XRIA^Chromosome 9 open reading frame 64	KEGG:bta:767897	GO:0006400^biological_process^tRNA modification`GO:0101030^biological_process^tRNA-guanine transglycosylation	NA
CL1Contig469	CL1Contig469	CPLX2_BOVIN^CPLX2_BOVIN^Q:150-551,H:1-134^100%ID^E:2.6e-56^RecName: Full=Complexin-2;^Eukaryota; Metazoa; Chordata; Craniata; Vertebrata; Euteleostomi; Mammalia; Eutheria; Laurasiatheria; Artiodactyla; Ruminantia; Pecora; Bovidae; Bovinae; Bos	CL1Contig469.p3	1332-1796[-]	NA	ENOG4111MX0^Complexin	KEGG:bta:281711`KO:K15294	GO:0005829^cellular_component^cytosol`GO:0042629^cellular_component^mast cell granule`GO:0005634^cellular_component^nucleus`GO:0043204^cellular_component^perikaryon`GO:0031201^cellular_component^SNARE complex`GO:0043195^cellular_component^terminal bouton`GO:0000149^molecular_function^SNARE binding`GO:0017075^molecular_function^syntaxin-1 binding`GO:0043303^biological_process^mast cell degranulati…	NA
CL1Contig469	CL1Contig469	CPLX2_BOVIN^CPLX2_BOVIN^Q:150-551,H:1-134^100%ID^E:2.6e-56^RecName: Full=Complexin-2;^Eukaryota; Metazoa; Chordata; Craniata; Vertebrata; Euteleostomi; Mammalia; Eutheria; Laurasiatheria; Artiodactyla; Ruminantia; Pecora; Bovidae; Bovinae; Bos	CL1Contig469.p4	150-554[+]	CPLX2_BOVIN^CPLX2_BOVIN^Q:1-134,H:1-134^100%ID^E:3.4e-57^RecName: Full=Complexin-2;^Eukaryota; Metazoa; Chordata; Craniata; Vertebrata; Euteleostomi; Mammalia; Eutheria; Laurasiatheria; Artiodactyla; Ruminantia; Pecora; Bovidae; Bovinae; Bos`CPLX2_HUMAN^CPLX2_HUMAN^Q:1-134,H:1-134^100%ID^E:3.4e-57^RecName: Full=Complexin-2;^Eukaryota; Metazoa; Chordata; Craniata; Vertebrata; Euteleostomi; Mammali…	ENOG4111MX0^Complexin	KEGG:bta:281711`KO:K15294	GO:0005829^cellular_component^cytosol`GO:0042629^cellular_component^mast cell granule`GO:0005634^cellular_component^nucleus`GO:0043204^cellular_component^perikaryon`GO:0031201^cellular_component^SNARE complex`GO:0043195^cellular_component^terminal bouton`GO:0000149^molecular_function^SNARE binding`GO:0017075^molecular_function^syntaxin-1 binding`GO:0043303^biological_process^mast cell degranulati…	GO:0005829^cellular_component^cytosol`GO:0042629^cellular_component^mast cell granule`GO:0005634^cellular_component^nucleus`GO:0043204^cellular_component^perikaryon`GO:0031201^cellular_component^SNARE complex`GO:0043195^cellular_component^terminal bouton`GO:0000149^molecular_function^SNARE binding`GO:0017075^molecular_function^syntaxin-1 binding`GO:0043303^biological_process^mast cell degranulati…
CL1Contig470	CL1Contig470	PPHLN_MOUSE^PPHLN_MOUSE^Q:3420-2329,H:1-381^67.4%ID^E:3.6e-134^RecName: Full=Periphilin-1 {ECO:0000250|UniProtKB:Q8NEY8};^Eukaryota; Metazoa; Chordata; Craniata; Vertebrata; Euteleostomi; Mammalia; Eutheria; Euarchontoglires; Glires; Rodentia; Myomorpha; Muroidea; Muridae; Murinae; Mus; Mus	CL1Contig470.p1	2311-3441[-]	PPHLN_MOUSE^PPHLN_MOUSE^Q:8-371,H:1-381^67.4%ID^E:1.5e-134^RecName: Full=Periphilin-1 {ECO:0000250|UniProtKB:Q8NEY8};^Eukaryota; Metazoa; Chordata; Craniata; Vertebrata; Euteleostomi; Mammalia; Eutheria; Euarchontoglires; Glires; Rodentia; Myomorpha; Muroidea; Muridae; Murinae; Mus; Mus`PPHLN_HUMAN^PPHLN_HUMAN^Q:8-345,H:1-341^72.8%ID^E:2e-131^RecName: Full=Periphilin-1 {ECO:0000303|PubMed:1285345…	ENOG4111JYA^Periphilin 1	KEGG:mmu:223828`KO:K21872	GO:0005694^cellular_component^chromosome`GO:0005829^cellular_component^cytosol`GO:0005794^cellular_component^Golgi apparatus`GO:0005654^cellular_component^nucleoplasm`GO:0031424^biological_process^keratinization`GO:0045814^biological_process^negative regulation of gene expression, epigenetic`GO:0045892^biological_process^negative regulation of transcription, DNA-templated`GO:0090309^biological_pr…	GO:0005694^cellular_component^chromosome`GO:0005829^cellular_component^cytosol`GO:0005794^cellular_component^Golgi apparatus`GO:0005654^cellular_component^nucleoplasm`GO:0031424^biological_process^keratinization`GO:0045814^biological_process^negative regulation of gene expression, epigenetic`GO:0045892^biological_process^negative regulation of transcription, DNA-templated`GO:0090309^biological_pr…
CL1Contig475	CL1Contig475	CHERP_MOUSE^CHERP_MOUSE^Q:5551-2906,H:20-924^82.6%ID^E:3.7e-295^RecName: Full=Calcium homeostasis endoplasmic reticulum protein;^Eukaryota; Metazoa; Chordata; Craniata; Vertebrata; Euteleostomi; Mammalia; Eutheria; Euarchontoglires; Glires; Rodentia; Myomorpha; Muroidea; Muridae; Murinae; Mus; Mus	CL1Contig475.p1	2870-5512[-]	CHERP_MOUSE^CHERP_MOUSE^Q:1-869,H:33-924^82.3%ID^E:3.9e-287^RecName: Full=Calcium homeostasis endoplasmic reticulum protein;^Eukaryota; Metazoa; Chordata; Craniata; Vertebrata; Euteleostomi; Mammalia; Eutheria; Euarchontoglires; Glires; Rodentia; Myomorpha; Muroidea; Muridae; Murinae; Mus; Mus`CHERP_HUMAN^CHERP_HUMAN^Q:1-870,H:33-916^82.4%ID^E:1.5e-286^RecName: Full=Calcium homeostasis endoplasmi…	ENOG410YVN1^calcium homeostasis endoplasmic reticulum protein	KEGG:mmu:27967`KO:K12841	GO:0005623^cellular_component^obsolete cell`GO:0005737^cellular_component^cytoplasm`GO:0048471^cellular_component^perinuclear region of cytoplasm`GO:0033017^cellular_component^sarcoplasmic reticulum membrane`GO:0044325^molecular_function^ion channel binding`GO:0003723^molecular_function^RNA binding`GO:0006874^biological_process^cellular calcium ion homeostasis`GO:0008285^biological_process^negati…	GO:0005623^cellular_component^obsolete cell`GO:0005737^cellular_component^cytoplasm`GO:0048471^cellular_component^perinuclear region of cytoplasm`GO:0033017^cellular_component^sarcoplasmic reticulum membrane`GO:0044325^molecular_function^ion channel binding`GO:0003723^molecular_function^RNA binding`GO:0006874^biological_process^cellular calcium ion homeostasis`GO:0008285^biological_process^negati…
CL1Contig475	CL1Contig475	CHERP_MOUSE^CHERP_MOUSE^Q:5551-2906,H:20-924^82.6%ID^E:3.7e-295^RecName: Full=Calcium homeostasis endoplasmic reticulum protein;^Eukaryota; Metazoa; Chordata; Craniata; Vertebrata; Euteleostomi; Mammalia; Eutheria; Euarchontoglires; Glires; Rodentia; Myomorpha; Muroidea; Muridae; Murinae; Mus; Mus	CL1Contig475.p2	1-1041[+]	NA	ENOG410YVN1^calcium homeostasis endoplasmic reticulum protein	KEGG:mmu:27967`KO:K12841	GO:0005623^cellular_component^obsolete cell`GO:0005737^cellular_component^cytoplasm`GO:0048471^cellular_component^perinuclear region of cytoplasm`GO:0033017^cellular_component^sarcoplasmic reticulum membrane`GO:0044325^molecular_function^ion channel binding`GO:0003723^molecular_function^RNA binding`GO:0006874^biological_process^cellular calcium ion homeostasis`GO:0008285^biological_process^negati…	NA
CL1Contig476	CL1Contig476	CHERP_HUMAN^CHERP_HUMAN^Q:6325-3677,H:20-916^82.8%ID^E:6.5e-296^RecName: Full=Calcium homeostasis endoplasmic reticulum protein;^Eukaryota; Metazoa; Chordata; Craniata; Vertebrata; Euteleostomi; Mammalia; Eutheria; Euarchontoglires; Primates; Haplorrhini; Catarrhini; Hominidae; Homo	CL1Contig476.p1	3674-6286[-]	CHERP_HUMAN^CHERP_HUMAN^Q:1-870,H:33-916^82.5%ID^E:4.6e-288^RecName: Full=Calcium homeostasis endoplasmic reticulum protein;^Eukaryota; Metazoa; Chordata; Craniata; Vertebrata; Euteleostomi; Mammalia; Eutheria; Euarchontoglires; Primates; Haplorrhini; Catarrhini; Hominidae; Homo`CHERP_MOUSE^CHERP_MOUSE^Q:1-868,H:33-923^82.4%ID^E:2.3e-287^RecName: Full=Calcium homeostasis endoplasmic reticulum pro…	ENOG410YVN1^calcium homeostasis endoplasmic reticulum protein	KEGG:hsa:10523`KO:K12841	GO:0005623^cellular_component^obsolete cell`GO:0005737^cellular_component^cytoplasm`GO:0016020^cellular_component^membrane`GO:0005654^cellular_component^nucleoplasm`GO:0048471^cellular_component^perinuclear region of cytoplasm`GO:0033017^cellular_component^sarcoplasmic reticulum membrane`GO:0044325^molecular_function^ion channel binding`GO:0003723^molecular_function^RNA binding`GO:0006874^biologi…	GO:0005623^cellular_component^obsolete cell`GO:0005737^cellular_component^cytoplasm`GO:0016020^cellular_component^membrane`GO:0005654^cellular_component^nucleoplasm`GO:0048471^cellular_component^perinuclear region of cytoplasm`GO:0033017^cellular_component^sarcoplasmic reticulum membrane`GO:0044325^molecular_function^ion channel binding`GO:0003723^molecular_function^RNA binding`GO:0006874^biologi…
CL1Contig476	CL1Contig476	CHERP_HUMAN^CHERP_HUMAN^Q:6325-3677,H:20-916^82.8%ID^E:6.5e-296^RecName: Full=Calcium homeostasis endoplasmic reticulum protein;^Eukaryota; Metazoa; Chordata; Craniata; Vertebrata; Euteleostomi; Mammalia; Eutheria; Euarchontoglires; Primates; Haplorrhini; Catarrhini; Hominidae; Homo	CL1Contig476.p2	1-1041[+]	NA	ENOG410YVN1^calcium homeostasis endoplasmic reticulum protein	KEGG:hsa:10523`KO:K12841	GO:0005623^cellular_component^obsolete cell`GO:0005737^cellular_component^cytoplasm`GO:0016020^cellular_component^membrane`GO:0005654^cellular_component^nucleoplasm`GO:0048471^cellular_component^perinuclear region of cytoplasm`GO:0033017^cellular_component^sarcoplasmic reticulum membrane`GO:0044325^molecular_function^ion channel binding`GO:0003723^molecular_function^RNA binding`GO:0006874^biologi…	NA
CL1Contig477	CL1Contig477	CHERP_HUMAN^CHERP_HUMAN^Q:5896-3251,H:20-915^82.8%ID^E:3e-295^RecName: Full=Calcium homeostasis endoplasmic reticulum protein;^Eukaryota; Metazoa; Chordata; Craniata; Vertebrata; Euteleostomi; Mammalia; Eutheria; Euarchontoglires; Primates; Haplorrhini; Catarrhini; Hominidae; Homo	CL1Contig477.p1	3248-5857[-]	CHERP_HUMAN^CHERP_HUMAN^Q:1-869,H:33-915^82.5%ID^E:1e-287^RecName: Full=Calcium homeostasis endoplasmic reticulum protein;^Eukaryota; Metazoa; Chordata; Craniata; Vertebrata; Euteleostomi; Mammalia; Eutheria; Euarchontoglires; Primates; Haplorrhini; Catarrhini; Hominidae; Homo`CHERP_MOUSE^CHERP_MOUSE^Q:1-868,H:33-923^82.4%ID^E:1.7e-287^RecName: Full=Calcium homeostasis endoplasmic reticulum prote…	ENOG410YVN1^calcium homeostasis endoplasmic reticulum protein	KEGG:hsa:10523`KO:K12841	GO:0005623^cellular_component^obsolete cell`GO:0005737^cellular_component^cytoplasm`GO:0016020^cellular_component^membrane`GO:0005654^cellular_component^nucleoplasm`GO:0048471^cellular_component^perinuclear region of cytoplasm`GO:0033017^cellular_component^sarcoplasmic reticulum membrane`GO:0044325^molecular_function^ion channel binding`GO:0003723^molecular_function^RNA binding`GO:0006874^biologi…	GO:0005623^cellular_component^obsolete cell`GO:0005737^cellular_component^cytoplasm`GO:0016020^cellular_component^membrane`GO:0005654^cellular_component^nucleoplasm`GO:0048471^cellular_component^perinuclear region of cytoplasm`GO:0033017^cellular_component^sarcoplasmic reticulum membrane`GO:0044325^molecular_function^ion channel binding`GO:0003723^molecular_function^RNA binding`GO:0006874^biologi…
CL1Contig477	CL1Contig477	CHERP_HUMAN^CHERP_HUMAN^Q:5896-3251,H:20-915^82.8%ID^E:3e-295^RecName: Full=Calcium homeostasis endoplasmic reticulum protein;^Eukaryota; Metazoa; Chordata; Craniata; Vertebrata; Euteleostomi; Mammalia; Eutheria; Euarchontoglires; Primates; Haplorrhini; Catarrhini; Hominidae; Homo	CL1Contig477.p2	1-1968[+]	CS044_HUMAN^CS044_HUMAN^Q:121-651,H:85-655^33.7%ID^E:7.2e-52^RecName: Full=Uncharacterized protein C19orf44;^Eukaryota; Metazoa; Chordata; Craniata; Vertebrata; Euteleostomi; Mammalia; Eutheria; Euarchontoglires; Primates; Haplorrhini; Catarrhini; Hominidae; Homo`CS044_RAT^CS044_RAT^Q:121-651,H:82-595^33.3%ID^E:1.4e-39^RecName: Full=Uncharacterized protein C19orf44 homolog;^Eukaryota; Metazoa; Ch…	ENOG4111X4I^chromosome 19 open reading frame 44	KEGG:hsa:84167	GO:0005623^cellular_component^obsolete cell`GO:0005737^cellular_component^cytoplasm`GO:0016020^cellular_component^membrane`GO:0005654^cellular_component^nucleoplasm`GO:0048471^cellular_component^perinuclear region of cytoplasm`GO:0033017^cellular_component^sarcoplasmic reticulum membrane`GO:0044325^molecular_function^ion channel binding`GO:0003723^molecular_function^RNA binding`GO:0006874^biologi…	NA
CL1Contig478	CL1Contig478	POL_AVIRE^POL_AVIRE^Q:4-1164,H:631-1018^44.7%ID^E:1.5e-88^RecName: Full=Gag-Pol polyprotein;^Viruses; Ortervirales; Retroviridae; Orthoretrovirinae; Gammaretrovirus`POL_AVIRE^POL_AVIRE^Q:1316-1528,H:1076-1148^46.6%ID^E:2.3e-12^RecName: Full=Gag-Pol polyprotein;^Viruses; Ortervirales; Retroviridae; Orthoretrovirinae; Gammaretrovirus	CL1Contig478.p1	1534-3642[+]	NA	NA	NA	GO:0004190^molecular_function^aspartic-type endopeptidase activity`GO:0003677^molecular_function^DNA binding`GO:0003887^molecular_function^DNA-directed DNA polymerase activity`GO:0046872^molecular_function^metal ion binding`GO:0003723^molecular_function^RNA binding`GO:0003964^molecular_function^RNA-directed DNA polymerase activity`GO:0004523^molecular_function^RNA-DNA hybrid ribonuclease activity…	NA
CL1Contig478	CL1Contig478	POL_AVIRE^POL_AVIRE^Q:4-1164,H:631-1018^44.7%ID^E:1.5e-88^RecName: Full=Gag-Pol polyprotein;^Viruses; Ortervirales; Retroviridae; Orthoretrovirinae; Gammaretrovirus`POL_AVIRE^POL_AVIRE^Q:1316-1528,H:1076-1148^46.6%ID^E:2.3e-12^RecName: Full=Gag-Pol polyprotein;^Viruses; Ortervirales; Retroviridae; Orthoretrovirinae; Gammaretrovirus	CL1Contig478.p2	1-1311[+]	POL_BAEVM^POL_BAEVM^Q:3-390,H:1209-1596^48%ID^E:2.9e-89^RecName: Full=Gag-Pol polyprotein;^Viruses; Ortervirales; Retroviridae; Orthoretrovirinae; Gammaretrovirus; unclassified Gammaretrovirus`POL_AVIRE^POL_AVIRE^Q:2-388,H:631-1018^44.7%ID^E:4.9e-89^RecName: Full=Gag-Pol polyprotein;^Viruses; Ortervirales; Retroviridae; Orthoretrovirinae; Gammaretrovirus`POL_FENV1^POL_FENV1^Q:3-390,H:528-915^46.4…	NA	KEGG:vg:22318531	GO:0004190^molecular_function^aspartic-type endopeptidase activity`GO:0003677^molecular_function^DNA binding`GO:0003887^molecular_function^DNA-directed DNA polymerase activity`GO:0046872^molecular_function^metal ion binding`GO:0003723^molecular_function^RNA binding`GO:0003964^molecular_function^RNA-directed DNA polymerase activity`GO:0004523^molecular_function^RNA-DNA hybrid ribonuclease activity…	GO:0044185^cellular_component^host cell late endosome membrane`GO:0020002^cellular_component^host cell plasma membrane`GO:0072494^cellular_component^host multivesicular body`GO:0016020^cellular_component^membrane`GO:0019013^cellular_component^viral nucleocapsid`GO:0004190^molecular_function^aspartic-type endopeptidase activity`GO:0003677^molecular_function^DNA binding`GO:0003887^molecular_functio…
CL1Contig480	CL1Contig480	SYNC_MOUSE^SYNC_MOUSE^Q:847-2520,H:2-559^84.8%ID^E:8.1e-297^RecName: Full=Asparagine--tRNA ligase, cytoplasmic;^Eukaryota; Metazoa; Chordata; Craniata; Vertebrata; Euteleostomi; Mammalia; Eutheria; Euarchontoglires; Glires; Rodentia; Myomorpha; Muroidea; Muridae; Murinae; Mus; Mus	CL1Contig480.p1	556-2523[+]	SYNC_MOUSE^SYNC_MOUSE^Q:98-655,H:2-559^84.8%ID^E:3.1e-297^RecName: Full=Asparagine--tRNA ligase, cytoplasmic;^Eukaryota; Metazoa; Chordata; Craniata; Vertebrata; Euteleostomi; Mammalia; Eutheria; Euarchontoglires; Glires; Rodentia; Myomorpha; Muroidea; Muridae; Murinae; Mus; Mus`SYNC_HUMAN^SYNC_HUMAN^Q:108-655,H:1-548^86.7%ID^E:4.5e-296^RecName: Full=Asparagine--tRNA ligase, cytoplasmic;^Eukaryot…	COG0017^asparaginyl-tRNA synthetase	KEGG:mmu:70223`KO:K01893	GO:0005829^cellular_component^cytosol`GO:0005739^cellular_component^mitochondrion`GO:0004816^molecular_function^asparagine-tRNA ligase activity`GO:0005524^molecular_function^ATP binding`GO:0031728^molecular_function^CCR3 chemokine receptor binding`GO:0003676^molecular_function^nucleic acid binding`GO:0046983^molecular_function^protein dimerization activity`GO:0006421^biological_process^asparaginy…	GO:0005829^cellular_component^cytosol`GO:0005739^cellular_component^mitochondrion`GO:0004816^molecular_function^asparagine-tRNA ligase activity`GO:0005524^molecular_function^ATP binding`GO:0031728^molecular_function^CCR3 chemokine receptor binding`GO:0003676^molecular_function^nucleic acid binding`GO:0046983^molecular_function^protein dimerization activity`GO:0006421^biological_process^asparaginy…
CL1Contig482	CL1Contig482	DEN2D_MOUSE^DEN2D_MOUSE^Q:129-1484,H:21-464^68.2%ID^E:2.8e-171^RecName: Full=DENN domain-containing protein 2D;^Eukaryota; Metazoa; Chordata; Craniata; Vertebrata; Euteleostomi; Mammalia; Eutheria; Euarchontoglires; Glires; Rodentia; Myomorpha; Muroidea; Muridae; Murinae; Mus; Mus	CL1Contig482.p1	90-1493[+]	DEN2D_MOUSE^DEN2D_MOUSE^Q:14-465,H:21-464^68.2%ID^E:1.9e-171^RecName: Full=DENN domain-containing protein 2D;^Eukaryota; Metazoa; Chordata; Craniata; Vertebrata; Euteleostomi; Mammalia; Eutheria; Euarchontoglires; Glires; Rodentia; Myomorpha; Muroidea; Muridae; Murinae; Mus; Mus`DEN2D_HUMAN^DEN2D_HUMAN^Q:41-465,H:41-464^70.9%ID^E:6.1e-170^RecName: Full=DENN domain-containing protein 2D;^Eukaryota…	ENOG410XT3N^Rab guanyl-nucleotide exchange factor activity	KEGG:mmu:72121`KO:K20161	GO:0005829^cellular_component^cytosol`GO:0005654^cellular_component^nucleoplasm`GO:0017112^molecular_function^Rab guanyl-nucleotide exchange factor activity	GO:0005829^cellular_component^cytosol`GO:0005654^cellular_component^nucleoplasm`GO:0017112^molecular_function^Rab guanyl-nucleotide exchange factor activity
CL1Contig483	CL1Contig483	TREF1_HUMAN^TREF1_HUMAN^Q:7591-4343,H:1-1200^59%ID^E:0^RecName: Full=Transcriptional-regulating factor 1;^Eukaryota; Metazoa; Chordata; Craniata; Vertebrata; Euteleostomi; Mammalia; Eutheria; Euarchontoglires; Primates; Haplorrhini; Catarrhini; Hominidae; Homo	CL1Contig483.p1	4340-7591[-]	TREF1_HUMAN^TREF1_HUMAN^Q:1-1083,H:1-1200^59%ID^E:0^RecName: Full=Transcriptional-regulating factor 1;^Eukaryota; Metazoa; Chordata; Craniata; Vertebrata; Euteleostomi; Mammalia; Eutheria; Euarchontoglires; Primates; Haplorrhini; Catarrhini; Hominidae; Homo`TREF1_MOUSE^TREF1_MOUSE^Q:1-1083,H:1-1205^57.7%ID^E:0^RecName: Full=Transcriptional-regulating factor 1;^Eukaryota; Metazoa; Chordata; Crania…	ENOG4110BKZ^ELM2 and Myb SANT-like domain containing 1	KEGG:hsa:55809	GO:0005829^cellular_component^cytosol`GO:0001650^cellular_component^fibrillar center`GO:0000118^cellular_component^histone deacetylase complex`GO:0005654^cellular_component^nucleoplasm`GO:0005634^cellular_component^nucleus`GO:0008301^molecular_function^DNA binding, bending`GO:0003700^molecular_function^DNA-binding transcription factor activity`GO:0000981^molecular_function^DNA-binding transcripti…	GO:0005829^cellular_component^cytosol`GO:0001650^cellular_component^fibrillar center`GO:0000118^cellular_component^histone deacetylase complex`GO:0005654^cellular_component^nucleoplasm`GO:0005634^cellular_component^nucleus`GO:0008301^molecular_function^DNA binding, bending`GO:0003700^molecular_function^DNA-binding transcription factor activity`GO:0000981^molecular_function^DNA-binding transcripti…
CL1Contig483	CL1Contig483	TREF1_HUMAN^TREF1_HUMAN^Q:7591-4343,H:1-1200^59%ID^E:0^RecName: Full=Transcriptional-regulating factor 1;^Eukaryota; Metazoa; Chordata; Craniata; Vertebrata; Euteleostomi; Mammalia; Eutheria; Euarchontoglires; Primates; Haplorrhini; Catarrhini; Hominidae; Homo	CL1Contig483.p2	2373-2705[+]	NA	ENOG4110BKZ^ELM2 and Myb SANT-like domain containing 1	KEGG:hsa:55809	GO:0005829^cellular_component^cytosol`GO:0001650^cellular_component^fibrillar center`GO:0000118^cellular_component^histone deacetylase complex`GO:0005654^cellular_component^nucleoplasm`GO:0005634^cellular_component^nucleus`GO:0008301^molecular_function^DNA binding, bending`GO:0003700^molecular_function^DNA-binding transcription factor activity`GO:0000981^molecular_function^DNA-binding transcripti…	NA
CL1Contig488	CL1Contig488	HA1F_CHICK^HA1F_CHICK^Q:1659-2690,H:6-342^42.7%ID^E:2.5e-82^RecName: Full=Class I histocompatibility antigen, F10 alpha chain;^Eukaryota; Metazoa; Chordata; Craniata; Vertebrata; Euteleostomi; Archelosauria; Archosauria; Dinosauria; Saurischia; Theropoda; Coelurosauria; Aves; Neognathae; Galloanserae; Galliformes; Phasianidae; Phasianinae; Gallus	CL1Contig488.p1	1269-2732[+]	HA1F_CHICK^HA1F_CHICK^Q:131-474,H:6-342^42.7%ID^E:1.3e-82^RecName: Full=Class I histocompatibility antigen, F10 alpha chain;^Eukaryota; Metazoa; Chordata; Craniata; Vertebrata; Euteleostomi; Archelosauria; Archosauria; Dinosauria; Saurischia; Theropoda; Coelurosauria; Aves; Neognathae; Galloanserae; Galliformes; Phasianidae; Phasianinae; Gallus`HMR1_RAT^HMR1_RAT^Q:155-469,H:21-333^38.7%ID^E:8.8e-…	NA	NA	GO:0009897^cellular_component^external side of plasma membrane`GO:0005615^cellular_component^extracellular space`GO:0016021^cellular_component^integral component of membrane`GO:0042612^cellular_component^MHC class I protein complex`GO:0002474^biological_process^antigen processing and presentation of peptide antigen via MHC class I	GO:0009897^cellular_component^external side of plasma membrane`GO:0005615^cellular_component^extracellular space`GO:0016021^cellular_component^integral component of membrane`GO:0042612^cellular_component^MHC class I protein complex`GO:0002474^biological_process^antigen processing and presentation of peptide antigen via MHC class I
CL1Contig488	CL1Contig488	HA1F_CHICK^HA1F_CHICK^Q:1659-2690,H:6-342^42.7%ID^E:2.5e-82^RecName: Full=Class I histocompatibility antigen, F10 alpha chain;^Eukaryota; Metazoa; Chordata; Craniata; Vertebrata; Euteleostomi; Archelosauria; Archosauria; Dinosauria; Saurischia; Theropoda; Coelurosauria; Aves; Neognathae; Galloanserae; Galliformes; Phasianidae; Phasianinae; Gallus	CL1Contig488.p3	676-1272[+]	NA	NA	NA	GO:0009897^cellular_component^external side of plasma membrane`GO:0005615^cellular_component^extracellular space`GO:0016021^cellular_component^integral component of membrane`GO:0042612^cellular_component^MHC class I protein complex`GO:0002474^biological_process^antigen processing and presentation of peptide antigen via MHC class I	NA
CL1Contig488	CL1Contig488	HA1F_CHICK^HA1F_CHICK^Q:1659-2690,H:6-342^42.7%ID^E:2.5e-82^RecName: Full=Class I histocompatibility antigen, F10 alpha chain;^Eukaryota; Metazoa; Chordata; Craniata; Vertebrata; Euteleostomi; Archelosauria; Archosauria; Dinosauria; Saurischia; Theropoda; Coelurosauria; Aves; Neognathae; Galloanserae; Galliformes; Phasianidae; Phasianinae; Gallus	CL1Contig488.p8	3131-3460[+]	NA	NA	NA	GO:0009897^cellular_component^external side of plasma membrane`GO:0005615^cellular_component^extracellular space`GO:0016021^cellular_component^integral component of membrane`GO:0042612^cellular_component^MHC class I protein complex`GO:0002474^biological_process^antigen processing and presentation of peptide antigen via MHC class I	NA
CL1Contig489	CL1Contig489	NA	CL1Contig489.p1	1-483[+]	POL_SMRVH^POL_SMRVH^Q:5-136,H:803-926^32.8%ID^E:5.2e-12^RecName: Full=Gag-Pro-Pol polyprotein;^Viruses; Ortervirales; Retroviridae; Orthoretrovirinae; Betaretrovirus`PRO_SMRVH^PRO_SMRVH^Q:5-136,H:803-926^32.8%ID^E:5.2e-12^RecName: Full=Gag-Pro polyprotein;^Viruses; Ortervirales; Retroviridae; Orthoretrovirinae; Betaretrovirus	NA	KEGG:vg:1491962	NA	GO:0019013^cellular_component^viral nucleocapsid`GO:0004190^molecular_function^aspartic-type endopeptidase activity`GO:0003677^molecular_function^DNA binding`GO:0003887^molecular_function^DNA-directed DNA polymerase activity`GO:0004170^molecular_function^dUTP diphosphatase activity`GO:0003723^molecular_function^RNA binding`GO:0003964^molecular_function^RNA-directed DNA polymerase activity`GO:0004…
CL1Contig490	CL1Contig490	NA	CL1Contig490.p1	2-331[+]	POL_SRV1^POL_SRV1^Q:3-107,H:721-814^38.3%ID^E:1.4e-08^RecName: Full=Gag-Pro-Pol polyprotein;^Viruses; Ortervirales; Retroviridae; Orthoretrovirinae; Betaretrovirus`PRO_SRV1^PRO_SRV1^Q:3-107,H:721-814^38.3%ID^E:1.4e-08^RecName: Full=Gag-Pro polyprotein;^Viruses; Ortervirales; Retroviridae; Orthoretrovirinae; Betaretrovirus`POL_SRV2^POL_SRV2^Q:3-107,H:717-810^37.4%ID^E:7e-08^RecName: Full=Gag-Pro-P…	NA	NA	NA	GO:0019013^cellular_component^viral nucleocapsid`GO:0004190^molecular_function^aspartic-type endopeptidase activity`GO:0003677^molecular_function^DNA binding`GO:0003887^molecular_function^DNA-directed DNA polymerase activity`GO:0004170^molecular_function^dUTP diphosphatase activity`GO:0003723^molecular_function^RNA binding`GO:0003964^molecular_function^RNA-directed DNA polymerase activity`GO:0004…
CL1Contig492	CL1Contig492	TMG4_HUMAN^TMG4_HUMAN^Q:806-132,H:1-224^54.4%ID^E:1e-55^RecName: Full=Transmembrane gamma-carboxyglutamic acid protein 4 {ECO:0000305};^Eukaryota; Metazoa; Chordata; Craniata; Vertebrata; Euteleostomi; Mammalia; Eutheria; Euarchontoglires; Primates; Haplorrhini; Catarrhini; Hominidae; Homo	CL1Contig492.p1	123-806[-]	TMG4_HUMAN^TMG4_HUMAN^Q:1-225,H:1-224^54.4%ID^E:4.1e-55^RecName: Full=Transmembrane gamma-carboxyglutamic acid protein 4 {ECO:0000305};^Eukaryota; Metazoa; Chordata; Craniata; Vertebrata; Euteleostomi; Mammalia; Eutheria; Euarchontoglires; Primates; Haplorrhini; Catarrhini; Hominidae; Homo`TMG4_MOUSE^TMG4_MOUSE^Q:1-225,H:1-224^50.2%ID^E:3.4e-49^RecName: Full=Transmembrane gamma-carboxyglutamic ac…	ENOG410YJW1^proline rich Gla (G-carboxyglutamic acid) 4 (transmembrane)	KEGG:hsa:79056	GO:0033116^cellular_component^endoplasmic reticulum-Golgi intermediate compartment membrane`GO:0005576^cellular_component^extracellular region`GO:0016021^cellular_component^integral component of membrane`GO:0005509^molecular_function^calcium ion binding	GO:0033116^cellular_component^endoplasmic reticulum-Golgi intermediate compartment membrane`GO:0005576^cellular_component^extracellular region`GO:0016021^cellular_component^integral component of membrane`GO:0005509^molecular_function^calcium ion binding
CL1Contig497	CL1Contig497	OTOF_RAT^OTOF_RAT^Q:2668-2847,H:1934-1993^88.3%ID^E:1.6e-21^RecName: Full=Otoferlin;^Eukaryota; Metazoa; Chordata; Craniata; Vertebrata; Euteleostomi; Mammalia; Eutheria; Euarchontoglires; Glires; Rodentia; Myomorpha; Muroidea; Muridae; Murinae; Rattus	CL1Contig497.p3	2626-3000[-]	NA	ENOG410XPT2^Dysferlin, limb girdle muscular dystrophy 2B (Autosomal recessive)	NA	GO:0045177^cellular_component^apical part of cell`GO:0045178^cellular_component^basal part of cell`GO:0016323^cellular_component^basolateral plasma membrane`GO:0042995^cellular_component^cell projection`GO:0005737^cellular_component^cytoplasm`GO:0005783^cellular_component^endoplasmic reticulum`GO:0005789^cellular_component^endoplasmic reticulum membrane`GO:0000139^cellular_component^Golgi membran…	NA
CL1Contig497	CL1Contig497	OTOF_RAT^OTOF_RAT^Q:2668-2847,H:1934-1993^88.3%ID^E:1.6e-21^RecName: Full=Otoferlin;^Eukaryota; Metazoa; Chordata; Craniata; Vertebrata; Euteleostomi; Mammalia; Eutheria; Euarchontoglires; Glires; Rodentia; Myomorpha; Muroidea; Muridae; Murinae; Rattus	CL1Contig497.p1	743-1447[-]	NA	ENOG410XPT2^Dysferlin, limb girdle muscular dystrophy 2B (Autosomal recessive)	NA	GO:0045177^cellular_component^apical part of cell`GO:0045178^cellular_component^basal part of cell`GO:0016323^cellular_component^basolateral plasma membrane`GO:0042995^cellular_component^cell projection`GO:0005737^cellular_component^cytoplasm`GO:0005783^cellular_component^endoplasmic reticulum`GO:0005789^cellular_component^endoplasmic reticulum membrane`GO:0000139^cellular_component^Golgi membran…	NA
CL1Contig499	CL1Contig499	DGKD_HUMAN^DGKD_HUMAN^Q:10735-8231,H:117-947^91.3%ID^E:0^RecName: Full=Diacylglycerol kinase delta;^Eukaryota; Metazoa; Chordata; Craniata; Vertebrata; Euteleostomi; Mammalia; Eutheria; Euarchontoglires; Primates; Haplorrhini; Catarrhini; Hominidae; Homo`DGKD_HUMAN^DGKD_HUMAN^Q:5879-4992,H:919-1214^78%ID^E:2.3e-123^RecName: Full=Diacylglycerol kinase delta;^Eukaryota; Metazoa; Chordata; Craniata;…	CL1Contig499.p2	4989-5717[-]	DGKD_HUMAN^DGKD_HUMAN^Q:1-242,H:973-1214^83.5%ID^E:3.1e-109^RecName: Full=Diacylglycerol kinase delta;^Eukaryota; Metazoa; Chordata; Craniata; Vertebrata; Euteleostomi; Mammalia; Eutheria; Euarchontoglires; Primates; Haplorrhini; Catarrhini; Hominidae; Homo`DGKH_HUMAN^DGKH_HUMAN^Q:1-241,H:984-1219^52.9%ID^E:1.9e-58^RecName: Full=Diacylglycerol kinase eta;^Eukaryota; Metazoa; Chordata; Craniata; V…	ENOG410XSJR^diacylglycerol kinase activity	KEGG:hsa:8527`KO:K00901	GO:0005737^cellular_component^cytoplasm`GO:0031410^cellular_component^cytoplasmic vesicle`GO:0005829^cellular_component^cytosol`GO:0005634^cellular_component^nucleus`GO:0005886^cellular_component^plasma membrane`GO:0005524^molecular_function^ATP binding`GO:0019992^molecular_function^diacylglycerol binding`GO:0004143^molecular_function^diacylglycerol kinase activity`GO:0042802^molecular_function^i…	GO:0005737^cellular_component^cytoplasm`GO:0031410^cellular_component^cytoplasmic vesicle`GO:0005829^cellular_component^cytosol`GO:0005634^cellular_component^nucleus`GO:0005886^cellular_component^plasma membrane`GO:0005524^molecular_function^ATP binding`GO:0019992^molecular_function^diacylglycerol binding`GO:0004143^molecular_function^diacylglycerol kinase activity`GO:0042802^molecular_function^i…
CL1Contig499	CL1Contig499	DGKD_HUMAN^DGKD_HUMAN^Q:10735-8231,H:117-947^91.3%ID^E:0^RecName: Full=Diacylglycerol kinase delta;^Eukaryota; Metazoa; Chordata; Craniata; Vertebrata; Euteleostomi; Mammalia; Eutheria; Euarchontoglires; Primates; Haplorrhini; Catarrhini; Hominidae; Homo`DGKD_HUMAN^DGKD_HUMAN^Q:5879-4992,H:919-1214^78%ID^E:2.3e-123^RecName: Full=Diacylglycerol kinase delta;^Eukaryota; Metazoa; Chordata; Craniata;…	CL1Contig499.p3	960-1532[-]	NA	ENOG410XSJR^diacylglycerol kinase activity	KEGG:hsa:8527`KO:K00901	GO:0005737^cellular_component^cytoplasm`GO:0031410^cellular_component^cytoplasmic vesicle`GO:0005829^cellular_component^cytosol`GO:0005634^cellular_component^nucleus`GO:0005886^cellular_component^plasma membrane`GO:0005524^molecular_function^ATP binding`GO:0019992^molecular_function^diacylglycerol binding`GO:0004143^molecular_function^diacylglycerol kinase activity`GO:0042802^molecular_function^i…	NA
CL1Contig499	CL1Contig499	DGKD_HUMAN^DGKD_HUMAN^Q:10735-8231,H:117-947^91.3%ID^E:0^RecName: Full=Diacylglycerol kinase delta;^Eukaryota; Metazoa; Chordata; Craniata; Vertebrata; Euteleostomi; Mammalia; Eutheria; Euarchontoglires; Primates; Haplorrhini; Catarrhini; Hominidae; Homo`DGKD_HUMAN^DGKD_HUMAN^Q:5879-4992,H:919-1214^78%ID^E:2.3e-123^RecName: Full=Diacylglycerol kinase delta;^Eukaryota; Metazoa; Chordata; Craniata;…	CL1Contig499.p8	4508-4831[-]	NA	ENOG410XSJR^diacylglycerol kinase activity	KEGG:hsa:8527`KO:K00901	GO:0005737^cellular_component^cytoplasm`GO:0031410^cellular_component^cytoplasmic vesicle`GO:0005829^cellular_component^cytosol`GO:0005634^cellular_component^nucleus`GO:0005886^cellular_component^plasma membrane`GO:0005524^molecular_function^ATP binding`GO:0019992^molecular_function^diacylglycerol binding`GO:0004143^molecular_function^diacylglycerol kinase activity`GO:0042802^molecular_function^i…	NA
CL1Contig499	CL1Contig499	DGKD_HUMAN^DGKD_HUMAN^Q:10735-8231,H:117-947^91.3%ID^E:0^RecName: Full=Diacylglycerol kinase delta;^Eukaryota; Metazoa; Chordata; Craniata; Vertebrata; Euteleostomi; Mammalia; Eutheria; Euarchontoglires; Primates; Haplorrhini; Catarrhini; Hominidae; Homo`DGKD_HUMAN^DGKD_HUMAN^Q:5879-4992,H:919-1214^78%ID^E:2.3e-123^RecName: Full=Diacylglycerol kinase delta;^Eukaryota; Metazoa; Chordata; Craniata;…	CL1Contig499.p1	8228-10684[-]	DGKD_HUMAN^DGKD_HUMAN^Q:1-818,H:134-947^91.2%ID^E:0^RecName: Full=Diacylglycerol kinase delta;^Eukaryota; Metazoa; Chordata; Craniata; Vertebrata; Euteleostomi; Mammalia; Eutheria; Euarchontoglires; Primates; Haplorrhini; Catarrhini; Hominidae; Homo`DGKH_HUMAN^DGKH_HUMAN^Q:1-818,H:146-954^67.5%ID^E:0^RecName: Full=Diacylglycerol kinase eta;^Eukaryota; Metazoa; Chordata; Craniata; Vertebrata; Eute…	ENOG410XSJR^diacylglycerol kinase activity	KEGG:hsa:8527`KO:K00901	GO:0005737^cellular_component^cytoplasm`GO:0031410^cellular_component^cytoplasmic vesicle`GO:0005829^cellular_component^cytosol`GO:0005634^cellular_component^nucleus`GO:0005886^cellular_component^plasma membrane`GO:0005524^molecular_function^ATP binding`GO:0019992^molecular_function^diacylglycerol binding`GO:0004143^molecular_function^diacylglycerol kinase activity`GO:0042802^molecular_function^i…	GO:0005737^cellular_component^cytoplasm`GO:0031410^cellular_component^cytoplasmic vesicle`GO:0005829^cellular_component^cytosol`GO:0005634^cellular_component^nucleus`GO:0005886^cellular_component^plasma membrane`GO:0005524^molecular_function^ATP binding`GO:0019992^molecular_function^diacylglycerol binding`GO:0004143^molecular_function^diacylglycerol kinase activity`GO:0042802^molecular_function^i…
CL1Contig499	CL1Contig499	DGKD_HUMAN^DGKD_HUMAN^Q:10735-8231,H:117-947^91.3%ID^E:0^RecName: Full=Diacylglycerol kinase delta;^Eukaryota; Metazoa; Chordata; Craniata; Vertebrata; Euteleostomi; Mammalia; Eutheria; Euarchontoglires; Primates; Haplorrhini; Catarrhini; Hominidae; Homo`DGKD_HUMAN^DGKD_HUMAN^Q:5879-4992,H:919-1214^78%ID^E:2.3e-123^RecName: Full=Diacylglycerol kinase delta;^Eukaryota; Metazoa; Chordata; Craniata;…	CL1Contig499.p4	273-770[+]	NA	ENOG410XSJR^diacylglycerol kinase activity	KEGG:hsa:8527`KO:K00901	GO:0005737^cellular_component^cytoplasm`GO:0031410^cellular_component^cytoplasmic vesicle`GO:0005829^cellular_component^cytosol`GO:0005634^cellular_component^nucleus`GO:0005886^cellular_component^plasma membrane`GO:0005524^molecular_function^ATP binding`GO:0019992^molecular_function^diacylglycerol binding`GO:0004143^molecular_function^diacylglycerol kinase activity`GO:0042802^molecular_function^i…	NA
CL1Contig500	CL1Contig500	DGKD_HUMAN^DGKD_HUMAN^Q:270-2774,H:117-947^91.3%ID^E:0^RecName: Full=Diacylglycerol kinase delta;^Eukaryota; Metazoa; Chordata; Craniata; Vertebrata; Euteleostomi; Mammalia; Eutheria; Euarchontoglires; Primates; Haplorrhini; Catarrhini; Hominidae; Homo`DGKD_HUMAN^DGKD_HUMAN^Q:5126-5932,H:919-1187^76.6%ID^E:4.7e-109^RecName: Full=Diacylglycerol kinase delta;^Eukaryota; Metazoa; Chordata; Craniata;…	CL1Contig500.p7	7284-7607[+]	NA	ENOG410XSJR^diacylglycerol kinase activity	KEGG:hsa:8527`KO:K00901	GO:0005737^cellular_component^cytoplasm`GO:0031410^cellular_component^cytoplasmic vesicle`GO:0005829^cellular_component^cytosol`GO:0005634^cellular_component^nucleus`GO:0005886^cellular_component^plasma membrane`GO:0005524^molecular_function^ATP binding`GO:0019992^molecular_function^diacylglycerol binding`GO:0004143^molecular_function^diacylglycerol kinase activity`GO:0042802^molecular_function^i…	NA
CL1Contig500	CL1Contig500	DGKD_HUMAN^DGKD_HUMAN^Q:270-2774,H:117-947^91.3%ID^E:0^RecName: Full=Diacylglycerol kinase delta;^Eukaryota; Metazoa; Chordata; Craniata; Vertebrata; Euteleostomi; Mammalia; Eutheria; Euarchontoglires; Primates; Haplorrhini; Catarrhini; Hominidae; Homo`DGKD_HUMAN^DGKD_HUMAN^Q:5126-5932,H:919-1187^76.6%ID^E:4.7e-109^RecName: Full=Diacylglycerol kinase delta;^Eukaryota; Metazoa; Chordata; Craniata;…	CL1Contig500.p1	321-2777[+]	DGKD_HUMAN^DGKD_HUMAN^Q:1-818,H:134-947^91.2%ID^E:0^RecName: Full=Diacylglycerol kinase delta;^Eukaryota; Metazoa; Chordata; Craniata; Vertebrata; Euteleostomi; Mammalia; Eutheria; Euarchontoglires; Primates; Haplorrhini; Catarrhini; Hominidae; Homo`DGKH_HUMAN^DGKH_HUMAN^Q:1-818,H:146-954^67.5%ID^E:0^RecName: Full=Diacylglycerol kinase eta;^Eukaryota; Metazoa; Chordata; Craniata; Vertebrata; Eute…	ENOG410XSJR^diacylglycerol kinase activity	KEGG:hsa:8527`KO:K00901	GO:0005737^cellular_component^cytoplasm`GO:0031410^cellular_component^cytoplasmic vesicle`GO:0005829^cellular_component^cytosol`GO:0005634^cellular_component^nucleus`GO:0005886^cellular_component^plasma membrane`GO:0005524^molecular_function^ATP binding`GO:0019992^molecular_function^diacylglycerol binding`GO:0004143^molecular_function^diacylglycerol kinase activity`GO:0042802^molecular_function^i…	GO:0005737^cellular_component^cytoplasm`GO:0031410^cellular_component^cytoplasmic vesicle`GO:0005829^cellular_component^cytosol`GO:0005634^cellular_component^nucleus`GO:0005886^cellular_component^plasma membrane`GO:0005524^molecular_function^ATP binding`GO:0019992^molecular_function^diacylglycerol binding`GO:0004143^molecular_function^diacylglycerol kinase activity`GO:0042802^molecular_function^i…
CL1Contig500	CL1Contig500	DGKD_HUMAN^DGKD_HUMAN^Q:270-2774,H:117-947^91.3%ID^E:0^RecName: Full=Diacylglycerol kinase delta;^Eukaryota; Metazoa; Chordata; Craniata; Vertebrata; Euteleostomi; Mammalia; Eutheria; Euarchontoglires; Primates; Haplorrhini; Catarrhini; Hominidae; Homo`DGKD_HUMAN^DGKD_HUMAN^Q:5126-5932,H:919-1187^76.6%ID^E:4.7e-109^RecName: Full=Diacylglycerol kinase delta;^Eukaryota; Metazoa; Chordata; Craniata;…	CL1Contig500.p4	11345-11842[-]	NA	ENOG410XSJR^diacylglycerol kinase activity	KEGG:hsa:8527`KO:K00901	GO:0005737^cellular_component^cytoplasm`GO:0031410^cellular_component^cytoplasmic vesicle`GO:0005829^cellular_component^cytosol`GO:0005634^cellular_component^nucleus`GO:0005886^cellular_component^plasma membrane`GO:0005524^molecular_function^ATP binding`GO:0019992^molecular_function^diacylglycerol binding`GO:0004143^molecular_function^diacylglycerol kinase activity`GO:0042802^molecular_function^i…	NA
CL1Contig500	CL1Contig500	DGKD_HUMAN^DGKD_HUMAN^Q:270-2774,H:117-947^91.3%ID^E:0^RecName: Full=Diacylglycerol kinase delta;^Eukaryota; Metazoa; Chordata; Craniata; Vertebrata; Euteleostomi; Mammalia; Eutheria; Euarchontoglires; Primates; Haplorrhini; Catarrhini; Hominidae; Homo`DGKD_HUMAN^DGKD_HUMAN^Q:5126-5932,H:919-1187^76.6%ID^E:4.7e-109^RecName: Full=Diacylglycerol kinase delta;^Eukaryota; Metazoa; Chordata; Craniata;…	CL1Contig500.p3	10583-11155[+]	NA	ENOG410XSJR^diacylglycerol kinase activity	KEGG:hsa:8527`KO:K00901	GO:0005737^cellular_component^cytoplasm`GO:0031410^cellular_component^cytoplasmic vesicle`GO:0005829^cellular_component^cytosol`GO:0005634^cellular_component^nucleus`GO:0005886^cellular_component^plasma membrane`GO:0005524^molecular_function^ATP binding`GO:0019992^molecular_function^diacylglycerol binding`GO:0004143^molecular_function^diacylglycerol kinase activity`GO:0042802^molecular_function^i…	NA
CL1Contig500	CL1Contig500	DGKD_HUMAN^DGKD_HUMAN^Q:270-2774,H:117-947^91.3%ID^E:0^RecName: Full=Diacylglycerol kinase delta;^Eukaryota; Metazoa; Chordata; Craniata; Vertebrata; Euteleostomi; Mammalia; Eutheria; Euarchontoglires; Primates; Haplorrhini; Catarrhini; Hominidae; Homo`DGKD_HUMAN^DGKD_HUMAN^Q:5126-5932,H:919-1187^76.6%ID^E:4.7e-109^RecName: Full=Diacylglycerol kinase delta;^Eukaryota; Metazoa; Chordata; Craniata;…	CL1Contig500.p2	5288-5956[+]	DGKD_HUMAN^DGKD_HUMAN^Q:1-215,H:973-1187^82.3%ID^E:4e-95^RecName: Full=Diacylglycerol kinase delta;^Eukaryota; Metazoa; Chordata; Craniata; Vertebrata; Euteleostomi; Mammalia; Eutheria; Euarchontoglires; Primates; Haplorrhini; Catarrhini; Hominidae; Homo`DGKH_HUMAN^DGKH_HUMAN^Q:1-215,H:984-1193^49.5%ID^E:1.7e-45^RecName: Full=Diacylglycerol kinase eta;^Eukaryota; Metazoa; Chordata; Craniata; Vert…	ENOG410XSJR^diacylglycerol kinase activity	KEGG:hsa:8527`KO:K00901	GO:0005737^cellular_component^cytoplasm`GO:0031410^cellular_component^cytoplasmic vesicle`GO:0005829^cellular_component^cytosol`GO:0005634^cellular_component^nucleus`GO:0005886^cellular_component^plasma membrane`GO:0005524^molecular_function^ATP binding`GO:0019992^molecular_function^diacylglycerol binding`GO:0004143^molecular_function^diacylglycerol kinase activity`GO:0042802^molecular_function^i…	GO:0005737^cellular_component^cytoplasm`GO:0031410^cellular_component^cytoplasmic vesicle`GO:0005829^cellular_component^cytosol`GO:0005634^cellular_component^nucleus`GO:0005886^cellular_component^plasma membrane`GO:0005524^molecular_function^ATP binding`GO:0019992^molecular_function^diacylglycerol binding`GO:0004143^molecular_function^diacylglycerol kinase activity`GO:0042802^molecular_function^i…
CL1Contig507	CL1Contig507	TMM70_CHICK^TMM70_CHICK^Q:2200-1631,H:56-245^84.2%ID^E:1.1e-83^RecName: Full=Transmembrane protein 70, mitochondrial;^Eukaryota; Metazoa; Chordata; Craniata; Vertebrata; Euteleostomi; Archelosauria; Archosauria; Dinosauria; Saurischia; Theropoda; Coelurosauria; Aves; Neognathae; Galloanserae; Galliformes; Phasianidae; Phasianinae; Gallus	CL1Contig507.p1	1616-2425[-]	TMM70_CHICK^TMM70_CHICK^Q:76-265,H:56-245^84.2%ID^E:2.9e-84^RecName: Full=Transmembrane protein 70, mitochondrial;^Eukaryota; Metazoa; Chordata; Craniata; Vertebrata; Euteleostomi; Archelosauria; Archosauria; Dinosauria; Saurischia; Theropoda; Coelurosauria; Aves; Neognathae; Galloanserae; Galliformes; Phasianidae; Phasianinae; Gallus`TMM70_BOVIN^TMM70_BOVIN^Q:99-269,H:84-254^62%ID^E:4.6e-53^RecN…	ENOG4111HEE^transmembrane protein 70	KEGG:gga:420188`KO:K17966	GO:0032592^cellular_component^integral component of mitochondrial membrane`GO:0005743^cellular_component^mitochondrial inner membrane`GO:0033615^biological_process^mitochondrial proton-transporting ATP synthase complex assembly	GO:0032592^cellular_component^integral component of mitochondrial membrane`GO:0005743^cellular_component^mitochondrial inner membrane`GO:0033615^biological_process^mitochondrial proton-transporting ATP synthase complex assembly
CL1Contig510	CL1Contig510	MAF1_HUMAN^MAF1_HUMAN^Q:2432-1677,H:1-256^82.8%ID^E:2e-119^RecName: Full=Repressor of RNA polymerase III transcription MAF1 homolog;^Eukaryota; Metazoa; Chordata; Craniata; Vertebrata; Euteleostomi; Mammalia; Eutheria; Euarchontoglires; Primates; Haplorrhini; Catarrhini; Hominidae; Homo	CL1Contig510.p3	1674-2432[-]	MAF1_HUMAN^MAF1_HUMAN^Q:1-252,H:1-256^82.8%ID^E:2.4e-120^RecName: Full=Repressor of RNA polymerase III transcription MAF1 homolog;^Eukaryota; Metazoa; Chordata; Craniata; Vertebrata; Euteleostomi; Mammalia; Eutheria; Euarchontoglires; Primates; Haplorrhini; Catarrhini; Hominidae; Homo`MAF1_BOVIN^MAF1_BOVIN^Q:1-252,H:1-260^80.8%ID^E:3.8e-118^RecName: Full=Repressor of RNA polymerase III transcript…	COG5046^Repressor of RNA polymerase III transcription maf1	KEGG:hsa:84232	GO:0030424^cellular_component^axon`GO:0005737^cellular_component^cytoplasm`GO:0005829^cellular_component^cytosol`GO:0030425^cellular_component^dendrite`GO:0060077^cellular_component^inhibitory synapse`GO:0005622^cellular_component^intracellular`GO:0043231^cellular_component^intracellular membrane-bounded organelle`GO:0005730^cellular_component^nucleolus`GO:0005654^cellular_component^nucleoplasm`G…	GO:0030424^cellular_component^axon`GO:0005737^cellular_component^cytoplasm`GO:0005829^cellular_component^cytosol`GO:0030425^cellular_component^dendrite`GO:0060077^cellular_component^inhibitory synapse`GO:0005622^cellular_component^intracellular`GO:0043231^cellular_component^intracellular membrane-bounded organelle`GO:0005730^cellular_component^nucleolus`GO:0005654^cellular_component^nucleoplasm`G…
CL1Contig510	CL1Contig510	MAF1_HUMAN^MAF1_HUMAN^Q:2432-1677,H:1-256^82.8%ID^E:2e-119^RecName: Full=Repressor of RNA polymerase III transcription MAF1 homolog;^Eukaryota; Metazoa; Chordata; Craniata; Vertebrata; Euteleostomi; Mammalia; Eutheria; Euarchontoglires; Primates; Haplorrhini; Catarrhini; Hominidae; Homo	CL1Contig510.p2	2429-3313[-]	NA	COG5046^Repressor of RNA polymerase III transcription maf1	KEGG:hsa:84232	GO:0030424^cellular_component^axon`GO:0005737^cellular_component^cytoplasm`GO:0005829^cellular_component^cytosol`GO:0030425^cellular_component^dendrite`GO:0060077^cellular_component^inhibitory synapse`GO:0005622^cellular_component^intracellular`GO:0043231^cellular_component^intracellular membrane-bounded organelle`GO:0005730^cellular_component^nucleolus`GO:0005654^cellular_component^nucleoplasm`G…	NA
CL1Contig510	CL1Contig510	MAF1_HUMAN^MAF1_HUMAN^Q:2432-1677,H:1-256^82.8%ID^E:2e-119^RecName: Full=Repressor of RNA polymerase III transcription MAF1 homolog;^Eukaryota; Metazoa; Chordata; Craniata; Vertebrata; Euteleostomi; Mammalia; Eutheria; Euarchontoglires; Primates; Haplorrhini; Catarrhini; Hominidae; Homo	CL1Contig510.p5	430-957[+]	NA	COG5046^Repressor of RNA polymerase III transcription maf1	KEGG:hsa:84232	GO:0030424^cellular_component^axon`GO:0005737^cellular_component^cytoplasm`GO:0005829^cellular_component^cytosol`GO:0030425^cellular_component^dendrite`GO:0060077^cellular_component^inhibitory synapse`GO:0005622^cellular_component^intracellular`GO:0043231^cellular_component^intracellular membrane-bounded organelle`GO:0005730^cellular_component^nucleolus`GO:0005654^cellular_component^nucleoplasm`G…	NA
CL1Contig513	CL1Contig513	NEGR1_CHICK^NEGR1_CHICK^Q:144-1199,H:1-352^94.9%ID^E:1.6e-193^RecName: Full=Neuronal growth regulator 1;^Eukaryota; Metazoa; Chordata; Craniata; Vertebrata; Euteleostomi; Archelosauria; Archosauria; Dinosauria; Saurischia; Theropoda; Coelurosauria; Aves; Neognathae; Galloanserae; Galliformes; Phasianidae; Phasianinae; Gallus	CL1Contig513.p1	144-1202[+]	NEGR1_CHICK^NEGR1_CHICK^Q:1-352,H:1-352^94.9%ID^E:1e-193^RecName: Full=Neuronal growth regulator 1;^Eukaryota; Metazoa; Chordata; Craniata; Vertebrata; Euteleostomi; Archelosauria; Archosauria; Dinosauria; Saurischia; Theropoda; Coelurosauria; Aves; Neognathae; Galloanserae; Galliformes; Phasianidae; Phasianinae; Gallus`NEGR1_HUMAN^NEGR1_HUMAN^Q:1-352,H:3-354^81.5%ID^E:1.5e-165^RecName: Full=Neur…	ENOG4110TBP^neuronal growth regulator 1	KEGG:gga:395662`KO:K06775	GO:0031225^cellular_component^anchored component of membrane`GO:0005886^cellular_component^plasma membrane`GO:0007155^biological_process^cell adhesion	GO:0031225^cellular_component^anchored component of membrane`GO:0005886^cellular_component^plasma membrane`GO:0007155^biological_process^cell adhesion
CL1Contig517	CL1Contig517	DHX15_HUMAN^DHX15_HUMAN^Q:8250-5956,H:1-795^92.8%ID^E:0^RecName: Full=Pre-mRNA-splicing factor ATP-dependent RNA helicase DHX15;^Eukaryota; Metazoa; Chordata; Craniata; Vertebrata; Euteleostomi; Mammalia; Eutheria; Euarchontoglires; Primates; Haplorrhini; Catarrhini; Hominidae; Homo	CL1Contig517.p1	5953-8250[-]	DHX15_HUMAN^DHX15_HUMAN^Q:1-765,H:1-795^92.8%ID^E:0^RecName: Full=Pre-mRNA-splicing factor ATP-dependent RNA helicase DHX15;^Eukaryota; Metazoa; Chordata; Craniata; Vertebrata; Euteleostomi; Mammalia; Eutheria; Euarchontoglires; Primates; Haplorrhini; Catarrhini; Hominidae; Homo`DHX15_MOUSE^DHX15_MOUSE^Q:1-765,H:1-795^92.7%ID^E:0^RecName: Full=Pre-mRNA-splicing factor ATP-dependent RNA helicase D…	COG1643^helicase	KEGG:hsa:1665`KO:K12820	GO:0016607^cellular_component^nuclear speck`GO:0005730^cellular_component^nucleolus`GO:0005654^cellular_component^nucleoplasm`GO:0005634^cellular_component^nucleus`GO:0005681^cellular_component^spliceosomal complex`GO:0005689^cellular_component^U12-type spliceosomal complex`GO:0005524^molecular_function^ATP binding`GO:0003725^molecular_function^double-stranded RNA binding`GO:0003723^molecular_fun…	GO:0016607^cellular_component^nuclear speck`GO:0005730^cellular_component^nucleolus`GO:0005654^cellular_component^nucleoplasm`GO:0005634^cellular_component^nucleus`GO:0005681^cellular_component^spliceosomal complex`GO:0005689^cellular_component^U12-type spliceosomal complex`GO:0005524^molecular_function^ATP binding`GO:0003725^molecular_function^double-stranded RNA binding`GO:0003723^molecular_fun…
CL1Contig518	CL1Contig518	CO4A5_HUMAN^CO4A5_HUMAN^Q:1572-2264,H:1455-1685^92.6%ID^E:2.5e-128^RecName: Full=Collagen alpha-5(IV) chain;^Eukaryota; Metazoa; Chordata; Craniata; Vertebrata; Euteleostomi; Mammalia; Eutheria; Euarchontoglires; Primates; Haplorrhini; Catarrhini; Hominidae; Homo	CL1Contig518.p1	1164-2267[+]	CO4A5_HUMAN^CO4A5_HUMAN^Q:137-367,H:1455-1685^92.6%ID^E:4.1e-129^RecName: Full=Collagen alpha-5(IV) chain;^Eukaryota; Metazoa; Chordata; Craniata; Vertebrata; Euteleostomi; Mammalia; Eutheria; Euarchontoglires; Primates; Haplorrhini; Catarrhini; Hominidae; Homo`CO4A5_CANLF^CO4A5_CANLF^Q:137-367,H:1461-1691^92.6%ID^E:9.1e-129^RecName: Full=Collagen alpha-5(IV) chain;^Eukaryota; Metazoa; Chordata; …	NA	KEGG:hsa:1287`KO:K06237	GO:0005587^cellular_component^collagen type IV trimer`GO:0062023^cellular_component^collagen-containing extracellular matrix`GO:0005788^cellular_component^endoplasmic reticulum lumen`GO:0031012^cellular_component^extracellular matrix`GO:0005576^cellular_component^extracellular region`GO:0005615^cellular_component^extracellular space`GO:0031594^cellular_component^neuromuscular junction`GO:0005201^…	GO:0005587^cellular_component^collagen type IV trimer`GO:0062023^cellular_component^collagen-containing extracellular matrix`GO:0005788^cellular_component^endoplasmic reticulum lumen`GO:0031012^cellular_component^extracellular matrix`GO:0005576^cellular_component^extracellular region`GO:0005615^cellular_component^extracellular space`GO:0031594^cellular_component^neuromuscular junction`GO:0005201^…
CL1Contig524	CL1Contig524	TTC37_HUMAN^TTC37_HUMAN^Q:1199-1669,H:1073-1230^67.7%ID^E:3.4e-53^RecName: Full=Tetratricopeptide repeat protein 37;^Eukaryota; Metazoa; Chordata; Craniata; Vertebrata; Euteleostomi; Mammalia; Eutheria; Euarchontoglires; Primates; Haplorrhini; Catarrhini; Hominidae; Homo	CL1Contig524.p1	1343-1684[+]	TTC37_HUMAN^TTC37_HUMAN^Q:2-109,H:1123-1230^63.9%ID^E:3.8e-33^RecName: Full=Tetratricopeptide repeat protein 37;^Eukaryota; Metazoa; Chordata; Craniata; Vertebrata; Euteleostomi; Mammalia; Eutheria; Euarchontoglires; Primates; Haplorrhini; Catarrhini; Hominidae; Homo`TTC37_XENLA^TTC37_XENLA^Q:1-109,H:1122-1230^61.5%ID^E:1.2e-31^RecName: Full=Tetratricopeptide repeat protein 37;^Eukaryota; Metazoa…	ENOG410ZG1H^Tetratricopeptide repeat domain 37	KEGG:hsa:9652`KO:K12600	GO:0005737^cellular_component^cytoplasm`GO:0005829^cellular_component^cytosol`GO:0005654^cellular_component^nucleoplasm`GO:0005634^cellular_component^nucleus`GO:0055087^cellular_component^Ski complex`GO:0035327^cellular_component^transcriptionally active chromatin`GO:0043928^biological_process^exonucleolytic catabolism of deadenylated mRNA	GO:0005737^cellular_component^cytoplasm`GO:0005829^cellular_component^cytosol`GO:0005654^cellular_component^nucleoplasm`GO:0005634^cellular_component^nucleus`GO:0055087^cellular_component^Ski complex`GO:0035327^cellular_component^transcriptionally active chromatin`GO:0043928^biological_process^exonucleolytic catabolism of deadenylated mRNA
CL1Contig525	CL1Contig525	ENV_AVISU^ENV_AVISU^Q:722-252,H:3-161^46.3%ID^E:2e-29^RecName: Full=Envelope glycoprotein;^Viruses; Ortervirales; Retroviridae; Orthoretrovirinae; Alpharetrovirus	NA	NA	NA	NA	KEGG:vg:1491915	GO:0020002^cellular_component^host cell plasma membrane`GO:0016021^cellular_component^integral component of membrane`GO:0019031^cellular_component^viral envelope`GO:0055036^cellular_component^virion membrane`GO:0019064^biological_process^fusion of virus membrane with host plasma membrane`GO:0019062^biological_process^virion attachment to host cell	NA
CL1Contig538	CL1Contig538	CERU_HUMAN^CERU_HUMAN^Q:112-3291,H:1-1064^61.2%ID^E:0^RecName: Full=Ceruloplasmin;^Eukaryota; Metazoa; Chordata; Craniata; Vertebrata; Euteleostomi; Mammalia; Eutheria; Euarchontoglires; Primates; Haplorrhini; Catarrhini; Hominidae; Homo	CL1Contig538.p5	3893-4204[-]	NA	COG2132^Multicopper oxidase	KEGG:hsa:1356`KO:K13624	GO:0072562^cellular_component^blood microparticle`GO:0005623^cellular_component^obsolete cell`GO:0005788^cellular_component^endoplasmic reticulum lumen`GO:0070062^cellular_component^extracellular exosome`GO:0005576^cellular_component^extracellular region`GO:0005615^cellular_component^extracellular space`GO:0005765^cellular_component^lysosomal membrane`GO:0005886^cellular_component^plasma membrane…	NA
CL1Contig538	CL1Contig538	CERU_HUMAN^CERU_HUMAN^Q:112-3291,H:1-1064^61.2%ID^E:0^RecName: Full=Ceruloplasmin;^Eukaryota; Metazoa; Chordata; Craniata; Vertebrata; Euteleostomi; Mammalia; Eutheria; Euarchontoglires; Primates; Haplorrhini; Catarrhini; Hominidae; Homo	CL1Contig538.p2	8301-10910[-]	HPS3_HUMAN^HPS3_HUMAN^Q:1-868,H:1-863^60.1%ID^E:3.2e-305^RecName: Full=Hermansky-Pudlak syndrome 3 protein;^Eukaryota; Metazoa; Chordata; Craniata; Vertebrata; Euteleostomi; Mammalia; Eutheria; Euarchontoglires; Primates; Haplorrhini; Catarrhini; Hominidae; Homo`HPS3_MOUSE^HPS3_MOUSE^Q:1-868,H:1-861^56.4%ID^E:8.1e-285^RecName: Full=Hermansky-Pudlak syndrome 3 protein homolog;^Eukaryota; Metazoa; …	ENOG410XQDA^Hermansky-Pudlak syndrome 3	KEGG:hsa:84343`KO:K20190	GO:0072562^cellular_component^blood microparticle`GO:0005623^cellular_component^obsolete cell`GO:0005788^cellular_component^endoplasmic reticulum lumen`GO:0070062^cellular_component^extracellular exosome`GO:0005576^cellular_component^extracellular region`GO:0005615^cellular_component^extracellular space`GO:0005765^cellular_component^lysosomal membrane`GO:0005886^cellular_component^plasma membrane…	GO:0031084^cellular_component^BLOC-2 complex`GO:0005737^cellular_component^cytoplasm`GO:0006996^biological_process^organelle organization`GO:0043473^biological_process^pigmentation
CL1Contig538	CL1Contig538	CERU_HUMAN^CERU_HUMAN^Q:112-3291,H:1-1064^61.2%ID^E:0^RecName: Full=Ceruloplasmin;^Eukaryota; Metazoa; Chordata; Craniata; Vertebrata; Euteleostomi; Mammalia; Eutheria; Euarchontoglires; Primates; Haplorrhini; Catarrhini; Hominidae; Homo	CL1Contig538.p1	1-3351[+]	CERU_HUMAN^CERU_HUMAN^Q:38-1097,H:1-1064^61.2%ID^E:0^RecName: Full=Ceruloplasmin;^Eukaryota; Metazoa; Chordata; Craniata; Vertebrata; Euteleostomi; Mammalia; Eutheria; Euarchontoglires; Primates; Haplorrhini; Catarrhini; Hominidae; Homo`CERU_MOUSE^CERU_MOUSE^Q:38-1095,H:1-1057^60.6%ID^E:0^RecName: Full=Ceruloplasmin;^Eukaryota; Metazoa; Chordata; Craniata; Vertebrata; Euteleostomi; Mammalia; Euth…	COG2132^Multicopper oxidase	KEGG:hsa:1356`KO:K13624	GO:0072562^cellular_component^blood microparticle`GO:0005623^cellular_component^obsolete cell`GO:0005788^cellular_component^endoplasmic reticulum lumen`GO:0070062^cellular_component^extracellular exosome`GO:0005576^cellular_component^extracellular region`GO:0005615^cellular_component^extracellular space`GO:0005765^cellular_component^lysosomal membrane`GO:0005886^cellular_component^plasma membrane…	GO:0072562^cellular_component^blood microparticle`GO:0005623^cellular_component^obsolete cell`GO:0005788^cellular_component^endoplasmic reticulum lumen`GO:0070062^cellular_component^extracellular exosome`GO:0005576^cellular_component^extracellular region`GO:0005615^cellular_component^extracellular space`GO:0005765^cellular_component^lysosomal membrane`GO:0005886^cellular_component^plasma membrane…
CL1Contig538	CL1Contig538	CERU_HUMAN^CERU_HUMAN^Q:112-3291,H:1-1064^61.2%ID^E:0^RecName: Full=Ceruloplasmin;^Eukaryota; Metazoa; Chordata; Craniata; Vertebrata; Euteleostomi; Mammalia; Eutheria; Euarchontoglires; Primates; Haplorrhini; Catarrhini; Hominidae; Homo	CL1Contig538.p4	4980-5291[+]	NA	COG2132^Multicopper oxidase	KEGG:hsa:1356`KO:K13624	GO:0072562^cellular_component^blood microparticle`GO:0005623^cellular_component^obsolete cell`GO:0005788^cellular_component^endoplasmic reticulum lumen`GO:0070062^cellular_component^extracellular exosome`GO:0005576^cellular_component^extracellular region`GO:0005615^cellular_component^extracellular space`GO:0005765^cellular_component^lysosomal membrane`GO:0005886^cellular_component^plasma membrane…	NA
[truncated: 37,224 more rows]
