# Supplementary material for: Transcriptome analysis of Corvus splendens reveals a repertoire of antimicrobial peptides
Source: Sci Rep. 2023 Oct 31;13:18728. doi: 10.1038/s41598-023-45875-w (PMC10618271; doi:10.1038/s41598-023-45875-w)
Supplement: Supplementary file 2 — Supplementary Table S2. [file 41598_2023_45875_MOESM2_ESM.xlsx]

## Sheet: Sheet2
Description of worksheets:
ReadMe	Current Sheet
Annotation	Unigene Annotations against APD3 database
Description of columns in the worksheets:
qseqid	Unigene id
sseqid	Protein to which the transcript shows hit
pident	percentage of identical matches
length	Sequence Overlap Length
mismatch	number of mismatches
gapopen	number of gap openings
qstart	start of alignment in query
qend	end of alignment in query
sstart	start of alignment in subject
send	end of alignment in subject
evalue	E-value of blast result
bitscore	BitScore

## Sheet: blastx_apd3
List of unigenes annotated as AMPs using APD3 Database
qseqid	sseqid	pident	length	mismatch	gapopen	qstart	qend	sstart	send	evalue	bitscore
CL1Contig405	AP01580	36.264	91	49	4	4311	4057	2	89	4.21e-10	52.4
CL1Contig432	AP02345	31.765	85	53	2	709	963	17	96	9.72e-11	52.4
CL1Contig433	AP02345	31.765	85	53	2	709	963	17	96	2.25e-10	52
CL1Contig434	AP02345	32.941	85	52	2	803	1057	17	96	7.18e-11	53.1
CL1Contig436	AP02345	31.765	85	53	2	709	963	17	96	2.08e-10	52
CL1Contig447	AP02345	32.941	85	52	2	1112	858	17	96	6.58e-11	53.5
CL1Contig488	AP02345	31.765	85	53	2	2286	2540	17	96	3.94e-10	52
CL1Contig2037	AP02810	99.265	136	1	0	1057	650	1	136	5.32e-94	272
CL1Contig2038	AP02810	100	24	0	0	1	72	113	136	2.15e-09	50.4
CL1Contig2041	AP01146	83.784	37	6	0	200	310	1	37	1.39e-17	67.8
CL1Contig2042	AP01146	81.081	37	7	0	980	1090	1	37	5.67e-16	65.5
CL1Contig2043	AP01146	80.488	41	8	0	322	200	1	41	2.12e-17	69.7
CL1Contig2044	AP01146	82.927	41	7	0	322	200	1	41	5.37e-20	72.8
CL1Contig2285	AP01807	50.725	69	34	0	5259	5465	1	69	9.14e-17	70.5
CL1Contig2286	AP01807	50.725	69	34	0	5029	5235	1	69	6.01e-16	68.2
CL1Contig2424	AP02810	96.324	136	5	0	581	174	1	136	1.27e-93	265
CL1Contig2425	AP02810	96.324	136	5	0	360	767	1	136	1.86e-92	265
CL1Contig3204	AP02345	31.183	93	63	1	1567	1289	5	96	2.18e-11	55.5
CL1Contig3204	AP02345	32	75	50	1	2752	2976	23	96	3.84e-09	49.3
CL1Contig3205	AP02345	31.183	93	63	1	1041	763	5	96	1.45e-11	55.5
CL1Contig3206	AP02345	31.183	93	63	1	1590	1312	5	96	2.19e-11	55.5
CL1Contig3206	AP02345	32	75	50	1	2775	2999	23	96	4.48e-09	48.9
CL1Contig3207	AP02345	31.183	93	63	1	566	844	5	96	1.5e-11	55.5
CL1Contig3982	AP01375	40	80	47	1	202	441	1	79	2.69e-14	63.2
CL32Contig3	AP02345	51.042	96	47	0	764	477	4	99	5.4e-33	114
CL35Contig1	AP02037	100	74	0	0	980	1201	1	74	1.54e-45	149
CL35Contig1	AP02037	100	74	0	0	1208	1429	1	74	1.54e-45	149
CL35Contig1	AP02037	100	74	0	0	1436	1657	1	74	1.54e-45	149
CL35Contig1	AP02037	87.059	85	0	1	719	973	1	74	1.98e-42	141
CL35Contig1	AP02037	95.833	48	2	0	569	712	27	74	4.99e-26	95.5
CL35Contig1	AP02037	82.979	47	0	1	406	522	1	47	4.94e-18	72.8
CL35Contig2	AP02037	100	19	0	0	58	2	35	53	4.14e-08	43.1
CL35Contig2	AP02037	100	19	0	0	306	250	17	35	3.45e-07	40.4
CL35Contig3	AP02037	100	74	0	0	526	305	1	74	1.33e-49	150
CL35Contig3	AP02037	100	74	0	0	298	77	1	74	1.33e-49	150
CL35Contig3	AP02037	100	23	0	0	70	2	1	23	6.99e-10	47.8
CL35Contig3	AP02037	100	19	0	0	589	533	56	74	1.01e-07	42
CL35Contig4	AP02037	100	53	0	0	638	480	18	70	8.39e-34	110
CL35Contig4	AP02037	95.122	41	2	0	477	355	26	66	2.27e-22	80.9
CL35Contig5	AP02037	100	74	0	0	155	376	1	74	7.31e-47	149
CL35Contig5	AP02037	100	74	0	0	383	604	1	74	7.31e-47	149
CL35Contig5	AP02037	100	74	0	0	611	832	1	74	7.31e-47	149
CL35Contig5	AP02037	100	74	0	0	839	1060	1	74	7.31e-47	149
CL35Contig5	AP02037	100	49	0	0	2	148	26	74	6.94e-29	102
CL35Contig6	AP02037	90.909	33	3	0	285	383	26	58	2.45e-21	63.5
CL35Contig6	AP02037	100	21	0	0	400	462	54	74	2.45e-21	47
CL35Contig6	AP02037	85.714	42	6	0	1	126	18	59	3.92e-21	76.6
CL35Contig6	AP02037	71.429	42	5	1	209	313	1	42	1.2e-12	54.7
CL35Contig6	AP02037	87.5	32	0	1	107	202	47	74	2.44e-12	53.9
CL35Contig7	AP02037	95.238	63	3	0	111	299	1	63	2.27e-41	125
CL35Contig8	AP02037	100	74	0	0	422	201	1	74	5.57e-50	151
CL35Contig8	AP02037	100	64	0	0	194	3	1	64	2.57e-42	132
CL35Contig9	AP02037	72.727	88	0	1	266	3	1	64	4.25e-36	117
CL35Contig9	AP02037	73.611	72	6	1	552	337	1	59	3.45e-30	102
CL35Contig9	AP02037	100	27	0	0	353	273	48	74	4.12e-13	57.4
CL35Contig10	AP02037	100	74	0	0	401	180	1	74	3.3e-50	151
CL35Contig10	AP02037	100	57	0	0	173	3	1	57	1.58e-36	117
CL35Contig11	AP02037	100	61	0	0	230	48	14	74	7.55e-42	125
CL143Contig4	AP01580	38.356	73	40	3	1504	1707	21	93	4e-11	53.9
CL175Contig1	AP02076	32	125	69	6	751	1089	26	146	4.88e-13	63.9
CL175Contig1	AP02076	30.714	140	76	7	4645	5037	10	137	1.28e-09	54.3
CL175Contig1	AP02076	28.148	135	76	8	4228	4575	5	137	7.1e-06	43.5
CL278Contig3	AP02456	51.613	31	15	0	702	610	4	34	7.97e-07	39.3
CL286Contig1	AP01553	77.551	49	11	0	263	409	7	55	2.38e-22	81.6
CL286Contig2	AP01553	77.551	49	11	0	263	409	7	55	3.72e-21	81.6
CL516Contig1	AP02809	98.75	80	1	0	850	611	36	115	2.05e-53	167
CL516Contig2	AP02809	98.901	91	1	0	772	1044	36	126	3.67e-57	187
CL516Contig3	AP02809	98.901	91	1	0	841	569	36	126	1.54e-59	187
CL538Contig2	AP01580	50.667	75	30	3	1831	2037	18	91	2.97e-16	69.7
CL538Contig3	AP01580	50.667	75	30	3	2005	2211	18	91	3.1e-16	69.7
CL538Contig4	AP01580	50.667	75	30	3	2138	1932	18	91	2.22e-16	70.5
CL540Contig1	AP00209	96.875	32	1	0	329	424	1	32	2.68e-16	66.6
CL540Contig2	AP00209	96.875	32	1	0	1738	1833	1	32	1.26e-15	65.1
CL1032Contig1	AP02456	68.75	48	15	0	1101	1244	1	48	6.93e-16	66.6
CL1032Contig2	AP02456	68.75	48	15	0	2327	2470	1	48	1.48e-15	66.2
CL1032Contig3	AP02456	68.75	48	15	0	1570	1713	1	48	1.23e-15	66.2
CL1122Contig1	AP02194	47.541	61	32	0	3160	2978	2	62	4.3e-15	66.6
CL1141Contig2	AP00481	55.882	34	12	2	6136	6237	1	31	8.7e-06	38.5
CL1203Contig2	AP01580	41.86	86	48	2	4149	3898	2	87	3.18e-15	67.4
CL1542Contig3	AP02805	92	100	8	0	970	671	22	121	1.11e-61	189
CL1551Contig1	AP02456	52.083	48	23	0	4754	4611	1	48	1.41e-12	58.2
CL1551Contig2	AP02456	52.083	48	23	0	1296	1439	1	48	2.73e-12	57.4
CL1634Contig1	AP02390	35.294	51	33	0	956	804	5	55	2.51e-09	48.9
CL1651Contig1	AP02456	48.837	43	21	1	762	890	4	45	8.11e-09	48.5
CL1651Contig2	AP02456	48.837	43	21	1	573	701	4	45	8e-09	48.5
CL1667Contig2	AP02099	38.679	106	52	5	3436	3723	4	106	2.35e-07	45.1
CL1867Contig1	AP02852	82.09	67	11	1	10549	10746	1	67	4.77e-16	71.6
CL2270Contig1	AP01544	35.526	76	48	1	249	476	7	81	8.63e-14	62.8
CL2270Contig2	AP01544	35.526	76	48	1	3632	3405	7	81	6e-14	62.4
CL2270Contig3	AP01544	35.526	76	48	1	249	476	7	81	6.13e-14	62.4
CL2275Contig2	AP02456	58.333	48	19	1	5069	4929	1	48	2.68e-12	57.4
CL2299Contig2	AP02076	29.412	136	80	5	1105	737	15	147	1.36e-13	63.5
CL2299Contig3	AP02076	29.412	136	80	5	2061	2429	15	147	1.24e-13	63.5
CL2307Contig1	AP02390	44.444	54	30	0	4621	4782	2	55	4.76e-12	56.6
CL2311Contig1	AP02077	31.159	138	81	6	1169	1549	12	146	1.16e-12	61.6
CL2311Contig1	AP02077	25.17	147	95	6	3746	4159	6	146	6.58e-08	48.1
CL2311Contig2	AP02076	31.008	129	75	6	1037	1402	4	125	1.17e-09	52.4
CL2326Contig1	AP02390	42.593	54	31	0	2971	2810	2	55	3.75e-11	53.5
CL2513Contig1	AP02390	45.098	51	28	0	1641	1489	5	55	1.67e-11	53.9
CL2513Contig1	AP02390	38.596	57	35	0	1290	1120	2	58	5.52e-09	46.6
CL2513Contig1	AP02390	37.037	54	34	0	1470	1309	2	55	1.26e-08	45.8
CL2513Contig2	AP02390	45.098	51	28	0	411	563	5	55	2.9e-11	53.9
CL2513Contig2	AP02390	38.596	57	35	0	762	932	2	58	9.59e-09	46.6
CL2513Contig2	AP02390	37.037	54	34	0	582	743	2	55	2.19e-08	45.8
CL3077Contig1	AP02077	29.839	124	78	5	3617	3267	25	146	7.29e-11	55.8
CL3077Contig1	AP02077	28.814	118	74	5	1859	1530	26	141	3.34e-08	48.1
CL3077Contig1	AP02077	29.412	136	84	6	3209	2832	13	146	2.19e-07	45.8
CL3077Contig1	AP02077	35.897	78	43	4	2804	2583	8	82	6.32e-07	44.7
CL3266Contig1	AP00481	55.882	34	12	2	1753	1652	1	31	4.38e-06	38.9
CL3523Contig1	AP02153	57.778	45	19	0	229	363	6	50	6.56e-11	51.2
CL3784Contig1	AP01580	39.56	91	49	4	659	402	2	91	4.89e-16	68.6
CL3786Contig2	AP02456	54.167	48	21	1	457	597	1	48	2.77e-12	55.8
CL3936Contig1	AP02390	42.308	52	30	0	1213	1058	5	56	4.47e-10	50.1
CL4365Contig1	AP01580	40.816	49	29	0	1270	1124	39	87	2.64e-08	45.8
CL4432Contig1	AP02810	96.324	136	5	0	115	522	1	136	1.24e-91	265
CL4432Contig2	AP02810	95.745	94	4	0	317	598	43	136	1.85e-68	185
CL4432Contig2	AP02810	95.556	45	2	0	115	249	1	45	1.85e-68	83.2
CL4432Contig3	AP02810	79.394	165	5	1	1078	584	1	136	1.14e-85	251
CL4744Contig1	AP02037	31.429	70	48	0	2795	2586	1	70	5.6e-10	50.4
CL4963Contig1	AP01580	40.625	96	51	3	1903	1622	2	93	1.55e-15	67
CL5036Contig1	AP02456	64.583	48	17	0	1710	1853	1	48	7.45e-15	63.9
CL5099Contig2	AP02456	47.917	48	22	1	125	268	4	48	1.2e-08	47
CL5164Contig1	AP02456	58.333	48	19	1	944	1084	1	48	6.41e-13	58.9
CL5164Contig2	AP02456	58.333	48	19	1	2816	2956	1	48	5.48e-13	59.3
CL5413Contig1	AP01580	50.685	73	28	4	2772	2972	18	88	1.54e-14	65.1
CL5603Contig1	AP01580	32.407	108	53	5	1698	1387	1	92	5.32e-12	56.6
CL5621Contig1	AP02809	93.651	126	8	0	394	17	1	126	1.25e-76	221
CL5621Contig2	AP02809	87.5	64	8	0	211	402	1	64	1.37e-28	95.9
CL5708Contig1	AP02076	24.46	139	87	4	388	801	26	147	1.04e-07	45.1
CL5708Contig2	AP02076	24.46	139	87	4	1415	1002	26	147	9.51e-08	45.4
CL5727Contig1	AP02805	91.919	99	8	0	228	524	23	121	1.19e-61	186
CL5727Contig2	AP02805	91.429	105	9	0	32	346	17	121	1.52e-67	198
CL6019Contig1	AP01580	42.647	68	35	3	669	478	20	87	1.83e-11	54.7
CL6032Contig1	AP02852	82.09	67	11	1	1119	922	1	67	2e-16	71.6
CL6188Contig1	AP02037	36.765	68	40	1	4716	4513	1	65	6.49e-08	45.8
CL6188Contig1	AP02037	36.765	68	40	1	4852	5055	1	65	6.49e-08	45.8
CL6233Contig1	AP02456	64.583	48	17	0	1813	1956	1	48	1.55e-14	63.9
CL6233Contig2	AP02456	64.583	48	17	0	6977	6834	1	48	1.51e-14	63.9
CL6369Contig1	AP02456	48.571	35	18	0	5843	5739	4	38	2.52e-06	40.4
CL7106Contig1	AP01146	76.923	26	6	0	1271	1194	1	26	1.09e-07	42
CL7142Contig1	AP01580	47.674	86	35	4	795	1043	2	80	1.2e-16	68.6
CL7261Contig1	AP01476	66.667	27	9	0	2307	2227	1	27	3.56e-08	44.3
CL7319Contig1	AP02456	52.083	48	22	1	971	1111	1	48	2.54e-11	54.7
CL7821Contig1	AP02201	37.037	135	81	3	2310	1909	6	137	1.81e-20	82.4
CL7933Contig1	AP02076	27.451	153	95	6	2020	1589	2	147	6.99e-14	64.3
CL8041Contig1	AP02456	47.727	44	22	1	2222	2094	1	44	6.16e-10	49.3
CL8444Contig1	AP02536	80	40	8	0	1059	940	1	40	1.32e-15	64.7
CL8607Contig1	AP02456	63.83	47	16	1	5296	5159	2	48	6.92e-14	61.6
CL8607Contig2	AP02456	63.83	47	16	1	5201	5064	2	48	8.03e-14	61.6
CL8678Contig1	AP00295	54.348	46	19	2	542	405	1	44	6.87e-08	43.1
CL8678Contig1	AP00295	50	46	21	2	785	648	1	44	3.44e-07	41.2
CL8735Contig1	AP02099	34.259	108	62	4	19	318	1	107	7.37e-11	53.5
CL8746Contig2	AP02456	51.111	45	22	0	54	188	1	45	1.72e-11	52.4
CL9453Contig1	AP02077	28.676	136	86	5	549	926	12	146	5.34e-12	59.3
CL9453Contig1	AP02077	26.724	116	75	4	177	494	31	146	8.42e-09	50.1
CL9453Contig1	AP02077	28.571	133	85	5	978	1346	14	146	4.45e-08	47.8
CL9453Contig1	AP02077	28.346	127	79	6	1443	1802	25	146	8.12e-08	47
CL9553Contig1	AP00481	55.882	34	12	2	1766	1665	1	31	3.77e-06	38.9
CL9598Contig1	AP02037	39.189	74	43	2	2462	2241	1	72	8.35e-09	47.4
CL9598Contig2	AP02037	40.541	74	42	2	365	586	1	72	7e-10	50.4
CL9973Contig1	AP02076	26.712	146	95	5	806	1219	6	147	7.48e-11	55.1
CL10103Contig1	AP02805	31.169	77	52	1	476	703	17	93	1.51e-06	41.6
CL10384Contig1	AP02399	35.417	48	31	0	423	280	1	48	5.36e-06	37
CL10522Contig1	AP02100	100	59	0	0	221	45	1	59	9.81e-23	80.5
CL10566Contig1	AP02805	100	21	0	0	3	65	101	121	1.46e-07	44.7
CL10815Contig1	AP01580	37.755	98	45	7	830	564	1	91	8.14e-10	49.7
CL10959Contig1	AP01580	39.56	91	51	3	525	265	1	91	4.27e-20	79.7
CL11342Contig1	AP02808	100	88	0	0	564	301	16	103	1.62e-58	174
CL12040Contig1	AP02805	32.468	77	51	1	4800	4573	17	93	8.48e-08	46.6
CL12304Contig1	AP01580	36.905	84	49	2	1006	767	10	93	5.53e-09	48.5
CL12304Contig2	AP01580	36.905	84	49	2	1006	767	10	93	5.41e-09	48.5
CL12493Contig1	AP02852	87.705	122	12	2	2511	2146	1	119	8.03e-37	129
CL12786Contig1	AP00481	55.882	34	12	2	1753	1652	1	31	4.01e-06	38.9
CL13128Contig1	AP02456	48.649	37	19	0	261	371	4	40	7.04e-07	41.6
CL13481Contig1	AP02076	28.125	128	79	8	4997	4638	16	138	2.74e-07	45.8
CL13826Contig1	AP02518	57.143	28	12	0	1873	1956	5	32	6.06e-06	38.1
CL13924Contig1	AP02037	36	50	32	0	2279	2130	23	72	7.63e-08	44.3
CL13953Contig1	AP02076	29.464	112	68	5	859	548	15	123	3.67e-06	41.2
CL14024Contig1	AP02746	36.111	180	110	3	109	636	3	181	3.75e-35	125
CL14094Contig1	AP02537	39.286	84	48	2	948	1193	42	124	5.41e-13	60.1
CL14238Contig1	AP02518	64.706	34	12	0	1261	1160	2	35	3.59e-10	49.7
CL14305Contig1	AP02345	27.273	99	66	3	605	315	2	96	6.15e-08	44.3
CL14393Contig1	AP02456	52.083	48	23	0	1350	1207	1	48	3.49e-13	58.2
CL15215Contig1	AP02456	51.351	37	18	0	173	283	2	38	7.1e-08	43.5
CL16095Contig1	AP02456	47.917	48	22	1	125	268	4	48	1.18e-08	47
CL16096Contig1	AP02537	50	124	61	1	601	233	1	124	5.44e-36	120
CL16126Contig1	AP01580	41	100	47	5	5834	6118	1	93	3.51e-15	67
CL16559Contig1	AP03038	54.762	42	19	0	1127	1002	7	48	5.86e-12	55.1
CL16641Contig1	AP02076	26.4	125	84	4	477	124	22	145	5.79e-07	41.6
CL16653Contig1	AP02456	46.667	30	16	0	896	807	18	47	8.55e-06	36.6
CL16683Contig1	AP02355	79.167	24	5	0	268	197	44	67	1.35e-07	42
CL17804Contig1	AP02456	47.727	44	22	1	19	147	1	44	4.44e-10	48.1
CL17849Contig1	AP01580	34.524	84	46	4	760	518	12	89	1.73e-09	48.5
CL17878Contig1	AP02809	97.802	91	2	0	351	623	36	126	2.61e-61	185
CL18047Contig1	AP01580	45.263	95	47	2	1509	1778	2	96	3.62e-24	91.7
CL18336Contig1	AP02456	52.083	48	23	0	2530	2673	1	48	7.85e-13	58.2
CL19652Contig1	AP02767	53.968	126	58	0	1318	941	1	126	3.74e-50	162
CL19902Contig1	AP02456	48.571	35	18	0	160	264	4	38	1.07e-06	40.4
CL20003Contig1	AP01580	43.478	92	45	3	1563	1823	2	91	6.1e-17	71.2
CL20183Contig1	AP02076	27.941	136	82	6	1337	969	14	146	3.03e-09	50.4
CL20308Contig1	AP02456	51.111	45	22	0	1287	1153	4	48	2.47e-14	61.2
CL20445Contig1	AP02095	43.662	71	40	0	574	362	1	71	4.94e-19	72.8
CL20476Contig1	AP01580	36.047	86	51	2	2321	2566	4	89	1.53e-13	61.6
CL21102Contig1	AP02810	96.324	136	5	0	1391	1798	1	136	5.04e-87	265
CL21189Contig1	AP02077	29.921	127	76	4	3658	4002	21	146	9.72e-14	64.3
CL21445Contig1	AP02234	93.506	77	5	0	332	562	1	77	5.62e-14	61.6
CL21527Contig1	AP00561	65.957	47	16	0	371	231	1	47	1.25e-20	74.3
CL21806Contig1	AP01580	40	75	40	3	3357	3145	18	91	1.32e-09	50.8
CL21843Contig1	AP02599	88.235	17	2	0	625	675	1	17	1.16e-06	40.4
CL22112Contig1	AP02518	57.143	28	12	0	1888	1805	5	32	5.75e-06	38.1
CL22143Contig1	AP02799	65.625	32	11	0	850	945	1	32	4.46e-10	49.7
CL22696Contig1	AP02390	47.273	55	29	0	628	792	1	55	5.71e-14	60.8
CL22696Contig1	AP02390	48.077	52	27	0	421	576	4	55	3.98e-12	55.8
CL22732Contig1	AP02879	43.902	41	23	0	416	538	2	42	7.58e-06	36.6
CL22768Contig1	AP02037	31.343	67	46	0	774	574	8	74	6.77e-08	44.7
CL23135Contig1	AP02037	48.649	74	38	0	3041	2820	1	74	2.46e-17	71.6
CL23177Contig1	AP02037	30	70	49	0	445	654	2	71	1.34e-07	43.9
CL23438Contig1	AP02077	31.081	148	87	8	1946	1533	5	147	1.69e-11	57
CL23450Contig1	AP02080	43.939	66	36	1	127	324	6	70	1.54e-14	61.2
CL23514Contig1	AP03044	80.769	26	5	0	3422	3345	1	26	4.66e-08	44.3
CL23580Contig1	AP03038	36.207	58	37	0	1170	1343	6	63	2.97e-09	47.4
CL23965Contig1	AP02127	94.737	19	1	0	772	716	1	19	1.68e-06	38.5
CL23973Contig1	AP01473	97.222	36	1	0	1243	1136	1	36	3.94e-20	77.4
CL24645Contig1	AP02456	40.426	47	28	0	253	393	1	47	6.59e-06	38.9
CL24781Contig1	AP01321	78.049	41	9	0	886	764	1	41	3.9e-17	68.6
CL25030Contig1	AP02456	77.083	48	11	0	267	410	1	48	1.23e-22	84.3
CL25987Contig1	AP02805	32.468	77	51	1	327	554	17	93	4.24e-08	46.6
CL26031Contig1	AP00808	89.744	39	4	0	447	331	1	39	3.58e-21	78.2
CL26036Contig1	AP02345	52.632	95	43	1	1063	785	5	99	9.4e-31	107
CL26196Contig1	AP00918	95.652	46	2	0	114	251	2	47	4.88e-29	95.1
CL27936Contig1	AP02076	29.452	146	79	7	519	130	11	148	1.9e-07	43.1
CL29075Contig1	AP02037	48	50	26	0	493	642	23	72	1.28e-10	52
CL30797Contig1	AP02037	100	74	0	0	425	204	1	74	5.04e-51	151
CL31589Contig1	AP02627	70.588	34	10	0	139	38	1	34	5.61e-13	55.1
CL33521Contig1	AP01580	42.857	56	32	0	261	94	36	91	4.98e-13	53.9
CL34272Contig1	AP01374	40.678	59	34	1	27	203	3	60	1.28e-13	55.8
CL37243Contig1	AP02805	51.908	131	38	3	162	551	17	123	6.36e-34	114
CL37778Contig1	AP02518	70.968	31	9	0	362	454	2	32	3.36e-11	51.2
CL37965Contig1	AP01580	77.895	95	21	0	1726	2010	1	95	2.2e-51	168
CL39170Contig1	AP02037	36.986	73	44	1	34	246	1	73	5.04e-11	48.9
CL39538Contig1	AP02037	96.97	33	1	0	111	209	1	33	7.68e-18	65.1
CL42795Contig1	AP02808	100	88	0	0	905	642	16	103	5.78e-57	174
CL42834Contig1	AP02809	98.901	91	1	0	841	569	36	126	8.94e-62	187
CL42887Contig1	AP02852	69.725	109	28	1	760	449	1	109	2.48e-37	126
CL43111Contig1	AP01580	42.667	75	33	4	650	847	18	91	3.61e-11	53.1
CL43257Contig1	AP02078	32.99	97	62	1	445	155	3	96	6.13e-14	61.2
CL43384Contig1	AP02805	62.963	108	38	2	162	482	17	123	3.45e-39	127
CL43397Contig1	AP02810	57.317	82	33	1	46	291	45	124	9.64e-18	71.6
CL43512Contig1	AP02076	29.71	138	83	5	315	695	12	146	2.47e-11	57
CL43512Contig1	AP02076	29.104	134	85	5	1650	2033	17	146	4.12e-09	50.8
CL43512Contig1	AP02076	25.564	133	90	4	741	1115	15	146	1.49e-06	43.1
CL43512Contig1	AP02076	28.025	157	88	9	1164	1610	8	147	7.11e-06	41.2
CL43599Contig1	AP02390	45.283	53	29	0	325	483	3	55	2.11e-12	55.5
CL43874Contig1	AP01580	42.697	89	42	3	566	805	3	91	7.06e-16	66.2
CL43890Contig1	AP02805	31.169	77	52	1	4650	4423	17	93	3.71e-06	42
CL43989Contig1	AP01580	37.363	91	47	3	327	82	4	93	7.74e-14	60.5
CL44046Contig1	AP01580	43.421	76	33	3	669	869	18	92	2.48e-12	56.2
CL44149Contig1	AP02805	62.963	108	38	2	667	347	17	123	7.47e-39	127
CL44349Contig1	AP01476	88.889	27	3	0	1049	969	1	27	1.08e-12	56.2
CL44368Contig1	AP02922	55.172	29	13	0	1295	1381	1	29	7.82e-06	37
CL44565Contig1	AP00795	80	30	5	1	940	1029	1	29	1.54e-09	47
CL44661Contig1	AP01580	44.565	92	46	2	1080	1340	1	92	1.38e-21	83.6
CL44694Contig1	AP02518	48.387	31	16	0	190	98	2	32	3.02e-06	38.1
CL44738Contig1	AP01477	48.077	52	27	0	432	587	1	52	8.67e-14	59.7
CL44814Contig1	AP02866	50	96	44	2	645	367	45	139	5.65e-27	98.2
CL44994Contig1	AP02080	48.649	74	37	1	1004	783	1	73	3.09e-18	72.8
CL45036Contig1	AP02037	37.313	67	42	0	547	747	5	71	4.54e-08	43.9
CL45301Contig1	AP03038	45.902	61	29	1	749	919	3	63	2.3e-13	58.9
CL45301Contig1	AP03038	42.857	42	24	0	578	703	7	48	2.06e-06	39.3
CL45456Contig1	AP02456	72.917	48	13	0	73	216	1	48	1.46e-19	75.9
CL45590Contig1	AP02390	43.182	44	25	0	468	337	12	55	2.33e-10	50.1
CL45590Contig1	AP02390	40.385	52	31	0	321	166	5	56	4.87e-09	46.2
CL45595Contig1	AP01580	33.696	92	47	4	597	355	3	91	2.86e-08	45.4
CL45633Contig1	AP01580	43.421	76	33	3	268	68	18	92	5.05e-12	55.5
CL45662Contig1	AP01623	93.939	33	2	0	177	79	1	33	5.57e-18	67.8
CL45688Contig1	AP02093	44.828	58	30	1	428	261	9	66	1.14e-14	60.5
CL45815Contig1	AP03038	42.857	42	24	0	184	309	22	63	3e-09	44.7
CL45842Contig1	AP01244	52.273	88	40	1	147	404	1	88	4.11e-26	91.7
CL46019Contig1	AP02092	37.705	61	38	0	139	321	4	64	9.28e-12	53.5
CL46136Contig1	AP02599	88.235	17	2	0	647	697	1	17	3.56e-07	40.8
CL46213Contig1	AP00804	50	92	41	3	138	413	2	88	4.63e-23	83.6
CL46258Contig1	AP02075	37.398	123	69	4	679	317	4	120	1.2e-22	84.7
CL46271Contig1	AP02805	32.468	77	51	1	1455	1228	17	93	2.73e-08	46.6
CL46398Contig1	AP02537	43.077	130	60	7	123	500	5	124	7e-13	56.6
CL46933Contig1	AP02808	100	88	0	0	363	100	16	103	1.42e-59	174
CL47109Contig1	AP02805	31.169	77	52	1	494	721	17	93	3.4e-06	42
CL47296Contig1	AP02077	28.358	134	89	2	189	569	14	147	2.23e-15	65.1
CL47540Contig1	AP02866	50	96	44	2	399	121	45	139	1.25e-27	98.2
CL47668Contig1	AP02390	41.509	53	31	0	404	246	3	55	5.49e-11	51.2
CL47767Contig1	AP02127	94.737	19	1	0	772	716	1	19	3.9e-07	39.7
CL47951Contig1	AP02092	40.351	57	34	0	292	462	10	66	5.87e-15	61.6
CL48023Contig1	AP02537	35.556	90	55	2	350	87	36	124	1.19e-13	60.1
CL48047Contig1	AP02094	38.806	67	41	0	656	456	1	67	5.87e-17	67.8
CL48257Contig1	AP01680	100	34	0	0	679	780	1	34	1.22e-18	73.9
CL48259Contig1	AP03150	74	100	25	1	365	664	7	105	1.18e-36	119
CL48521Contig1	AP02805	31.169	77	52	1	494	721	17	93	3.53e-06	42
CL48661Contig1	AP01680	100	34	0	0	2158	2259	1	34	2.6e-19	76.3
CL48754Contig1	AP02037	100	74	0	0	3537	3316	1	74	3.65e-45	150
CL48960Contig1	AP02456	51.351	37	18	0	3987	3877	2	38	1.22e-07	43.5
CL49197Contig1	AP02037	48	50	26	0	2609	2460	23	72	1.78e-10	52
CL49326Contig1	AP02037	48.649	74	38	0	266	487	1	74	2.14e-17	72
CL49641Contig1	AP02390	43.396	53	30	0	1294	1452	5	57	4.36e-12	56.2
CL49641Contig1	AP02390	35.849	53	34	0	913	1071	3	55	2.39e-09	48.5
CL49739Contig1	AP01476	66.667	27	9	0	464	544	1	27	1.34e-08	45.4
CL49927Contig1	AP02076	27.451	153	95	6	2021	1590	2	147	1.86e-13	63.9
CL49927Contig1	AP02076	25.18	139	96	3	4571	4179	10	148	3.5e-10	54.3
CL49927Contig1	AP02076	29.464	112	68	5	4922	4617	36	146	9.24e-10	53.1
CL49927Contig1	AP02076	27.068	133	86	5	4133	3765	15	146	5.6e-09	50.8
CL49985Contig1	AP01580	40	75	40	3	3357	3145	18	91	1.6e-09	51.2
CL50263Contig1	AP02086	86.765	68	9	0	9427	9224	1	68	2.75e-37	129
CL50271Contig1	AP02086	86.765	68	9	0	9443	9240	1	68	2.76e-37	129
CL50381Contig1	AP02077	27.536	138	83	7	1282	1656	14	147	6.97e-07	45.8
CL50434Contig1	AP01521	42.553	47	26	1	4324	4184	2	47	8.42e-06	39.3
CL50797Contig1	AP02805	31.169	77	52	1	494	721	17	93	3.06e-06	42
CL50866Contig1	AP01580	38.202	89	53	2	2349	2089	2	90	1.03e-15	68.2
CL51018Contig1	AP02076	31.655	139	82	5	3966	3580	14	149	1.93e-13	63.5
CL51018Contig1	AP02076	30.464	151	89	6	1383	961	2	146	2.16e-13	63.5
CL51018Contig1	AP02076	26.812	138	88	5	3549	3169	11	146	1.57e-11	58.2
CL51018Contig1	AP02076	28.814	118	73	5	4335	4012	30	146	1.68e-10	55.1
CL51018Contig1	AP02076	26.389	144	89	8	3114	2707	14	148	1.1e-07	47
CL51018Contig1	AP02076	22.981	161	92	7	2238	1789	8	147	6.7e-06	41.6
CL51128Contig1	AP02076	31.343	134	81	5	3712	3341	14	146	1.75e-12	60.8
CL51128Contig1	AP02076	32.237	152	83	8	1558	1136	4	146	2.61e-12	60.5
CL51128Contig1	AP02076	31.2	125	75	5	4537	4193	23	146	1.57e-10	55.1
CL51128Contig1	AP02076	24.444	135	89	5	4132	3758	15	146	3.09e-08	48.5
CL51528Contig1	AP02518	60	30	12	0	217	128	5	34	2.71e-08	43.9
CL51613Contig1	AP01580	45.205	73	34	3	598	398	18	90	9.68e-13	58.5
CL51617Contig1	AP03151	100	20	0	0	1380	1321	1	20	3.82e-09	46.2
CL51680Contig1	AP01580	50.549	91	40	2	1027	1284	2	92	1.38e-26	98.2
CL51761Contig1	AP01580	45.977	87	41	4	1659	1904	2	87	6.57e-16	67.8
CL52025Contig1	AP02355	82.857	70	12	0	249	458	7	76	1.77e-36	125
CL52029Contig1	AP03038	38.182	55	30	1	1362	1514	9	63	5.09e-07	41.2
CL52029Contig1	AP03038	35	60	37	1	372	551	6	63	1.18e-06	40
CL52029Contig1	AP03038	33.333	66	41	2	747	944	1	63	7.53e-06	37.7
CL52033Contig1	AP02805	72.727	99	27	0	69	365	21	119	1.92e-44	147
CL52047Contig1	AP02599	88.235	17	2	0	647	697	1	17	4.53e-07	40.4
CL52332Contig1	AP01580	46.739	92	44	2	490	230	1	92	3.97e-22	85.1
CL52431Contig1	AP02518	48.387	31	16	0	190	98	2	32	3.42e-06	38.1
CL52494Contig1	AP00481	55.882	34	12	2	223	324	1	31	2.21e-06	38.5
CL52505Contig1	AP01580	45.205	73	34	3	598	398	18	90	9.25e-13	58.5
CL52668Contig1	AP01373	63.636	77	25	2	1346	1122	2	77	3.67e-28	101
CL52682Contig1	AP02037	39.189	74	45	0	1427	1648	1	74	3.05e-10	50.8
CL52773Contig1	AP03044	80.769	26	5	0	484	561	1	26	4.54e-08	44.3
CL52928Contig1	AP01580	48.571	70	31	3	1321	1127	18	87	6.92e-15	65.1
CL53270Contig1	AP02037	48.649	74	38	0	330	551	1	74	2.02e-17	72
CL53294Contig1	AP01580	37.255	102	46	5	2010	2288	1	93	1.86e-14	63.9
CL53403Contig1	AP02456	37.5	48	30	0	110	253	1	48	8.96e-07	40.8
CL53425Contig1	AP01580	50.549	91	40	2	1248	1505	2	92	1.53e-26	98.2
CL53448Contig1	AP00610	55.172	58	25	1	1854	2024	1	58	1.28e-06	40.4
CL53479Contig1	AP01580	51.389	72	30	2	1169	969	16	87	8.24e-16	67.4
CL53587Contig1	AP01580	44	75	38	2	1497	1709	17	91	1.75e-14	63.9
CL53950Contig1	AP02092	40.323	62	37	0	270	455	12	73	1.04e-11	55.5
CL54367Contig1	AP02099	34.862	109	62	2	36	347	3	107	3.37e-11	53.1
CL55123Contig1	AP02037	100	74	0	0	41	262	1	74	2.52e-50	150
CL55830Contig1	AP02092	39.394	66	40	0	280	83	4	69	2.61e-13	55.8
CL55907Contig1	AP01580	34.066	91	53	2	305	54	2	92	2.89e-12	55.8
CL56487Contig1	AP02037	38.889	72	44	0	674	459	1	72	3.88e-13	57.8
CL56487Contig1	AP02037	38.889	72	44	0	374	159	1	72	3.88e-13	57.8
CL56487Contig1	AP02037	41.86	43	25	0	887	759	30	72	7.44e-07	40
CL57028Contig1	AP02390	45.098	51	28	0	883	731	5	55	6.79e-12	53.9
CL57028Contig1	AP02390	37.037	54	34	0	712	551	2	55	4.78e-09	46.2
CL57028Contig1	AP02390	38	50	31	0	532	383	2	51	1.52e-07	42
CL58177Contig1	AP01580	39.474	76	36	4	3	203	21	95	4.72e-10	47.4
CL58596Contig1	AP01580	50	72	31	3	348	148	18	89	7.16e-17	66.6
CL59234Contig1	AP02536	80	40	8	0	59	178	1	40	1.23e-15	62.8
CL59522Contig1	AP00807	83.784	37	6	0	264	374	4	40	5.75e-20	73.2
CL60147Contig1	AP00199	82.812	64	11	0	73	264	1	64	1.34e-26	89.7
CL60204Contig1	AP01580	34.921	63	38	1	301	122	26	88	1.63e-08	43.9
CL60229Contig1	AP01679	95	20	1	0	61	2	18	37	3.76e-07	40
CL60614Contig1	AP03038	39.024	41	25	0	250	128	23	63	4.26e-07	38.9
CL60970Contig1	AP03038	35	60	37	1	1230	1051	6	63	1.03e-06	40
CL60970Contig1	AP03038	33.333	66	41	2	855	658	1	63	6.37e-06	38.1
CL60970Contig1	AP03038	33.333	60	37	1	1425	1246	7	63	9.35e-06	37.4
CL61601Contig1	AP01587	55	40	18	0	143	262	15	54	1.36e-09	45.8
CL61855Contig1	AP02037	97.297	74	2	0	124	345	1	74	5.24e-49	148
CL61922Contig1	AP02880	51.22	41	20	0	49	171	1	41	1.52e-11	51.2
CL62331Contig1	AP02456	51.351	37	18	0	173	283	2	38	5.31e-08	43.5
CL63204Contig1	AP01315	73.333	45	12	0	283	149	1	45	6.23e-21	74.7
CL63236Contig1	AP03038	38.182	55	30	1	432	584	9	63	2.97e-07	40.8
CL63624Contig1	AP02077	26.866	134	83	5	395	36	14	146	1.17e-07	42.7
CL64362Contig1	AP02037	57.143	70	30	0	349	140	1	70	1.05e-19	72.8
CL64612Contig1	AP02627	70.588	34	10	0	139	38	1	34	1.09e-12	53.1
CL64645Contig1	AP01580	43.333	90	47	3	322	65	2	91	5.09e-18	70.5
CL64808Contig1	AP02390	35.185	54	35	0	345	506	2	55	5.15e-11	50.8
CL64951Contig1	AP02455	40.625	64	37	1	124	312	3	66	3.59e-15	62
