# Supplementary material for: Transcriptome analysis of Corvus splendens reveals a repertoire of antimicrobial peptides
Source: Sci Rep. 2023 Oct 31;13:18728. doi: 10.1038/s41598-023-45875-w (PMC10618271; doi:10.1038/s41598-023-45875-w)
Supplement: Supplementary file 3 — Supplementary Table S3. [file 41598_2023_45875_MOESM3_ESM.xlsx]

## Sheet: Sheet2
Description of worksheets:
ReadMe	Current Sheet
Annotation	Unigene Annotations against CAMP database
Description of columns in the worksheets:
qseqid	Unigene id
sseqid	Protein to which the transcript shows hit
pident	percentage of identical matches
length	Sequence Overlap Length
mismatch	number of mismatches
gapopen	number of gap openings
qstart	start of alignment in query
qend	end of alignment in query
sstart	start of alignment in subject
send	end of alignment in subject
evalue	E-value of blast result
bitscore	BitScore

## Sheet: blastx_camp
List of unigenes annotated as AMPs using CAMPR3 Database
qseqid	sseqid	pident	length	mismatch	gapopen	qstart	qend	sstart	send	evalue	bitscore
CL1Contig80	CAMPSQ488	68.293	41	13	0	900	1022	1	41	2.09e-15	66.6
CL1Contig405	CAMPSQ1445	33.745	243	137	9	4749	4042	1	226	3.84e-30	116
CL1Contig868	CAMPSQ1963	27.679	112	76	2	108	437	3	111	7.72e-09	52.4
CL1Contig1790	CAMPSQ1128	29.365	126	81	4	1681	1322	13	136	1.71e-10	55.8
CL1Contig2041	CAMPSQ5869	80	45	9	0	176	310	19	63	1e-21	81.3
CL1Contig2042	CAMPSQ5869	77.273	44	10	0	959	1090	20	63	3.26e-19	77.8
CL1Contig2043	CAMPSQ5869	77.083	48	11	0	343	200	20	67	2.02e-20	80.9
CL1Contig2044	CAMPSQ5869	79.592	49	10	0	346	200	19	67	2.64e-24	86.7
CL1Contig2285	CAMPSQ3734	50.725	69	34	0	5259	5465	1	69	5.52e-16	70.5
CL1Contig2286	CAMPSQ3734	50.725	69	34	0	5029	5235	1	69	3.63e-15	68.2
CL1Contig3244	CAMPSQ1999	31.203	266	158	11	597	1373	8	255	2.1e-31	121
CL1Contig3245	CAMPSQ1999	31.203	266	158	11	6400	5624	8	255	2.25e-31	121
CL1Contig3856	CAMPSQ1128	29.73	111	70	4	3887	3564	2	107	4.11e-06	44.7
CL1Contig3982	CAMPSQ7538	42.857	70	39	1	247	456	8	76	2.1e-14	65.5
CL1Contig4065	CAMPSQ1138	42.105	209	97	6	560	1174	67	255	4.83e-42	151
CL1Contig4066	CAMPSQ1138	42.105	209	97	6	499	1113	67	255	4.76e-42	151
CL1Contig4122	CAMPSQ1137	41.148	209	114	5	1077	1685	48	253	1.63e-43	155
CL2Contig1	CAMPSQ7014	53.425	73	28	2	1	204	160	231	5.17e-19	74.3
CL2Contig2	CAMPSQ7014	44.595	74	38	2	255	34	179	249	2.14e-13	59.3
CL2Contig4	CAMPSQ7013	32.317	164	99	3	208	666	50	212	3.49e-16	62.8
CL2Contig4	CAMPSQ7013	48.387	31	16	0	111	203	16	46	3.49e-16	33.5
CL2Contig5	CAMPSQ7014	55.682	88	34	2	293	42	145	231	3.74e-17	71.2
CL2Contig6	CAMPSQ7014	52.381	84	34	2	284	48	149	231	1.34e-20	80.5
CL2Contig7	CAMPSQ7014	54.762	84	33	2	287	48	149	231	1.36e-15	65.9
CL2Contig8	CAMPSQ7014	52.381	84	34	2	278	42	149	231	3.78e-21	80.5
CL2Contig10	CAMPSQ7013	53.659	82	37	1	808	563	23	103	1.82e-18	79
CL2Contig11	CAMPSQ7013	54.878	82	34	2	802	563	23	103	2.9e-20	84
CL2Contig12	CAMPSQ7014	53.448	58	21	2	219	61	149	205	6.6e-13	57.4
CL2Contig13	CAMPSQ7013	53.571	56	23	2	222	61	23	77	1.79e-11	53.9
CL2Contig14	CAMPSQ7013	52.941	85	39	1	309	55	23	106	1.45e-08	46.6
CL35Contig1	CAMPSQ3702	100	74	0	0	980	1201	1	74	9.29e-45	149
CL35Contig1	CAMPSQ3702	100	74	0	0	1208	1429	1	74	9.29e-45	149
CL35Contig1	CAMPSQ3702	100	74	0	0	1436	1657	1	74	9.29e-45	149
CL35Contig1	CAMPSQ3702	87.059	85	0	1	719	973	1	74	1.2e-41	141
CL35Contig1	CAMPSQ3702	95.833	48	2	0	569	712	27	74	3.01e-25	95.5
CL35Contig1	CAMPSQ3702	82.979	47	0	1	406	522	1	47	2.98e-17	72.8
CL35Contig2	CAMPSQ3702	100	19	0	0	58	2	35	53	2.5e-07	43.1
CL35Contig2	CAMPSQ3702	100	19	0	0	306	250	17	35	2.08e-06	40.4
CL35Contig3	CAMPSQ3702	100	74	0	0	526	305	1	74	8.03e-49	150
CL35Contig3	CAMPSQ3702	100	74	0	0	298	77	1	74	8.03e-49	150
CL35Contig3	CAMPSQ3702	100	23	0	0	70	2	1	23	4.22e-09	47.8
CL35Contig3	CAMPSQ3702	100	19	0	0	589	533	56	74	6.11e-07	42
CL35Contig4	CAMPSQ3702	100	53	0	0	638	480	18	70	5.06e-33	110
CL35Contig4	CAMPSQ3702	95.122	41	2	0	477	355	26	66	1.37e-21	80.9
CL35Contig5	CAMPSQ3702	100	74	0	0	155	376	1	74	4.41e-46	149
CL35Contig5	CAMPSQ3702	100	74	0	0	383	604	1	74	4.41e-46	149
CL35Contig5	CAMPSQ3702	100	74	0	0	611	832	1	74	4.41e-46	149
CL35Contig5	CAMPSQ3702	100	74	0	0	839	1060	1	74	4.41e-46	149
CL35Contig5	CAMPSQ3702	100	49	0	0	2	148	26	74	4.19e-28	102
CL35Contig6	CAMPSQ3702	90.909	33	3	0	285	383	26	58	1.5e-20	63.5
CL35Contig6	CAMPSQ3702	100	21	0	0	400	462	54	74	1.5e-20	47
CL35Contig6	CAMPSQ3702	85.714	42	6	0	1	126	18	59	2.37e-20	76.6
CL35Contig6	CAMPSQ3702	71.429	42	5	1	209	313	1	42	7.27e-12	54.7
CL35Contig6	CAMPSQ3702	87.5	32	0	1	107	202	47	74	1.47e-11	53.9
CL35Contig7	CAMPSQ3702	95.238	63	3	0	111	299	1	63	1.37e-40	125
CL35Contig8	CAMPSQ3702	100	74	0	0	422	201	1	74	3.36e-49	151
CL35Contig8	CAMPSQ3702	100	64	0	0	194	3	1	64	1.55e-41	132
CL35Contig9	CAMPSQ3702	72.727	88	0	1	266	3	1	64	2.56e-35	117
CL35Contig9	CAMPSQ3702	73.611	72	6	1	552	337	1	59	2.08e-29	102
CL35Contig9	CAMPSQ3702	100	27	0	0	353	273	48	74	2.49e-12	57.4
CL35Contig10	CAMPSQ3702	100	74	0	0	401	180	1	74	1.99e-49	151
CL35Contig10	CAMPSQ3702	100	57	0	0	173	3	1	57	9.55e-36	117
CL35Contig11	CAMPSQ3702	100	61	0	0	230	48	14	74	4.56e-41	125
CL44Contig3	CAMPSQ7013	52.459	122	54	1	98	463	138	255	3.9e-34	126
CL44Contig4	CAMPSQ7013	56.14	57	25	0	49	219	140	196	2.28e-09	47.8
CL120Contig4	CAMPSQ7013	32.53	83	50	3	301	71	151	233	5.99e-07	42
CL120Contig6	CAMPSQ7013	32.53	83	50	3	301	71	151	233	1.73e-06	42.4
CL143Contig4	CAMPSQ1445	33.84	263	129	14	928	1701	1	223	4.39e-28	108
CL175Contig1	CAMPSQ4450	33.6	125	67	6	751	1089	14	134	7.36e-13	65.5
CL175Contig1	CAMPSQ4450	31.724	145	77	8	4660	5067	3	134	4.58e-10	57.4
CL270Contig2	CAMPSQ1999	30.739	257	157	9	4683	3934	8	250	6.68e-31	119
CL286Contig1	CAMPSQ3329	77.551	49	11	0	263	409	7	55	1.43e-21	81.6
CL286Contig2	CAMPSQ3329	77.551	49	11	0	263	409	7	55	2.25e-20	81.6
CL333Contig2	CAMPSQ2164	21.935	155	117	4	1036	572	5	155	4.61e-07	47
CL455Contig2	CAMPSQ8037	41.667	48	28	0	376	233	119	166	1.03e-08	50.1
CL455Contig2	CAMPSQ8037	43.75	48	27	0	376	233	105	152	1.09e-08	50.1
CL479Contig1	CAMPSQ1999	39.227	181	86	4	6588	6064	92	254	4.95e-33	125
CL511Contig1	CAMPSQ1999	28.837	215	129	8	1152	1778	8	204	1.79e-15	75.1
CL511Contig3	CAMPSQ1999	28.837	215	129	8	8356	7730	8	204	1.7e-15	75.5
CL511Contig4	CAMPSQ1999	28.837	215	129	8	1152	1778	8	204	2.36e-15	75.1
CL516Contig1	CAMPSQ3924	100	80	0	0	850	611	35	114	6.09e-53	168
CL516Contig2	CAMPSQ3924	100	91	0	0	772	1044	35	125	1.37e-56	188
CL516Contig3	CAMPSQ3924	100	91	0	0	841	569	35	125	5.53e-59	188
CL538Contig2	CAMPSQ1445	31.855	248	142	9	1306	2040	1	224	3.84e-31	119
CL538Contig3	CAMPSQ1445	31.855	248	142	9	1480	2214	1	224	4.03e-31	119
CL538Contig4	CAMPSQ1445	29.304	273	142	10	2741	1929	1	224	3.01e-27	108
CL540Contig1	CAMPSQ595	96.875	32	1	0	329	424	1	32	1.62e-15	66.6
CL540Contig2	CAMPSQ595	96.875	32	1	0	1738	1833	1	32	7.6e-15	65.1
CL793Contig1	CAMPSQ1138	31.016	187	115	6	6766	7305	63	242	1.93e-18	84
CL793Contig2	CAMPSQ1138	28.324	173	110	6	1247	750	61	226	4.7e-12	63.5
CL856Contig2	CAMPSQ1999	29.245	212	126	12	969	1580	10	205	5.74e-14	70.1
CL867Contig2	CAMPSQ2162	44.186	86	47	1	678	932	5	90	5.03e-18	77
CL1122Contig1	CAMPSQ3831	47.541	61	32	0	3160	2978	2	62	2.6e-14	66.6
CL1141Contig1	CAMPSQ5792	43.307	254	129	8	3236	2484	12	253	1.43e-58	200
CL1141Contig1	CAMPSQ5792	40.927	259	139	6	2213	1440	10	255	9.62e-49	171
CL1141Contig2	CAMPSQ4464	43.019	265	137	6	5689	6480	4	255	4.5e-53	184
CL1141Contig2	CAMPSQ4464	43.75	128	68	3	4344	4718	6	132	1.33e-27	110
CL1141Contig2	CAMPSQ4464	49.107	112	44	5	5086	5418	148	247	1.49e-21	92.8
CL1141Contig3	CAMPSQ5792	43.307	254	129	8	6765	7517	12	253	1.46e-58	200
CL1141Contig3	CAMPSQ5792	47.953	171	76	4	8868	9380	98	255	3.2e-39	144
CL1141Contig3	CAMPSQ5792	31.868	91	60	2	7788	8057	10	99	7.6e-08	52.8
CL1203Contig2	CAMPSQ1445	31.967	244	136	9	4614	3898	1	219	3.35e-29	114
CL1387Contig2	CAMPSQ8037	45.946	37	20	0	316	426	116	152	3.19e-06	42.4
CL1478Contig1	CAMPSQ6274	39.683	126	66	4	3694	3332	1	121	8.26e-15	73.2
CL1542Contig3	CAMPSQ3884	92	100	8	0	970	671	21	120	7.17e-61	189
CL1667Contig1	CAMPSQ1982	61.702	47	18	0	1895	1755	4	50	4.15e-12	58.5
CL1667Contig2	CAMPSQ1983	49.074	108	50	2	3406	3714	1	108	1.95e-24	95.9
CL1812Contig1	CAMPSQ4372	36.364	143	86	4	4218	3796	1	140	2.06e-19	82.4
CL2270Contig1	CAMPSQ3322	35.526	76	48	1	249	476	7	81	5.21e-13	62.8
CL2270Contig2	CAMPSQ3322	35.526	76	48	1	3632	3405	7	81	3.62e-13	62.4
CL2270Contig3	CAMPSQ3322	35.526	76	48	1	249	476	7	81	3.7e-13	62.4
CL2299Contig2	CAMPSQ1128	32.609	138	77	6	1105	725	10	142	7.57e-15	68.9
CL2299Contig3	CAMPSQ1128	32.609	138	77	6	2061	2441	10	142	6.9e-15	68.9
CL2311Contig1	CAMPSQ4449	33.571	140	75	7	1169	1549	1	135	1.18e-13	66.6
CL2311Contig1	CAMPSQ4449	25.893	112	73	4	809	1114	24	135	1.42e-07	48.9
CL2311Contig1	CAMPSQ4449	29.825	114	71	3	3845	4159	22	135	5.2e-07	47.4
CL2311Contig2	CAMPSQ1128	30.986	142	81	4	215	628	10	138	2.38e-10	56.6
CL2311Contig2	CAMPSQ1128	33.043	115	62	6	1064	1390	8	113	2.86e-09	53.5
CL2311Contig2	CAMPSQ1128	29.231	130	79	5	662	1018	9	136	1.12e-06	45.8
CL2408Contig1	CAMPSQ7547	24.779	226	132	7	831	1457	38	242	1.86e-10	59.7
CL2408Contig2	CAMPSQ7547	24.779	226	132	7	3273	2647	38	242	1.12e-10	59.7
CL2952Contig1	CAMPSQ4372	36.364	143	86	4	2768	2346	1	140	1.08e-19	82.8
CL3071Contig1	CAMPSQ1138	44.809	183	92	3	1753	1229	67	248	5.48e-43	150
CL3077Contig1	CAMPSQ3730	29.839	124	78	5	3617	3267	25	146	4.4e-10	55.8
CL3077Contig1	CAMPSQ3730	28.814	118	74	5	1859	1530	26	141	2.01e-07	48.1
CL3077Contig1	CAMPSQ3730	29.412	136	84	6	3209	2832	13	146	1.32e-06	45.8
CL3077Contig1	CAMPSQ3730	35.897	78	43	4	2804	2583	8	82	3.81e-06	44.7
CL3266Contig1	CAMPSQ4464	43.019	265	137	6	2200	1409	4	255	2.33e-53	184
CL3266Contig1	CAMPSQ4464	47.647	170	76	5	2977	2471	90	247	1.02e-40	147
CL3447Contig1	CAMPSQ27	72.727	55	15	0	434	270	1	55	3.03e-20	80.5
CL3523Contig1	CAMPSQ4601	57.778	45	19	0	229	363	6	50	3.96e-10	51.2
CL3755Contig1	CAMPSQ2162	45.652	92	49	1	524	252	5	96	3.69e-21	86.3
CL3774Contig1	CAMPSQ1137	40.212	189	97	5	1841	1299	46	226	1.19e-35	131
CL3784Contig1	CAMPSQ1445	32.489	237	143	8	1103	402	1	223	2.7e-29	113
CL4108Contig1	CAMPSQ2117	57.143	42	18	0	11507	11382	46	87	3.93e-06	48.5
CL4108Contig1	CAMPSQ2117	57.143	42	18	0	13053	13178	46	87	4.11e-06	48.5
CL4138Contig1	CAMPSQ1137	43.396	212	112	4	5795	5184	41	252	2.99e-48	170
CL4365Contig1	CAMPSQ1515	32.639	144	92	2	1685	1254	1	139	5.78e-17	76.3
CL4540Contig1	CAMPSQ1138	47.475	198	86	4	430	1011	67	250	8.11e-52	179
CL4567Contig1	CAMPSQ2163	37.895	95	55	2	1411	1136	151	244	3.41e-15	73.9
CL4600Contig1	CAMPSQ27	48.98	49	25	0	319	465	1	49	1.45e-10	53.5
CL4616Contig1	CAMPSQ1128	28.8	125	83	3	1123	764	13	136	3e-11	58.2
CL4744Contig1	CAMPSQ3702	31.429	70	48	0	2795	2586	1	70	3.38e-09	50.4
CL4963Contig1	CAMPSQ1445	39.806	103	49	4	1924	1619	136	226	1.58e-15	73.2
CL5006Contig1	CAMPSQ1137	47.642	212	101	3	718	98	46	252	1.7e-58	190
CL5087Contig1	CAMPSQ1515	29.515	227	145	6	755	81	4	217	1.57e-20	83.2
CL5413Contig1	CAMPSQ1445	34.091	220	130	8	2322	2972	13	220	6.29e-27	107
CL5513Contig1	CAMPSQ2157	46.457	254	134	2	1626	871	2	255	7.68e-80	248
CL5513Contig2	CAMPSQ2157	46.85	254	128	3	1611	871	2	255	6.49e-78	243
CL5536Contig1	CAMPSQ7542	26.087	253	147	8	4896	4186	12	240	1.37e-11	62.8
CL5603Contig1	CAMPSQ4485	32.569	218	115	8	2034	1384	38	224	2.19e-24	98.6
CL5621Contig1	CAMPSQ3924	97.6	125	3	0	391	17	1	125	3.38e-75	220
CL5621Contig2	CAMPSQ3924	95.238	63	3	0	214	402	1	63	1.15e-27	95.5
CL5649Contig1	CAMPSQ1999	28.037	214	131	10	757	1377	10	207	1.86e-15	72.4
CL5708Contig1	CAMPSQ2031	30.645	124	66	5	433	801	13	117	3.8e-08	47.8
CL5708Contig2	CAMPSQ2031	30.645	124	66	5	1370	1002	13	117	4.09e-08	47.8
CL5727Contig1	CAMPSQ3884	91.919	99	8	0	228	524	22	120	8.25e-61	186
CL5727Contig2	CAMPSQ3884	91.429	105	9	0	32	346	16	120	9.89e-67	198
CL5813Contig1	CAMPSQ4606	75	28	7	0	1947	2030	2	29	2.41e-09	50.8
CL5813Contig2	CAMPSQ4606	75	28	7	0	5826	5743	2	29	2.48e-09	50.8
CL5844Contig1	CAMPSQ1515	45.455	44	24	0	3609	3740	1	44	4.07e-06	45.4
CL5912Contig1	CAMPSQ1138	44.175	206	112	1	2776	2168	48	253	9.94e-52	179
CL6019Contig1	CAMPSQ1445	29.677	155	95	6	933	478	76	219	1.13e-11	60.8
CL6188Contig1	CAMPSQ3702	36.765	68	40	1	4716	4513	1	65	3.92e-07	45.8
CL6188Contig1	CAMPSQ3702	36.765	68	40	1	4852	5055	1	65	3.92e-07	45.8
CL6378Contig1	CAMPSQ1128	23.926	163	90	5	1036	563	3	136	1.82e-06	43.5
CL6525Contig1	CAMPSQ1999	27.799	259	143	11	467	1207	8	234	3.44e-15	73.6
CL6550Contig1	CAMPSQ1515	39.394	66	38	1	351	548	1	64	2.01e-10	55.5
CL6981Contig1	CAMPSQ1415	33.083	133	87	1	589	987	97	227	9.73e-12	61.6
CL7008Contig1	CAMPSQ1035	33.121	157	78	8	143	610	5	135	2.67e-14	66.2
CL7106Contig1	CAMPSQ5869	71.875	32	9	0	1289	1194	21	52	1.45e-09	50.4
CL7142Contig1	CAMPSQ4397	31.022	274	131	11	273	1046	1	232	1.2e-28	107
CL7252Contig2	CAMPSQ1999	29.717	212	125	12	840	1451	10	205	5.07e-15	73.2
CL7261Contig1	CAMPSQ3268	66.667	27	9	0	2307	2227	1	27	2.15e-07	44.3
CL7703Contig1	CAMPSQ4448	87.129	101	13	0	482	784	16	116	4.48e-48	164
CL7933Contig1	CAMPSQ3729	27.451	153	95	6	2020	1589	2	147	4.22e-13	64.3
CL8384Contig1	CAMPSQ1999	30.189	265	162	8	3223	2447	8	255	3.2e-34	128
CL8384Contig2	CAMPSQ1999	30.189	265	162	8	3524	2748	8	255	3.49e-34	128
CL8451Contig1	CAMPSQ7555	27.586	145	96	2	5064	4630	6	141	1.74e-15	71.6
CL8678Contig1	CAMPSQ276	54.348	46	21	0	542	405	1	46	5.14e-10	51.2
CL8678Contig1	CAMPSQ276	50	46	23	0	785	648	1	46	2.56e-09	49.3
CL8678Contig1	CAMPSQ276	51.111	45	21	1	1253	1119	2	45	3.04e-06	40.8
CL8735Contig1	CAMPSQ2165	34.259	108	62	4	19	318	1	107	4.45e-10	53.5
CL8923Contig2	CAMPSQ2164	21.935	155	117	4	229	693	5	155	1.45e-07	47
CL9332Contig1	CAMPSQ1515	30.088	226	126	9	434	1081	14	217	1.16e-20	87.4
CL9453Contig1	CAMPSQ1128	32.609	138	80	5	1398	1799	8	136	5.59e-14	67
CL9453Contig1	CAMPSQ1128	33.594	128	79	3	555	923	10	136	6.75e-13	63.9
CL9453Contig1	CAMPSQ1128	37.5	104	49	4	2283	2570	8	103	1.55e-11	60.1
CL9453Contig1	CAMPSQ1128	29.545	132	84	4	978	1352	10	139	8.05e-09	52
CL9453Contig1	CAMPSQ1128	29.808	104	61	4	3150	3446	8	104	1.61e-07	48.5
CL9453Contig1	CAMPSQ1128	27.481	131	79	6	1866	2228	12	136	1.08e-06	45.8
CL9453Contig1	CAMPSQ1128	28.037	107	72	2	186	491	30	136	2.16e-06	45.1
CL9453Contig1	CAMPSQ1128	27.642	123	80	3	2763	3104	14	136	9e-06	43.1
CL9553Contig1	CAMPSQ4464	43.019	265	137	6	2213	1422	4	255	1.42e-53	184
CL9598Contig1	CAMPSQ3702	39.189	74	43	2	2462	2241	1	72	5.04e-08	47.4
CL9598Contig2	CAMPSQ3702	40.541	74	42	2	365	586	1	72	4.23e-09	50.4
CL9618Contig1	CAMPSQ1999	27.273	231	140	10	767	96	8	217	4.33e-17	77
CL9794Contig1	CAMPSQ1999	31.707	123	70	4	29	388	109	220	6.62e-12	60.8
CL9907Contig1	CAMPSQ2163	43.165	139	70	3	385	792	115	247	3.46e-28	111
CL9907Contig1	CAMPSQ2163	35.338	133	80	3	4044	4433	115	244	5.06e-18	82
CL9941Contig1	CAMPSQ1128	28.736	87	58	2	898	650	6	92	1.21e-07	46.6
CL9973Contig1	CAMPSQ3729	26.712	146	95	5	806	1219	6	147	4.51e-10	55.1
CL9985Contig2	CAMPSQ4485	26.697	221	123	9	4261	3650	25	223	3.62e-07	48.9
CL10103Contig1	CAMPSQ3884	31.169	77	52	1	476	703	16	92	9.31e-06	41.6
CL10273Contig1	CAMPSQ4023	52.174	46	22	0	4198	4061	27	72	1.48e-06	47.8
CL10273Contig2	CAMPSQ4023	52.174	46	22	0	1225	1362	27	72	6.94e-07	47.8
CL10443Contig1	CAMPSQ27	46.154	52	28	0	1501	1346	1	52	1.15e-10	53.5
CL10522Contig1	CAMPSQ3754	100	59	0	0	221	45	1	59	5.92e-22	80.5
CL10566Contig1	CAMPSQ3884	100	21	0	0	3	65	100	120	9.12e-07	44.3
CL10793Contig1	CAMPSQ4485	48.43	223	108	4	997	350	1	223	1.51e-68	212
CL10815Contig1	CAMPSQ4485	43.59	234	117	7	1256	564	1	222	3.37e-49	164
CL10823Contig1	CAMPSQ1138	41.129	124	70	1	363	1	67	190	9.2e-29	106
CL10959Contig1	CAMPSQ1445	33.613	238	139	8	966	265	1	223	6.35e-34	125
CL11616Contig1	CAMPSQ2116	24.868	189	119	9	579	64	7	189	9.02e-07	43.9
CL11942Contig1	CAMPSQ1137	45.794	214	108	5	3430	2813	42	255	1.69e-52	181
CL12040Contig1	CAMPSQ3884	32.468	77	51	1	4800	4573	16	92	5e-07	46.6
CL12176Contig1	CAMPSQ4606	69.231	26	8	0	1086	1163	2	27	3.71e-06	40.8
CL12276Contig1	CAMPSQ1415	33.129	163	101	4	378	860	92	248	6.23e-19	80.9
CL12304Contig1	CAMPSQ1445	31.687	243	139	11	1480	773	1	223	3.81e-25	100
CL12304Contig2	CAMPSQ1445	31.687	243	139	11	1480	773	1	223	3.9e-25	100
CL12361Contig1	CAMPSQ7013	52.632	95	44	1	289	8	140	234	1.59e-29	102
CL12640Contig1	CAMPSQ4605	76	25	6	0	578	652	2	26	9e-08	43.9
CL12786Contig1	CAMPSQ4464	43.019	265	137	6	2200	1409	4	255	1.73e-53	184
CL12786Contig1	CAMPSQ4464	47.573	206	92	7	3076	2471	54	247	1.41e-49	172
CL13481Contig1	CAMPSQ3729	28.125	128	79	8	4997	4638	16	138	1.65e-06	45.8
CL13554Contig1	CAMPSQ2160	40.517	116	64	2	1612	1271	129	241	1.41e-13	67
CL13580Contig1	CAMPSQ1128	28.125	128	83	5	149	508	10	136	2.92e-08	47.4
CL13633Contig1	CAMPSQ1999	29.464	224	133	9	62	715	10	214	2.54e-17	80.1
CL13785Contig1	CAMPSQ1137	45.794	214	108	5	1058	1675	42	255	6.49e-53	183
CL13924Contig1	CAMPSQ3702	36	50	32	0	2279	2130	23	72	4.6e-07	44.3
CL13945Contig1	CAMPSQ7013	30.909	110	67	2	1263	949	148	253	1.4e-10	57.8
CL13953Contig1	CAMPSQ1128	33.588	131	79	5	859	479	10	136	1.48e-13	64.3
CL14024Contig1	CAMPSQ4409	39.344	183	107	2	103	639	3	185	2.95e-43	150
CL14094Contig1	CAMPSQ4585	44.304	79	39	3	948	1178	42	117	1.61e-12	60.8
CL15041Contig1	CAMPSQ2104	61.146	157	61	0	136	606	8	164	3.23e-55	177
CL15543Contig1	CAMPSQ1138	40.323	186	103	6	2027	1488	64	247	2.16e-38	140
CL15681Contig1	CAMPSQ1138	56.944	72	31	0	3	218	182	253	7.57e-23	90.5
CL16096Contig1	CAMPSQ3859	43.902	123	67	1	601	233	1	121	1.15e-36	124
CL16126Contig1	CAMPSQ4511	32.453	265	145	9	5369	6121	1	245	6.69e-37	136
CL16641Contig1	CAMPSQ1128	40.458	131	70	3	498	121	10	137	1.49e-27	98.2
CL16683Contig1	CAMPSQ1065	79.167	24	5	0	268	197	4	27	3.38e-07	42
CL17088Contig1	CAMPSQ2162	32.184	87	55	2	116	364	6	92	2.11e-10	51.6
CL17424Contig1	CAMPSQ27	66.667	24	8	0	633	704	8	31	4.22e-06	39.3
CL17849Contig1	CAMPSQ3345	34.524	84	46	4	760	518	12	89	1.04e-08	48.5
CL17878Contig1	CAMPSQ7552	98.901	91	1	0	351	623	35	125	9.57e-61	186
CL18047Contig1	CAMPSQ4403	32.203	236	123	8	1128	1763	20	242	2.38e-29	113
CL18753Contig1	CAMPSQ7014	22.689	238	150	8	169	846	20	235	9.98e-09	55.1
CL19652Contig1	CAMPSQ4560	73.81	126	33	0	1318	941	1	126	2.35e-71	219
CL19802Contig1	CAMPSQ1138	41.827	208	92	6	901	296	64	248	6.37e-41	139
CL19961Contig1	CAMPSQ5885	50	46	23	0	3	140	39	84	5.41e-06	43.1
CL19961Contig1	CAMPSQ5885	53.488	43	20	0	12	140	34	76	8.67e-06	42.7
CL20003Contig1	CAMPSQ1445	34.818	247	128	12	1110	1823	1	223	7.61e-32	120
CL20183Contig1	CAMPSQ1128	30.935	139	85	4	1367	972	2	136	8.89e-14	65.5
CL20349Contig1	CAMPSQ1999	26.012	173	97	7	9	518	76	220	1.49e-08	53.1
CL20445Contig1	CAMPSQ3750	43.662	71	40	0	574	362	1	71	2.98e-18	72.8
CL20476Contig1	CAMPSQ1445	32.636	239	141	7	1856	2566	1	221	6.37e-21	89.4
CL20720Contig1	CAMPSQ1999	44.853	136	60	5	3738	3349	129	255	6.88e-28	110
CL20720Contig1	CAMPSQ1999	37.5	112	69	1	4988	4653	9	119	5.41e-16	76.3
CL20772Contig1	CAMPSQ2163	33.333	135	82	3	1073	681	115	245	4.05e-19	82.8
CL20772Contig1	CAMPSQ2163	32.353	136	86	3	566	165	115	246	9.05e-17	75.9
CL20998Contig1	CAMPSQ4970	42.593	54	29	2	61	216	53	106	3.42e-06	42
CL21189Contig1	CAMPSQ7578	30.303	132	73	5	3652	4002	20	147	1.06e-13	66.2
CL21337Contig1	CAMPSQ4485	26.697	221	123	9	4453	3842	25	223	3.8e-07	48.9
CL21527Contig1	CAMPSQ1653	58.108	74	27	3	446	231	1	72	5.88e-24	85.9
CL21591Contig1	CAMPSQ1999	27.799	259	143	11	1040	1780	8	234	7.17e-15	73.6
CL21591Contig1	CAMPSQ1999	27.799	259	143	11	8964	8224	8	234	7.65e-15	73.6
CL21806Contig1	CAMPSQ1445	33.043	230	134	8	3807	3133	13	227	2.23e-29	114
CL21977Contig1	CAMPSQ4845	34.375	64	36	2	119	301	55	115	9.85e-06	38.5
CL22143Contig1	CAMPSQ5047	92.157	255	20	0	460	1224	1	255	5.36e-171	497
CL22143Contig1	CAMPSQ5047	36.653	251	120	10	1549	2247	26	255	5.24e-38	139
CL22266Contig1	CAMPSQ1128	29.323	133	79	5	1363	992	10	136	4.98e-10	55.1
CL22409Contig1	CAMPSQ1137	39.153	189	97	4	14	559	76	253	1.29e-35	132
CL22533Contig1	CAMPSQ4023	43.284	67	35	3	3055	2861	43	108	1.61e-08	52.8
CL22732Contig1	CAMPSQ7556	30.147	136	86	3	452	847	15	145	7.12e-19	78.6
CL22768Contig1	CAMPSQ3702	31.343	67	46	0	774	574	8	74	4.08e-07	44.7
CL22834Contig1	CAMPSQ1138	43.333	180	98	2	1056	1586	67	245	5.91e-44	155
CL23066Contig1	CAMPSQ7275	38.112	286	132	9	626	1471	11	255	1.54e-46	163
CL23066Contig1	CAMPSQ7275	28.689	122	67	4	32	367	144	255	1.06e-09	56.2
CL23135Contig1	CAMPSQ3702	48.649	74	38	0	3041	2820	1	74	1.48e-16	71.6
CL23137Contig1	CAMPSQ1035	33.333	132	80	2	459	848	5	130	2.82e-16	72.4
CL23177Contig1	CAMPSQ3702	30	70	49	0	445	654	2	71	8.07e-07	43.9
CL23182Contig1	CAMPSQ6274	67.5	120	39	0	1986	1627	1	120	1.09e-20	89
CL23385Contig1	CAMPSQ27	52.381	42	20	0	314	439	1	42	6.75e-09	49.3
CL23438Contig1	CAMPSQ3730	31.081	148	87	8	1946	1533	5	147	1.02e-10	57
CL23450Contig1	CAMPSQ3735	43.939	66	36	1	127	324	6	70	9.28e-14	61.2
CL23463Contig1	CAMPSQ1999	25.256	293	157	13	819	1682	20	255	1.56e-11	62.4
CL23530Contig1	CAMPSQ1138	39.13	161	84	4	330	803	33	182	3.53e-30	110
CL23965Contig1	CAMPSQ7581	100	19	0	0	775	719	1	19	5.87e-06	38.9
CL23973Contig1	CAMPSQ3265	97.222	36	1	0	1243	1136	1	36	2.38e-19	77.4
CL24308Contig1	CAMPSQ1999	30.851	94	59	2	1	273	111	201	2.39e-08	51.2
CL24567Contig1	CAMPSQ1035	27.083	144	83	4	157	570	8	135	5.55e-15	67.4
CL24781Contig1	CAMPSQ4603	73.846	65	17	0	955	761	1	65	3.61e-21	82.4
CL24921Contig1	CAMPSQ1035	36.429	140	77	3	159	578	8	135	7.5e-21	83.6
CL25275Contig1	CAMPSQ1035	32.099	162	81	7	420	899	1	135	8.54e-14	63.9
CL25652Contig1	CAMPSQ1035	34.177	158	75	9	4674	4207	5	135	2.81e-15	70.5
CL25771Contig1	CAMPSQ4403	28.276	145	92	5	2821	2396	12	147	1.41e-09	55.8
CL25789Contig1	CAMPSQ4485	47.699	239	119	3	101	814	1	234	6.79e-70	214
CL25793Contig1	CAMPSQ8037	35	60	39	0	94	273	107	166	1.97e-07	42.7
CL25793Contig1	CAMPSQ8037	34.848	66	43	0	52	249	107	172	7.74e-07	41.2
CL25987Contig1	CAMPSQ3884	32.468	77	51	1	327	554	16	92	2.53e-07	46.6
CL26031Contig1	CAMPSQ2250	89.744	39	4	0	447	331	5	43	1.84e-20	78.6
CL26196Contig1	CAMPSQ1653	66.667	75	22	2	27	251	1	72	3.16e-31	103
CL27936Contig1	CAMPSQ4449	29.412	136	81	5	510	139	2	134	1.48e-08	48.1
CL28864Contig1	CAMPSQ27	46.154	52	28	0	1715	1560	1	52	1.29e-10	53.5
CL29075Contig1	CAMPSQ3702	48	50	26	0	493	642	23	72	7.71e-10	52
CL29820Contig1	CAMPSQ7014	32.609	92	57	1	7	282	145	231	7.85e-09	52.8
CL29820Contig1	CAMPSQ7014	28.283	99	68	2	7	297	19	116	1.07e-06	46.6
CL30342Contig1	CAMPSQ1515	27.632	152	74	4	600	151	12	129	2.52e-08	48.5
CL30553Contig1	CAMPSQ1999	26.059	307	161	16	769	1677	11	255	9.64e-11	58.9
CL30797Contig1	CAMPSQ3702	100	74	0	0	425	204	1	74	3.04e-50	151
CL30909Contig1	CAMPSQ7013	31.818	110	62	5	1771	1451	20	119	2.17e-06	45.4
CL31589Contig1	CAMPSQ7000	81.955	133	24	0	436	38	24	156	2.47e-77	225
CL32614Contig1	CAMPSQ1128	29.231	65	46	0	62	256	10	74	3.32e-06	38.9
CL33107Contig1	CAMPSQ1138	47.945	146	62	2	2409	1972	119	250	2.08e-37	137
CL33521Contig1	CAMPSQ3345	42.857	56	32	0	261	94	36	91	3.01e-12	53.9
CL33888Contig1	CAMPSQ7013	44.118	68	36	1	220	17	56	121	4.25e-06	38.5
CL34272Contig1	CAMPSQ117	40.678	59	34	1	27	203	3	60	7.21e-13	55.8
CL37243Contig1	CAMPSQ3884	51.908	131	38	3	162	551	16	122	4.02e-33	114
CL37965Contig1	CAMPSQ3345	77.895	95	21	0	1726	2010	1	95	1.33e-50	168
CL39170Contig1	CAMPSQ3702	36.986	73	44	1	34	246	1	73	3.04e-10	48.9
CL39538Contig1	CAMPSQ3702	96.97	33	1	0	111	209	1	33	4.64e-17	65.1
CL40209Contig1	CAMPSQ7014	37.5	88	54	1	117	380	16	102	2.18e-16	68.9
CL41898Contig1	CAMPSQ4023	52.174	46	22	0	1532	1395	27	72	7.29e-07	47.8
CL42033Contig1	CAMPSQ1515	39.216	51	29	1	78	230	169	217	5.03e-08	45.4
CL42472Contig1	CAMPSQ7012	39.13	46	27	1	3	140	28	72	2.01e-07	41.6
CL42834Contig1	CAMPSQ3924	100	91	0	0	841	569	35	125	2.67e-61	188
CL42852Contig1	CAMPSQ4948	36.62	71	44	1	233	445	29	98	1.79e-07	46.6
CL42950Contig1	CAMPSQ2162	25.61	82	57	2	295	537	6	84	4.64e-07	44.3
CL43111Contig1	CAMPSQ1445	43.86	228	119	5	182	850	1	224	5.62e-60	188
CL43257Contig1	CAMPSQ1429	31.183	93	61	1	433	155	7	96	1.76e-14	65.1
CL43384Contig1	CAMPSQ3884	62.963	108	38	2	162	482	16	122	2.3e-38	127
CL43512Contig1	CAMPSQ1128	37.5	128	74	3	324	692	10	136	4.48e-20	84.3
CL43512Contig1	CAMPSQ1128	31.496	127	78	3	1665	2030	14	136	3.39e-13	64.7
CL43613Contig1	CAMPSQ1137	40.845	213	115	4	142	765	48	254	2.7e-46	153
CL43824Contig1	CAMPSQ4345	59.551	178	69	2	89	616	3	179	7.38e-69	208
CL43874Contig1	CAMPSQ1445	46.696	227	116	4	146	814	1	226	1.75e-67	206
CL43968Contig1	CAMPSQ27	72.727	55	15	0	675	839	1	55	5.01e-21	81.6
CL43989Contig1	CAMPSQ1445	47.137	227	115	3	747	79	1	226	4.45e-61	190
CL44046Contig1	CAMPSQ1445	49.115	226	111	4	204	875	3	226	3.89e-73	221
CL44149Contig1	CAMPSQ3884	62.963	108	38	2	667	347	16	122	5.54e-38	127
CL44349Contig1	CAMPSQ3268	88.889	27	3	0	1049	969	1	27	6.51e-12	56.2
CL44368Contig1	CAMPSQ7556	65	100	35	0	129	428	6	105	2.43e-43	147
CL44368Contig1	CAMPSQ7556	69.767	43	13	0	1295	1423	104	146	4.72e-12	60.1
CL44375Contig1	CAMPSQ2162	30.702	114	56	1	245	586	2	92	7.42e-07	44.3
CL44399Contig1	CAMPSQ2162	37.363	91	56	1	245	514	2	92	1.06e-08	49.3
CL44441Contig1	CAMPSQ27	42.857	49	28	0	215	361	1	49	1.85e-09	49.7
CL44565Contig1	CAMPSQ851	92	25	2	0	955	1029	5	29	1.13e-09	49.7
CL44569Contig1	CAMPSQ27	46.154	52	28	0	223	378	1	52	1.89e-10	52.8
CL44614Contig1	CAMPSQ1035	28.244	131	81	4	189	581	8	125	2.31e-08	49.7
CL44661Contig1	CAMPSQ1445	34.043	235	137	8	639	1331	1	221	1.63e-29	112
CL44711Contig1	CAMPSQ1138	37.634	186	105	5	1122	580	63	242	3.23e-37	134
CL44738Contig1	CAMPSQ3270	48.077	52	27	0	432	587	1	52	5.23e-13	59.7
CL44801Contig1	CAMPSQ4345	60	190	73	2	89	652	3	191	1.67e-75	227
CL44814Contig1	CAMPSQ2689	33.673	98	62	2	657	364	36	130	4.67e-12	59.3
CL44863Contig1	CAMPSQ27	46.154	52	28	0	223	378	1	52	2.05e-10	52.8
CL44994Contig1	CAMPSQ7538	48	75	38	1	1007	783	3	76	1.1e-17	73.2
CL45036Contig1	CAMPSQ3702	37.313	67	42	0	547	747	5	71	2.74e-07	43.9
CL45255Contig1	CAMPSQ4583	72.826	92	25	0	170	445	14	105	3.87e-44	145
CL45294Contig1	CAMPSQ1035	29.104	134	82	4	189	590	8	128	1.31e-09	52.4
CL45590Contig1	CAMPSQ2164	30.189	106	69	2	915	598	54	154	9.46e-07	44.7
CL45595Contig1	CAMPSQ1515	35.242	227	137	2	1035	355	1	217	1.58e-29	111
CL45633Contig1	CAMPSQ1445	56.122	98	42	1	355	62	130	226	3.8e-56	125
CL45633Contig1	CAMPSQ1445	44.03	134	72	3	771	376	3	135	3.8e-56	104
CL45662Contig1	CAMPSQ7556	46.099	141	75	1	501	79	7	146	1.39e-36	120
CL45688Contig1	CAMPSQ3748	44.828	58	30	1	428	261	9	66	6.86e-14	60.5
CL45842Contig1	CAMPSQ949	85.556	90	13	0	147	416	1	90	5.37e-48	149
CL45890Contig1	CAMPSQ2162	40	75	41	1	310	522	12	86	2.11e-11	55.8
CL45896Contig1	CAMPSQ2163	41.667	84	44	2	295	537	153	234	2.99e-14	66.2
CL46019Contig1	CAMPSQ3747	37.705	61	38	0	139	321	4	64	5.6e-11	53.5
CL46196Contig1	CAMPSQ2163	26.4	125	88	4	492	124	125	247	3.32e-11	57
CL46213Contig1	CAMPSQ6995	50.909	165	66	3	66	557	28	178	9.15e-50	156
CL46258Contig1	CAMPSQ3728	37.398	123	69	4	679	317	4	120	7.25e-22	84.7
CL46271Contig1	CAMPSQ3884	32.468	77	51	1	1455	1228	16	92	1.61e-07	46.6
CL46398Contig1	CAMPSQ37	45.968	124	60	2	114	485	2	118	1.99e-18	73.2
CL46447Contig1	CAMPSQ4606	75	28	7	0	557	474	2	29	9.35e-10	50.8
CL46727Contig1	CAMPSQ27	46.154	52	28	0	223	378	1	52	2e-10	52
CL46818Contig1	CAMPSQ2163	30.4	125	83	4	455	87	124	246	2.04e-12	59.7
CL47049Contig1	CAMPSQ1999	29.68	219	123	9	1552	923	8	204	3.68e-14	68.9
CL47296Contig1	CAMPSQ4449	34.074	135	80	4	189	569	3	136	1.18e-15	67.8
CL47399Contig1	CAMPSQ1137	43.396	212	112	4	771	160	41	252	1.42e-49	171
CL47540Contig1	CAMPSQ2689	33.673	98	62	2	411	118	36	130	2.64e-12	59.3
CL47569Contig1	CAMPSQ1128	28.182	110	72	3	544	236	27	136	9.9e-07	43.5
CL47767Contig1	CAMPSQ7581	100	19	0	0	775	719	1	19	1.62e-06	40.4
CL47923Contig1	CAMPSQ2162	32.941	85	56	1	456	205	10	94	4.21e-12	57.8
CL47951Contig1	CAMPSQ3747	40.351	57	34	0	292	462	10	66	3.54e-14	61.6
CL47977Contig1	CAMPSQ2163	41.667	84	44	2	352	594	153	234	3.04e-14	66.6
CL47988Contig1	CAMPSQ1999	33.333	156	85	6	4745	4290	69	209	3.43e-11	61.6
CL48023Contig1	CAMPSQ3859	35.556	90	53	3	350	87	35	121	6.08e-11	54.7
CL48047Contig1	CAMPSQ3749	38.806	67	41	0	656	456	1	67	3.54e-16	67.8
CL48059Contig1	CAMPSQ84	57.143	28	12	0	432	349	2	29	4.12e-06	38.9
CL48257Contig1	CAMPSQ3419	100	34	0	0	679	780	1	34	7.34e-18	73.9
CL48569Contig1	CAMPSQ2163	43.165	139	70	3	385	792	115	247	1.02e-28	112
CL48569Contig1	CAMPSQ2163	35.338	133	80	3	2335	2724	115	244	3.35e-18	82
CL48570Contig1	CAMPSQ1999	39.3	257	141	5	3043	2288	9	255	1.04e-52	182
CL48573Contig1	CAMPSQ3985	78.261	23	5	0	77	145	2	24	2.45e-07	42
CL48661Contig1	CAMPSQ3419	100	34	0	0	2158	2259	1	34	1.57e-18	76.3
CL48701Contig1	CAMPSQ27	54.902	51	20	1	331	474	1	51	3.05e-10	53.1
CL48754Contig1	CAMPSQ3702	100	74	0	0	3537	3316	1	74	2.2e-44	150
CL48813Contig1	CAMPSQ27	54.902	51	20	1	331	474	1	51	3.15e-10	53.1
CL48869Contig1	CAMPSQ2163	43.165	139	70	3	385	792	115	247	1.36e-28	112
CL48869Contig1	CAMPSQ2163	35.338	133	80	3	2205	2594	115	244	3.22e-18	82
CL48944Contig1	CAMPSQ1999	26.059	307	161	16	798	1706	11	255	3.13e-10	58.5
CL49197Contig1	CAMPSQ3702	48	50	26	0	2609	2460	23	72	1.07e-09	52
CL49227Contig1	CAMPSQ1138	48.649	185	86	3	2474	1929	67	245	3.06e-51	177
CL49326Contig1	CAMPSQ3702	48.649	74	38	0	266	487	1	74	1.29e-16	72
CL49626Contig1	CAMPSQ1999	43.191	257	137	2	2673	1903	8	255	1.01e-77	252
CL49733Contig1	CAMPSQ1138	38.021	192	99	7	1980	1423	65	242	2.9e-30	116
CL49739Contig1	CAMPSQ3268	66.667	27	9	0	464	544	1	27	8.11e-08	45.4
CL49927Contig1	CAMPSQ1128	33.594	128	79	3	4556	4188	10	136	5.21e-16	73.2
CL49927Contig1	CAMPSQ1128	31.884	138	81	6	3707	3309	10	139	6.88e-15	69.7
CL49927Contig1	CAMPSQ1128	32.432	111	66	3	2828	2511	7	113	6.47e-12	61.2
CL49927Contig1	CAMPSQ1128	33.071	127	77	4	3245	2883	12	136	2.72e-11	59.7
CL49927Contig1	CAMPSQ1128	30.233	129	81	4	4133	3768	10	136	4.71e-09	53.1
CL49927Contig1	CAMPSQ1128	29.73	111	54	6	1988	1686	8	104	2.24e-07	48.1
CL49927Contig1	CAMPSQ1128	29.565	115	72	3	2351	2034	22	136	1.17e-06	46.2
CL49985Contig1	CAMPSQ1445	33.628	226	130	8	3807	3145	13	223	5.03e-29	113
CL50073Contig1	CAMPSQ2163	31.655	139	83	4	278	682	113	243	5.05e-14	70.5
CL50263Contig1	CAMPSQ3741	86.765	68	9	0	9427	9224	1	68	1.66e-36	129
CL50271Contig1	CAMPSQ3741	86.765	68	9	0	9443	9240	1	68	1.66e-36	129
CL50381Contig1	CAMPSQ3730	27.536	138	83	7	1282	1656	14	147	4.21e-06	45.8
CL50512Contig1	CAMPSQ1128	29.73	111	70	4	5471	5148	2	107	5.23e-06	44.7
CL50620Contig1	CAMPSQ4372	41.135	141	72	6	582	989	1	135	3.49e-22	90.5
CL50632Contig1	CAMPSQ2690	29.437	231	156	3	261	935	18	247	5.13e-29	113
CL50698Contig1	CAMPSQ3966	31.401	207	125	8	3475	2894	18	220	5.71e-19	83.6
CL50698Contig1	CAMPSQ3966	35.606	132	73	3	3568	3209	89	220	6.58e-18	80.5
CL50766Contig1	CAMPSQ1999	35.409	257	154	4	722	1486	8	254	8.54e-46	162
CL50812Contig1	CAMPSQ4372	41.135	141	72	6	3928	3521	1	135	3.36e-22	90.5
CL50865Contig1	CAMPSQ2161	35.211	71	43	1	3316	3113	168	238	7.24e-06	45.4
CL50866Contig1	CAMPSQ1445	30.798	263	124	10	2814	2083	1	224	9.53e-27	106
CL50942Contig1	CAMPSQ4606	67.857	28	9	0	2297	2214	2	29	6.44e-09	48.9
CL51018Contig1	CAMPSQ1128	33.846	130	79	4	3966	3592	9	136	1.78e-13	65.9
CL51018Contig1	CAMPSQ1128	32.653	98	58	2	2217	1936	10	103	1.81e-10	57
CL51018Contig1	CAMPSQ1128	30	110	72	2	4320	4006	30	139	3.1e-09	53.5
CL51018Contig1	CAMPSQ1128	27.612	134	88	4	3552	3172	5	136	1.2e-08	51.6
CL51018Contig1	CAMPSQ1128	28.07	114	66	6	3114	2791	9	112	2.01e-07	48.1
CL51018Contig1	CAMPSQ1128	35.577	104	53	5	1350	1054	8	102	1.86e-06	45.4
CL51119Contig1	CAMPSQ1999	30.18	222	128	8	16	660	8	209	8.87e-15	72.4
CL51128Contig1	CAMPSQ1128	36.434	129	75	4	4132	3761	10	136	1.16e-17	77.8
CL51128Contig1	CAMPSQ1128	31.776	107	59	5	1531	1226	8	105	1.87e-08	51.2
CL51128Contig1	CAMPSQ1128	31.633	98	58	3	3298	3005	5	93	3.5e-08	50.4
CL51128Contig1	CAMPSQ1128	37.647	85	50	3	2407	2156	8	90	3.63e-08	50.4
CL51128Contig1	CAMPSQ1128	29.921	127	81	4	2827	2465	12	136	3.85e-08	50.4
CL51128Contig1	CAMPSQ1128	30	130	82	4	3712	3344	9	136	1.59e-07	48.5
CL51240Contig1	CAMPSQ7547	24.779	226	132	7	3273	2647	38	242	1.16e-10	59.7
CL51498Contig1	CAMPSQ27	42.857	49	28	0	215	361	1	49	1.87e-09	49.7
CL51591Contig1	CAMPSQ27	52.381	42	20	0	508	633	1	42	3.66e-09	49.3
CL51613Contig1	CAMPSQ1445	32.468	231	136	9	1075	407	1	219	1.9e-26	104
CL51680Contig1	CAMPSQ1445	30.962	239	142	9	586	1281	1	223	3.03e-26	103
CL51761Contig1	CAMPSQ1445	35.021	237	134	10	1212	1910	1	221	5e-32	120
CL51804Contig1	CAMPSQ1138	36.145	249	117	9	521	1213	24	248	2.34e-39	142
CL51976Contig1	CAMPSQ1138	37.374	198	104	7	1998	1423	59	242	7.33e-31	118
CL52025Contig1	CAMPSQ1062	82.857	70	12	0	249	458	7	76	1.07e-35	125
CL52029Contig1	CAMPSQ1101	61.29	31	11	1	624	716	14	43	1.85e-06	41.6
CL52033Contig1	CAMPSQ3884	72.727	99	27	0	69	365	20	118	1.11e-43	147
CL52039Contig1	CAMPSQ2157	22.458	236	173	5	1505	810	4	233	6.3e-13	65.1
CL52132Contig1	CAMPSQ27	52.381	42	20	0	262	387	1	42	9.56e-10	50.8
CL52166Contig1	CAMPSQ1035	35.032	157	70	9	203	655	5	135	5.03e-13	62.8
CL52236Contig1	CAMPSQ27	46.154	52	28	0	223	378	1	52	1.97e-10	52.8
CL52332Contig1	CAMPSQ1445	33.75	240	143	6	931	221	1	227	1.16e-38	137
CL52494Contig1	CAMPSQ6806	55.752	113	47	1	205	543	146	255	3.88e-36	132
CL52505Contig1	CAMPSQ1445	32.468	231	136	9	1075	407	1	219	1.59e-26	104
CL52522Contig1	CAMPSQ1138	36.145	249	117	9	521	1213	24	248	9.93e-40	142
CL52668Contig1	CAMPSQ3194	63.636	77	25	2	1346	1122	2	77	2.22e-27	101
CL52682Contig1	CAMPSQ3702	39.189	74	45	0	1427	1648	1	74	1.84e-09	50.8
CL52750Contig1	CAMPSQ1999	42.424	264	135	7	626	1414	8	255	1.03e-59	200
CL52928Contig1	CAMPSQ1445	29.339	242	151	8	1813	1103	1	227	2.05e-24	99
CL53022Contig1	CAMPSQ1999	42.424	264	135	7	626	1414	8	255	9e-60	200
CL53270Contig1	CAMPSQ3702	48.649	74	38	0	330	551	1	74	1.22e-16	72
CL53290Contig1	CAMPSQ1138	37.097	186	110	5	791	1330	62	246	2.04e-35	131
CL53294Contig1	CAMPSQ4397	34.733	262	134	12	1566	2291	1	245	1.65e-31	120
CL53425Contig1	CAMPSQ1445	31.356	236	139	9	807	1493	1	220	2.67e-26	103
CL53431Contig1	CAMPSQ2163	43.165	139	70	3	385	792	115	247	7.22e-29	112
CL53431Contig1	CAMPSQ2163	33.333	156	91	4	811	1248	92	244	5.13e-19	83.6
CL53448Contig1	CAMPSQ2811	55.172	58	25	1	1854	2024	1	58	7.7e-06	40.4
CL53479Contig1	CAMPSQ1445	33.203	256	134	12	1700	951	1	225	1.54e-33	125
CL53552Contig1	CAMPSQ27	52.381	42	20	0	452	577	1	42	3.55e-09	49.3
CL53587Contig1	CAMPSQ1445	38.462	247	128	11	993	1721	1	227	8.86e-37	134
CL53606Contig1	CAMPSQ2163	43.165	139	70	3	385	792	115	247	8.51e-29	112
CL53606Contig1	CAMPSQ2163	35.338	133	80	3	829	1218	115	244	2.74e-18	81.3
CL53654Contig1	CAMPSQ3966	42.857	91	49	2	1374	1637	130	220	3.11e-15	72
CL53654Contig1	CAMPSQ3966	34.884	172	89	10	1371	1835	18	183	6.05e-14	68.2
CL53755Contig1	CAMPSQ7555	26.531	147	100	3	166	603	2	141	8.86e-11	57
CL53950Contig1	CAMPSQ3747	40.323	62	37	0	270	455	12	73	6.28e-11	55.5
CL54024Contig1	CAMPSQ2163	43.165	139	70	3	385	792	115	247	5.88e-29	112
CL54024Contig1	CAMPSQ2163	31.492	181	115	4	751	1275	67	244	6.87e-20	86.3
CL54367Contig1	CAMPSQ1983	38.614	101	53	2	30	326	11	104	1.95e-11	56.2
CL55123Contig1	CAMPSQ3702	100	74	0	0	41	262	1	74	1.52e-49	150
CL55314Contig1	CAMPSQ1445	41.667	60	30	2	410	240	1	58	1.56e-07	45.1
CL55715Contig1	CAMPSQ4546	65.517	29	10	0	479	393	90	118	6.77e-07	42.4
CL55830Contig1	CAMPSQ3747	39.394	66	40	0	280	83	4	69	1.58e-12	55.8
CL55907Contig1	CAMPSQ1445	33.333	234	144	7	737	48	1	226	4.99e-34	120
CL56147Contig1	CAMPSQ1999	48	125	62	3	372	7	3	127	6.64e-30	107
CL56487Contig1	CAMPSQ3702	38.889	72	44	0	674	459	1	72	2.34e-12	57.8
CL56487Contig1	CAMPSQ3702	38.889	72	44	0	374	159	1	72	2.34e-12	57.8
CL56487Contig1	CAMPSQ3702	41.86	43	25	0	887	759	30	72	4.49e-06	40
CL57987Contig1	CAMPSQ7013	37.5	64	34	2	287	96	46	103	4.81e-08	45.4
CL58177Contig1	CAMPSQ1445	59.677	62	24	1	6	191	163	223	1.72e-21	82
CL58323Contig1	CAMPSQ1999	31.203	266	158	11	1979	1203	8	255	6.53e-32	121
CL58332Contig1	CAMPSQ2162	48.649	74	37	1	219	1	6	79	1.64e-18	70.5
CL58596Contig1	CAMPSQ1445	38.889	126	61	5	510	136	115	225	1.97e-20	81.3
CL59492Contig1	CAMPSQ2163	30.769	169	101	6	103	588	90	249	4.6e-17	76.3
CL59522Contig1	CAMPSQ4604	72	50	14	0	225	374	16	65	4.46e-21	78.6
CL59560Contig1	CAMPSQ4404	41.463	41	24	0	125	3	135	175	8.92e-07	42.4
CL60147Contig1	CAMPSQ7220	90.667	75	7	0	73	297	1	75	7.23e-36	115
CL60204Contig1	CAMPSQ3345	34.921	63	38	1	301	122	26	88	9.82e-08	43.9
CL60229Contig1	CAMPSQ3418	95	20	1	0	61	2	18	37	2.27e-06	40
CL60545Contig1	CAMPSQ2162	40.909	88	51	1	450	190	5	92	2.76e-12	57
CL60548Contig1	CAMPSQ5808	40.94	149	73	4	430	2	28	167	5.81e-32	112
CL60614Contig1	CAMPSQ1101	51.282	39	19	0	283	167	3	41	1.73e-08	44.7
CL60733Contig1	CAMPSQ2690	29.437	231	156	3	4213	3539	18	247	4.67e-29	114
CL60970Contig1	CAMPSQ1101	61.29	31	11	1	978	886	14	43	1.66e-06	41.6
CL61187Contig1	CAMPSQ2162	36.735	98	60	2	408	121	5	102	3.64e-07	42.7
CL61515Contig1	CAMPSQ4948	35.211	71	45	1	779	567	29	98	4.07e-06	42.7
CL61601Contig1	CAMPSQ1144	55	40	18	0	143	262	15	54	8.22e-09	45.8
CL61855Contig1	CAMPSQ3702	97.297	74	2	0	124	345	1	74	3.16e-48	148
CL61922Contig1	CAMPSQ7555	47.518	141	73	1	49	471	2	141	4.72e-40	129
CL62009Contig1	CAMPSQ2162	30.435	69	44	1	385	191	19	87	1.93e-06	41.2
CL62135Contig1	CAMPSQ2162	29.752	121	73	3	144	491	1	114	2.72e-07	43.5
CL62567Contig1	CAMPSQ1035	32.903	155	77	6	492	37	5	135	1.13e-13	62.4
CL63204Contig1	CAMPSQ8129	95.833	48	2	0	295	152	3	50	2.69e-30	100
CL63624Contig1	CAMPSQ1128	26.718	131	88	4	407	39	6	136	3.46e-09	48.9
CL64246Contig1	CAMPSQ2162	45.349	86	46	1	416	162	6	91	1.04e-12	57.8
CL64362Contig1	CAMPSQ3702	57.143	70	30	0	349	140	1	70	6.33e-19	72.8
CL64604Contig1	CAMPSQ6904	85.185	54	8	0	66	227	1	54	1.92e-30	100
CL64612Contig1	CAMPSQ7000	79	100	21	0	337	38	57	156	7.01e-55	166
CL64645Contig1	CAMPSQ1445	38.509	161	86	7	541	65	74	223	3.88e-26	97.4
CL64758Contig1	CAMPSQ1035	32.673	101	60	2	1839	1543	36	130	4.38e-10	54.3
CL64824Contig1	CAMPSQ7542	26.087	253	147	8	1845	1135	12	240	4.7e-12	62.8
CL64951Contig1	CAMPSQ3747	38.462	65	39	1	118	309	2	66	7.23e-13	58.2
