# Supplementary material for: Transcriptome analysis of Corvus splendens reveals a repertoire of antimicrobial peptides
Source: Sci Rep. 2023 Oct 31;13:18728. doi: 10.1038/s41598-023-45875-w (PMC10618271; doi:10.1038/s41598-023-45875-w)
Supplement: Supplementary file 4 — Supplementary Table S4. [file 41598_2023_45875_MOESM4_ESM.xlsx]

## Sheet: Sheet2
Description of worksheets:
ReadMe	Current Sheet
Annotation	Unigene Annotations against CAMP database
Description of columns in the worksheets:
qseqid	Unigene id
sseqid	Protein to which the transcript shows hit
pident	percentage of identical matches
length	Sequence Overlap Length
mismatch	number of mismatches
gapopen	number of gap openings
qstart	start of alignment in query
qend	end of alignment in query
sstart	start of alignment in subject
send	end of alignment in subject
evalue	E-value of blast result
bitscore	BitScore

## Sheet: blastx_lamp
List of unigenes annotated as AMPs using LAMP Database
qseqid	sseqid	pident	length	mismatch	gapopen	qstart	qend	sstart	send	evalue	bitscore
CL1Contig80	L05ADEF297||Gallus	62.1	66	25	0	825	1022	1	66	5e-21	94.4
CL1Contig352	L01A002132||Unknown|Patent|Antimicrobial	89.5	19	2	0	433	489	1	19	0.00039	38.1
CL1Contig353	L01A002132||Unknown|Patent|Antimicrobial	89.5	19	2	0	305	361	1	19	0.00047	37.7
CL1Contig1959	L01A002337||Unknown|Patent|Antimicrobial	92.8	83	6	0	411	163	1	83	9.9e-41	158.7
CL1Contig1960	L01A002341||Unknown|Patent|Antimicrobial	94.7	19	1	0	405	349	63	81	0.00027	37.7
CL1Contig2041	L05ADEF298||Gallus	84.1	63	10	0	122	310	1	63	2.7e-27	113.6
CL1Contig2042	L05ADEF298||Gallus	70.4	54	14	1	935	1090	10	63	8.5e-18	83.2
CL1Contig2043	L05ADEF298||Gallus	70.7	58	15	1	367	200	10	67	1.2e-18	85.9
CL1Contig2044	L05ADEF298||Gallus	83.6	67	11	0	400	200	1	67	5.2e-29	119
CL1Contig3134	L05ADEF298||Gallus	75	24	6	0	1205	1134	1	24	0.00021	38.5
CL1Contig3982	L01A001121||Unknown|Patent|Antimicrobial	39.5	81	48	1	199	441	1	80	9.7e-13	67.4
CL109Contig5	L01A002277||Unknown|Patent|Antimicrobial	39.7	73	41	1	287	505	3	72	6.6e-10	59.3
CL286Contig2	L02A001549||liver,	76.4	55	13	0	245	409	1	55	2.6e-21	95.9
CL540Contig1	L01A000635||Sus	96.9	32	1	0	329	424	1	32	8.3e-14	70.5
CL540Contig2	L01A000635||Sus	96.9	32	1	0	1738	1833	1	32	1.2e-13	70.1
CL1542Contig3	L01A002852||Hippoglossus	94.1	51	3	0	1033	881	1	51	2.1e-22	98.2
CL1667Contig1	L01A003580||Rhabdophis	61.7	47	18	0	1895	1755	4	50	3.3e-13	69.7
CL2068Contig1	L03A000342||Homo	64	25	9	0	1937	2011	2	26	2.2e-05	43.5
CL2068Contig2	L03A000342||Homo	58.1	31	13	0	2452	2544	2	32	2.1e-05	44.3
CL2270Contig1	L02A001540||Mus	35.5	76	48	1	249	476	7	81	9.7e-12	65.5
CL2270Contig2	L02A001540||Mus	35.5	76	48	1	3632	3405	7	81	5.1e-12	65.5
CL2270Contig3	L02A001540||Mus	35.5	76	48	1	249	476	7	81	5.2e-12	65.5
CL3431Contig1	L01A003128||Bos	45.5	55	30	0	100	264	2	56	8.6e-10	54.7
CL3431Contig2	L01A003128||Bos	45.5	55	30	0	260	424	2	56	9.4e-10	55.1
CL3447Contig1	L01A000029||Sus	72.7	55	15	0	434	270	1	55	1.9e-18	85.5
CL3523Contig2	L03A000257||Meleagris	47.7	65	28	1	187	363	1	65	5.3e-10	57
CL3784Contig1	L02A001575||Homo	39.6	91	49	4	659	402	2	91	1.8e-14	73.2
CL7106Contig1	L05ADEF298||Gallus	76.2	42	10	0	1289	1164	21	62	4e-14	70.9
CL8444Contig1	L01A001275||Unknown|Patent|Antimicrobial	100	18	0	0	1029	976	1	18	0.00057	37.4
CL8735Contig1	L01A003584||Saimiri	39.6	53	32	0	16	174	1	53	1.7e-09	55.8
CL10793Contig1	L01A001569||Unknown|Patent|Antimicrobial	75	20	5	0	481	422	2	21	0.00094	36.2
CL11772Contig1	L01A002345||Unknown|Patent|Antimicrobial	85	20	3	0	1204	1145	22	41	5.5e-05	40.4
CL12361Contig1	L01A002658||Mus	46.8	62	32	1	193	11	2	63	1.5e-12	63.5
CL14283Contig1	L03A000064|||Experimental|	65.8	38	13	0	112	225	1	38	0.00016	39.7
CL15041Contig1	L01A003741||Bitis	55	60	27	0	373	552	1	60	1.4e-17	82
CL15163Contig1	L01A002345||Unknown|Patent|Antimicrobial	72.7	77	21	0	404	174	8	84	2.3e-30	123.2
CL15833Contig1	L01A001982||Unknown|Patent|Antimicrobial	100	69	0	0	810	604	1	69	6.7e-34	136.7
CL16683Contig1	L01A003291||Bos	79.2	24	5	0	268	197	44	67	6.2e-06	42.7
CL18047Contig1	L02A001575||Homo	45.3	95	47	2	1509	1778	2	96	4.6e-20	91.7
CL21527Contig1	L03A000109||Vigna	60	75	27	2	446	231	1	75	1.2e-22	97.8
CL23580Contig1	L01A003516||Phyllomedusa	40	45	23	1	1221	1343	14	58	0.00013	39.7
CL23973Contig1	L02A001474||Homo	97.2	36	1	0	1243	1136	1	36	1.7e-16	79
CL24781Contig1	L01A003153||Struthio	78	41	9	0	886	764	1	41	5.5e-17	80.1
CL25789Contig1	L01A001578||Unknown|Patent|Antimicrobial	85	20	3	0	101	160	1	20	3.6e-05	40.8
CL26031Contig1	L03A000311||Sus	58.7	75	27	1	558	334	5	75	3.4e-19	87
CL26196Contig1	L03A000109||Vigna	82.7	75	13	0	27	251	1	75	2.1e-36	143.3
CL29377Contig1	L01A002345||Unknown|Patent|Antimicrobial	78.1	64	14	0	409	218	21	84	2.9e-27	112.8
CL31589Contig1	L01A003102||Homo	58.8	34	12	1	139	38	1	32	7.3e-06	42.4
CL33521Contig1	L02A001575||Homo	45.3	53	29	0	261	103	36	88	6e-11	58.2
CL34272Contig1	L01A000129||Homo	40.7	59	34	1	27	203	3	60	2.9e-10	56.2
CL37243Contig1	L01A002852||Hippoglossus	64.6	48	16	1	123	266	4	50	5e-10	56.6
CL37965Contig1	L02A001575||Homo	77.9	95	21	0	1726	2010	1	95	3.2e-46	178.3
CL39334Contig1	L01A002283||Unknown|Patent|Antimicrobial	37.3	83	46	3	327	85	4	82	2e-06	45.1
CL40829Contig1	L01A002550||Ictalurus	66.7	30	9	1	305	394	67	95	2.6e-09	53.5
CL43329Contig1	L01A001982||Unknown|Patent|Antimicrobial	100	69	0	0	810	604	1	69	7.2e-34	136.7
CL43384Contig1	L01A002852||Hippoglossus	64.6	48	16	1	123	266	4	50	4.6e-10	56.6
CL43968Contig1	L01A000029||Sus	72.7	55	15	0	675	839	1	55	1.4e-18	85.5
CL44068Contig1	L01A002270||Unknown|Patent|Antimicrobial	43	79	45	0	511	275	9	87	6.6e-13	66.2
CL44149Contig1	L01A002852||Hippoglossus	60.4	48	18	1	706	563	4	50	9.4e-10	55.8
CL44349Contig1	L02A001477||Homo	88.9	27	3	0	1049	969	1	27	1.7e-08	52.4
CL44565Contig1	L03A000063||Bos	83.9	31	4	1	937	1029	2	31	1.5e-09	55.8
CL44994Contig1	L01A001119||Unknown|Patent|Antimicrobial	55.2	67	29	1	998	798	22	87	4.2e-15	73.9
CL45191Contig1	L01A002134||Unknown|Patent|Antimicrobial	80	20	4	0	664	605	1	20	0.0002	38.5
CL45301Contig1	L01A003516||Phyllomedusa	45.7	46	18	2	452	571	14	58	2e-05	42
CL45727Contig1	L01A002283||Unknown|Patent|Antimicrobial	39.5	81	43	3	321	85	6	82	2.2e-07	47.4
CL45993Contig1	L01A002345||Unknown|Patent|Antimicrobial	74	77	20	0	564	794	8	84	2.2e-29	122.9
CL46213Contig1	L02A000741||Gallus	50	92	41	3	138	413	2	88	3.6e-19	86.7
CL47058Contig1	L01A002315||Unknown|Patent|Antimicrobial	46.6	58	31	0	257	430	26	83	2.3e-09	53.9
CL48257Contig1	L02A001676||Homo	100	42	0	0	679	804	1	42	3.4e-18	85.1
CL48661Contig1	L02A001676||Homo	100	42	0	0	2158	2283	1	42	5.8e-18	85.1
CL48754Contig1	L01A001992||Unknown|Patent|Antimicrobial	67.6	74	24	0	3306	3085	2	75	1.8e-22	100.1
CL51680Contig1	L02A001575||Homo	50.5	91	40	2	1027	1284	2	92	2.7e-23	102.1
CL52025Contig1	L03A000270||Bos	71.3	94	27	0	177	458	1	94	1.1e-32	133.3
CL52033Contig1	L01A002852||Hippoglossus	56.8	44	19	0	30	161	8	51	8.7e-09	53.5
CL52668Contig1	L02A001372||Homo	63.6	77	25	2	1346	1122	2	77	5.6e-25	107.5
CL53425Contig1	L02A001575||Homo	50.5	91	40	2	1248	1505	2	92	2.9e-23	102.1
CL53448Contig1	L02A000612||Bos	54.2	59	26	1	1854	2027	1	59	3.2e-09	55.5
CL54367Contig1	L01A003579||Thrasops	42.9	42	22	1	207	326	4	45	1.7e-05	41.6
CL59234Contig1	L01A001275||Unknown|Patent|Antimicrobial	100	17	0	0	92	142	2	18	0.00059	36.2
CL59522Contig1	L01A003375||Gallus	83.8	37	6	0	264	374	4	40	2.3e-19	87
CL60147Contig1	L05ADEF300||Gallus	84.1	63	10	0	73	261	1	63	1.8e-30	123.6
CL60819Contig1	L01A002224||Unknown|Patent|Antimicrobial	38.6	88	54	0	134	397	1	88	2.5e-15	73.2
CL61098Contig1	L01A001986||Unknown|Patent|Antimicrobial	100	55	0	0	113	277	1	55	2.1e-31	126.7
CL62146Contig1	L01A002345||Unknown|Patent|Antimicrobial	71.8	71	20	0	335	547	8	78	1.2e-26	112.1
CL63252Contig1	L03A000342||Homo	70	20	6	0	10	69	7	26	0.00031	36.6
CL64604Contig1	L01A003618||Gallus	80.6	36	7	0	141	248	2	37	2e-15	73.6
CL64612Contig1	L01A003102||Homo	58.8	34	12	1	139	38	1	32	5.2e-06	42.4
CL64793Contig1	L01A002345||Unknown|Patent|Antimicrobial	75.3	77	19	0	415	185	8	84	1.2e-30	124.4
